# Supplementary material for: A New Method for Species Identification via Protein-Coding and Non-Coding DNA Barcodes by Combining Machine Learning with Bioinformatic Methods
Source: PLoS One. 2012 Feb 20;7(2):e30986. doi: 10.1371/journal.pone.0030986 (PMC3282726; doi:10.1371/journal.pone.0030986)
Supplement: Table S1 — Species assignments for Neotropical bats [81] based on COI sequences for all 4122 random queries using DV-RBF and FJ-RBF methods in details. (XLS) [file pone.0030986.s001.xls]

## Sheet: Table S1
Table S1. Species assignments for Neotropical bats [81] based on COI sequences for all 4122 random queries using DV-RBF and FJ-RBF methods in details.
Random split:
Random replication 1
			Species assigned by two combined methods		Species assigned by two combined methods
No.	Querya	DV-RBFb		FJ-RBFc
1	BCBNT34706-Rhynchonycteris naso	Rhynchonycteris naso	(√d)	Rhynchonycteris naso	(√d)
2	BCBNT35706-Rhynchonycteris naso	Rhynchonycteris naso	(√)	Rhynchonycteris naso	(√)
3	BCBNT13006-Diclidurus isabellus	Diclidurus isabellus	(√)	Diclidurus isabellus	(√)
4	BCBNT37906-Diclidurus isabellus	Diclidurus isabellus	(√)	Diclidurus isabellus	(√)
5	BCBNT14306-Diclidurus isabellus	Diclidurus isabellus	(√)	Diclidurus isabellus	(√)
6	BCBNT92206-Chrotopterus auritus	Chrotopterus auritus	(√)	Chrotopterus auritus	(√)
7	BCBNT59706-Chrotopterus auritus	Chrotopterus auritus	(√)	Chrotopterus auritus	(√)
8	BCBNT04006-Cormura brevirostris	Cormura brevirostris	(√)	Cormura brevirostris	(√)
9	BCBNT05606-Cormura brevirostris	Cormura brevirostris	(√)	Cormura brevirostris	(√)
10	BCBNT39906-Pteronotus personatus	Pteronotus personatus	(√)	Pteronotus personatus	(√)
11	BCBNT09706-Pteronotus personatus	Pteronotus personatus	(√)	Pteronotus personatus	(√)
12	BCBNT36906-Noctilio albiventris	Noctilio albiventris	(√)	Noctilio albiventris	(√)
13	BCBN14705-Noctilio albiventris	Noctilio albiventris	(√)	Noctilio albiventris	(√)
14	BCBNT36806-Noctilio albiventris	Noctilio albiventris	(√)	Noctilio albiventris	(√)
15	BCBNT06906-Noctilio leporinus	Noctilio leporinus	(√)	Noctilio leporinus	(√)
16	BCBNT03706-Noctilio leporinus	Noctilio leporinus	(√)	Noctilio leporinus	(√)
17	BCBNT89706-Eptesicus furinalis	Eptesicus furinalis	(√)	Eptesicus furinalis	(√)
18	BCBNT89806-Eptesicus furinalis	Eptesicus furinalis	(√)	Eptesicus furinalis	(√)
19	BCBN17205-Phylloderma stenops	Phylloderma stenops	(√)	Phylloderma stenops	(√)
20	BCBN77005-Phylloderma stenops	Phylloderma stenops	(√)	Phylloderma stenops	(√)
21	BCBNT60006-Myotis riparius	Myotis riparius	(√)	Myotis riparius	(√)
22	BCBNT06306-Myotis riparius	Myotis riparius	(√)	Myotis riparius	(√)
23	BCBNC18706-Myotis riparius	Myotis riparius	(√)	Myotis riparius	(√)
24	BCBNT60406-Myotis riparius	Myotis riparius	(√)	Myotis riparius	(√)
25	BCBNT56006-Myotis riparius	Myotis riparius	(√)	Myotis riparius	(√)
26	BCBNT67706-Myotis riparius	Myotis riparius	(√)	Myotis riparius	(√)
27	BCBNT56906-Myotis riparius	Myotis riparius	(√)	Myotis riparius	(√)
28	BCBNT58006-Myotis riparius	Myotis riparius	(√)	Myotis riparius	(√)
29	BCBN13105-Myotis albescens	Myotis albescens	(√)	Myotis albescens	(√)
30	BCBNT03606-Myotis albescens	Myotis albescens	(√)	Myotis albescens	(√)
31	BCBNT53706-Myotis albescens	Myotis albescens	(√)	Myotis albescens	(√)
32	BCBNT33706-Eumops auripendulus	Eumops auripendulus	(√)	Eumops auripendulus	(√)
33	BCBN53505-Eumops auripendulus	Eumops auripendulus	(√)	Eumops auripendulus	(√)
34	BCBNT28906-Molossops neglectus	Molossops neglectus	(√)	Molossops neglectus	(√)
35	BCBNT27606-Molossops neglectus	Molossops neglectus	(√)	Molossops neglectus	(√)
36	BCBNT30306-Eumops hansae	Eumops hansae	(√)	Eumops hansae	(√)
37	BCBN52505-Eumops hansae	Eumops hansae	(√)	Eumops hansae	(√)
38	BCBN53305-Eumops hansae	Eumops hansae	(√)	Eumops hansae	(√)
39	BCBNT96106-Molossus molossus	Molossus molossus	(√)	Molossus molossus	(√)
40	BCBNT37406-Molossus molossus	Molossus molossus	(√)	Molossus molossus	(√)
41	BCBNT37606-Molossus molossus	Molossus molossus	(√)	Molossus molossus	(√)
42	BCBNT37506-Molossus molossus	Molossus molossus	(√)	Molossus molossus	(√)
43	BCBNT37306-Molossus molossus	Molossus molossus	(√)	Molossus molossus	(√)
44	BCBNT10506-Molossus rufus	Molossus rufus	(√)	Molossus rufus	(√)
45	BCBNT27106-Molossus rufus	Molossus rufus	(√)	Molossus rufus	(√)
46	BCBNT89106-Cynomops paranus	Cynomops paranus	(√)	Cynomops paranus	(√)
47	BCBNT89306-Cynomops paranus	Cynomops paranus	(√)	Cynomops paranus	(√)
48	BCBNT54206-Cynomops paranus	Cynomops paranus	(√)	Cynomops paranus	(√)
49	BCBNT38706-Glyphonycteris sylvestris	Glyphonycteris sylvestris	(√)	Glyphonycteris sylvestris	(√)
50	BCBNT51606-Glyphonycteris sylvestris	Glyphonycteris sylvestris	(√)	Glyphonycteris sylvestris	(√)
51	BCBNC17706-Rhinophylla pumilio	Rhinophylla pumilio	(√)	Rhinophylla pumilio	(√)
52	BCBN17105-Rhinophylla pumilio	Rhinophylla pumilio	(√)	Rhinophylla pumilio	(√)
53	BCBNT58906-Rhinophylla pumilio	Rhinophylla pumilio	(√)	Rhinophylla pumilio	(√)
54	BCBNC01906-Rhinophylla pumilio	Rhinophylla pumilio	(√)	Rhinophylla pumilio	(√)
55	BCBNC05906-Rhinophylla pumilio	Rhinophylla pumilio	(√)	Rhinophylla pumilio	(√)
56	BCBNT04406-Rhinophylla pumilio	Rhinophylla pumilio	(√)	Rhinophylla pumilio	(√)
57	BCBNC13406-Rhinophylla pumilio	Rhinophylla pumilio	(√)	Rhinophylla pumilio	(√)
58	BCBNC04906-Rhinophylla pumilio	Rhinophylla pumilio	(√)	Rhinophylla pumilio	(√)
59	BCBNT98906-Rhinophylla pumilio	Rhinophylla pumilio	(√)	Rhinophylla pumilio	(√)
60	BCBNC17806-Rhinophylla pumilio	Rhinophylla pumilio	(√)	Rhinophylla pumilio	(√)
61	BCBNT06406-Rhinophylla pumilio	Rhinophylla pumilio	(√)	Rhinophylla pumilio	(√)
62	BCBNC04806-Rhinophylla pumilio	Rhinophylla pumilio	(√)	Rhinophylla pumilio	(√)
63	BCBNC05006-Rhinophylla pumilio	Rhinophylla pumilio	(√)	Rhinophylla pumilio	(√)
64	BCBNT92906-Rhinophylla pumilio	Rhinophylla pumilio	(√)	Rhinophylla pumilio	(√)
65	BCBNT60806-Rhinophylla pumilio	Rhinophylla pumilio	(√)	Rhinophylla pumilio	(√)
66	BCBNC18006-Rhinophylla pumilio	Rhinophylla pumilio	(√)	Rhinophylla pumilio	(√)
67	BCBNT56406-Rhinophylla pumilio	Rhinophylla pumilio	(√)	Rhinophylla pumilio	(√)
68	BCBNC04606-Rhinophylla pumilio	Rhinophylla pumilio	(√)	Rhinophylla pumilio	(√)
69	BCBN15605-Rhinophylla pumilio	Rhinophylla pumilio	(√)	Rhinophylla pumilio	(√)
70	BCBNT59006-Rhinophylla pumilio	Rhinophylla pumilio	(√)	Rhinophylla pumilio	(√)
71	BCBNC01306-Rhinophylla pumilio	Rhinophylla pumilio	(√)	Rhinophylla pumilio	(√)
72	BCBNT25706-Rhinophylla pumilio	Rhinophylla pumilio	(√)	Rhinophylla pumilio	(√)
73	BCBNT88106-Rhinophylla pumilio	Rhinophylla pumilio	(√)	Rhinophylla pumilio	(√)
74	BCBNT02406-Anoura caudifer	Anoura caudifer	(√)	Anoura caudifer	(√)
75	BCBNC14606-Anoura caudifer	Anoura caudifer	(√)	Anoura caudifer	(√)
76	BCBNT02606-Anoura caudifer	Anoura caudifer	(√)	Anoura caudifer	(√)
77	BCBNT02706-Anoura caudifer	Anoura caudifer	(√)	Anoura caudifer	(√)
78	BCBNC09906-Anoura geoffroyi	Anoura geoffroyi	(√)	Anoura geoffroyi	(√)
79	BCBNC07706-Anoura geoffroyi	Anoura geoffroyi	(√)	Anoura geoffroyi	(√)
80	BCBNT03806-Anoura geoffroyi	Anoura geoffroyi	(√)	Anoura geoffroyi	(√)
81	BCBNC05706-Anoura geoffroyi	Anoura geoffroyi	(√)	Anoura geoffroyi	(√)
82	BCBNC17506-Anoura geoffroyi	Anoura geoffroyi	(√)	Anoura geoffroyi	(√)
83	BCBNC08906-Anoura geoffroyi	Anoura geoffroyi	(√)	Anoura geoffroyi	(√)
84	BCBNC02406-Anoura geoffroyi	Anoura geoffroyi	(√)	Anoura geoffroyi	(√)
85	BCBNT38206-Trinycteris nicefori	Trinycteris nicefori	(√)	Trinycteris nicefori	(√)
86	BCBN54605-Trinycteris nicefori	Trinycteris nicefori	(√)	Trinycteris nicefori	(√)
87	BCBNT25206-Glossophaga soricina	Glossophaga soricina	(√)	Glossophaga soricina	(√)
88	BCBNT23306-Glossophaga soricina	Glossophaga soricina	(√)	Glossophaga soricina	(√)
89	BCBNT51306-Macrophyllum macrophyllum	Macrophyllum macrophyllum	(√)	Macrophyllum macrophyllum	(√)
90	BCBNT01806-Macrophyllum macrophyllum	Macrophyllum macrophyllum	(√)	Macrophyllum macrophyllum	(√)
91	BCBNT09106-Carollia brevicauda	Carollia brevicauda	(√)	Carollia brevicauda	(√)
92	BCBNT96906-Carollia brevicauda	Carollia brevicauda	(√)	Carollia brevicauda	(√)
93	BCBNC16406-Carollia brevicauda	Carollia brevicauda	(√)	Carollia brevicauda	(√)
94	BCBNC13606-Carollia brevicauda	Carollia brevicauda	(√)	Carollia brevicauda	(√)
95	BCBNC15006-Carollia brevicauda	Carollia brevicauda	(√)	Carollia brevicauda	(√)
96	BCBNT25906-Carollia brevicauda	Carollia brevicauda	(√)	Carollia brevicauda	(√)
97	BCBNT96806-Carollia brevicauda	Carollia brevicauda	(√)	Carollia brevicauda	(√)
98	BCBNC12506-Carollia brevicauda	Carollia brevicauda	(√)	Carollia brevicauda	(√)
99	BCBNT66106-Carollia brevicauda	Carollia brevicauda	(√)	Carollia brevicauda	(√)
100	BCBNC17306-Carollia brevicauda	Carollia brevicauda	(√)	Carollia brevicauda	(√)
101	BCBNT96506-Carollia brevicauda	Carollia brevicauda	(√)	Carollia brevicauda	(√)
102	BCBNT67306-Carollia brevicauda	Carollia brevicauda	(√)	Carollia brevicauda	(√)
103	BCBNC14106-Carollia brevicauda	Carollia brevicauda	(√)	Carollia brevicauda	(√)
104	BCBNC16306-Carollia brevicauda	Carollia brevicauda	(√)	Carollia brevicauda	(√)
105	BCBN28905-Carollia perspicillata	Carollia perspicillata	(√)	Carollia perspicillata	(√)
106	BCBNT01506-Carollia perspicillata	Carollia perspicillata	(√)	Carollia perspicillata	(√)
107	BCBN32305-Carollia perspicillata	Carollia perspicillata	(√)	Carollia perspicillata	(√)
108	BCBN14605-Carollia perspicillata	Carollia perspicillata	(√)	Carollia perspicillata	(√)
109	BCBN12705-Carollia perspicillata	Carollia perspicillata	(√)	Carollia perspicillata	(√)
110	BCBNT01106-Carollia perspicillata	Carollia perspicillata	(√)	Carollia perspicillata	(√)
111	BCBN10205-Carollia perspicillata	Carollia perspicillata	(√)	Carollia perspicillata	(√)
112	BCBN10805-Carollia perspicillata	Carollia perspicillata	(√)	Carollia perspicillata	(√)
113	BCBN32405-Carollia perspicillata	Carollia perspicillata	(√)	Carollia perspicillata	(√)
114	BCBN54705-Carollia perspicillata	Carollia perspicillata	(√)	Carollia perspicillata	(√)
115	BCBN10305-Carollia perspicillata	Carollia perspicillata	(√)	Carollia perspicillata	(√)
116	BCBNT87906-Carollia perspicillata	Carollia perspicillata	(√)	Carollia perspicillata	(√)
117	BCBN12605-Carollia perspicillata	Carollia perspicillata	(√)	Carollia perspicillata	(√)
118	BCBNT87806-Carollia perspicillata	Carollia perspicillata	(√)	Carollia perspicillata	(√)
119	BCBNT65206-Carollia perspicillata	Carollia perspicillata	(√)	Carollia perspicillata	(√)
120	BCBN15205-Carollia perspicillata	Carollia perspicillata	(√)	Carollia perspicillata	(√)
121	BCBNT91406-Carollia perspicillata	Carollia perspicillata	(√)	Carollia perspicillata	(√)
122	BCBNT66206-Carollia perspicillata	Carollia perspicillata	(√)	Carollia perspicillata	(√)
123	BCBN15405-Carollia perspicillata	Carollia perspicillata	(√)	Carollia perspicillata	(√)
124	BCBN14305-Carollia perspicillata	Carollia perspicillata	(√)	Carollia perspicillata	(√)
125	BCBNT63206-Carollia perspicillata	Carollia perspicillata	(√)	Carollia perspicillata	(√)
126	BCBNC04506-Trachops cirrhosus	Trachops cirrhosus	(√)	Trachops cirrhosus	(√)
127	BCBNT05206-Trachops cirrhosus	Trachops cirrhosus	(√)	Trachops cirrhosus	(√)
128	BCBN54805-Trachops cirrhosus	Trachops cirrhosus	(√)	Trachops cirrhosus	(√)
129	BCBN32905-Trachops cirrhosus	Trachops cirrhosus	(√)	Trachops cirrhosus	(√)
130	BCBNT59906-Trachops cirrhosus	Trachops cirrhosus	(√)	Trachops cirrhosus	(√)
131	BCBNT23506-Trachops cirrhosus	Trachops cirrhosus	(√)	Trachops cirrhosus	(√)
132	BCBN55305-Trachops cirrhosus	Trachops cirrhosus	(√)	Trachops cirrhosus	(√)
133	BCBNC04406-Trachops cirrhosus	Trachops cirrhosus	(√)	Trachops cirrhosus	(√)
134	BCBNC11706-Trachops cirrhosus	Trachops cirrhosus	(√)	Trachops cirrhosus	(√)
135	BCBNT90006-Trachops cirrhosus	Trachops cirrhosus	(√)	Trachops cirrhosus	(√)
136	BCBNT02906-Trachops cirrhosus	Trachops cirrhosus	(√)	Trachops cirrhosus	(√)
137	BCBNC00406-Trachops cirrhosus	Trachops cirrhosus	(√)	Trachops cirrhosus	(√)
138	BCBNC04706-Trachops cirrhosus	Trachops cirrhosus	(√)	Trachops cirrhosus	(√)
139	BCBNC05106-Trachops cirrhosus	Trachops cirrhosus	(√)	Trachops cirrhosus	(√)
140	BCBN53905-Trachops cirrhosus	Trachops cirrhosus	(√)	Trachops cirrhosus	(√)
141	BCBNT12906-Choeroniscus minor	Choeroniscus minor	(√)	Choeroniscus minor	(√)
142	BCBNT12606-Choeroniscus minor	Choeroniscus minor	(√)	Choeroniscus minor	(√)
143	BCBN28105-Lonchophylla thomasi	Lonchophylla thomasi	(√)	Lonchophylla thomasi	(√)
144	BCBNT95006-Lonchophylla thomasi	Lonchophylla thomasi	(√)	Lonchophylla thomasi	(√)
145	BCBN28405-Lonchophylla thomasi	Lonchophylla thomasi	(√)	Lonchophylla thomasi	(√)
146	BCBNC17606-Lonchophylla thomasi	Lonchophylla thomasi	(√)	Lonchophylla thomasi	(√)
147	BCBN31005-Lonchophylla thomasi	Lonchophylla thomasi	(√)	Lonchophylla thomasi	(√)
148	BCBNT95506-Lonchophylla thomasi	Lonchophylla thomasi	(√)	Lonchophylla thomasi	(√)
149	BCBNT02306-Lonchophylla thomasi	Lonchophylla thomasi	(√)	Lonchophylla thomasi	(√)
150	BCBNC11906-Lonchophylla thomasi	Lonchophylla thomasi	(√)	Lonchophylla thomasi	(√)
151	BCBNT64906-Lonchophylla thomasi	Lonchophylla thomasi	(√)	Lonchophylla thomasi	(√)
152	BCBN34805-Lonchophylla thomasi	Lonchophylla thomasi	(√)	Lonchophylla thomasi	(√)
153	BCBN16205-Lonchophylla thomasi	Lonchophylla thomasi	(√)	Lonchophylla thomasi	(√)
154	BCBNT61706-Lonchophylla thomasi	Lonchophylla thomasi	(√)	Lonchophylla thomasi	(√)
155	BCBNT13906-Lionycteris spurrelli	Lionycteris spurrelli	(√)	Lionycteris spurrelli	(√)
156	BCBNT12306-Lionycteris spurrelli	Lionycteris spurrelli	(√)	Lionycteris spurrelli	(√)
157	BCBNT88306-Desmodus rotundus	Desmodus rotundus	(√)	Desmodus rotundus	(√)
158	BCBNT69206-Desmodus rotundus	Desmodus rotundus	(√)	Desmodus rotundus	(√)
159	BCBNT59806-Sturnira tildae	Sturnira tildae	(√)	Sturnira tildae	(√)
160	BCBNC11106-Sturnira tildae	Sturnira tildae	(√)	Sturnira tildae	(√)
161	BCBNC08006-Sturnira tildae	Sturnira tildae	(√)	Sturnira tildae	(√)
162	BCBNC01706-Sturnira tildae	Sturnira tildae	(√)	Sturnira tildae	(√)
163	BCBNT59406-Sturnira tildae	Sturnira tildae	(√)	Sturnira tildae	(√)
164	BCBN34905-Sturnira tildae	Sturnira tildae	(√)	Sturnira tildae	(√)
165	BCBN35005-Sturnira tildae	Sturnira tildae	(√)	Sturnira tildae	(√)
166	BCBNT97606-Sturnira tildae	Sturnira tildae	(√)	Sturnira tildae	(√)
167	BCBNC01506-Sturnira tildae	Sturnira tildae	(√)	Sturnira tildae	(√)
168	BCBNT26406-Sturnira tildae	Sturnira tildae	(√)	Sturnira tildae	(√)
169	BCBNT32706-Sturnira tildae	Sturnira tildae	(√)	Sturnira tildae	(√)
170	BCBNC12006-Sturnira tildae	Sturnira tildae	(√)	Sturnira tildae	(√)
171	BCBNT06706-Sturnira tildae	Sturnira tildae	(√)	Sturnira tildae	(√)
172	BCBNT32506-Sturnira tildae	Sturnira tildae	(√)	Sturnira tildae	(√)
173	BCBN37105-Sturnira lilium	Sturnira lilium	(√)	Sturnira lilium	(√)
174	BCBN37305-Sturnira lilium	Sturnira lilium	(√)	Sturnira lilium	(√)
175	BCBN31905-Ametrida centurio	Ametrida centurio	(√)	Ametrida centurio	(√)
176	BCBN17005-Ametrida centurio	Ametrida centurio	(√)	Ametrida centurio	(√)
177	BCBNT31606-Ametrida centurio	Ametrida centurio	(√)	Ametrida centurio	(√)
178	BCBNT30906-Ametrida centurio	Ametrida centurio	(√)	Ametrida centurio	(√)
179	BCBN16905-Artibeus cinereus	Artibeus cinereus	(√)	Artibeus cinereus	(√)
180	BCBNT86906-Artibeus cinereus	Artibeus cinereus	(√)	Artibeus cinereus	(√)
181	BCBNT68706-Artibeus cinereus	Artibeus cinereus	(√)	Artibeus cinereus	(√)
182	BCBNT26206-Artibeus bogotensis	Artibeus bogotensis	(√)	Artibeus bogotensis	(√)
183	BCBNT52106-Artibeus bogotensis	Artibeus bogotensis	(√)	Artibeus bogotensis	(√)
184	BCBNC15506-Artibeus bogotensis	Artibeus bogotensis	(√)	Artibeus bogotensis	(√)
185	BCBNT63606-Artibeus bogotensis	Artibeus bogotensis	(√)	Artibeus bogotensis	(√)
186	BCBNC00806-Artibeus bogotensis	Artibeus bogotensis	(√)	Artibeus bogotensis	(√)
187	BCBNT24806-Artibeus bogotensis	Artibeus bogotensis	(√)	Artibeus bogotensis	(√)
188	BCBN30305-Artibeus gnomus	Artibeus gnomus	(√)	Artibeus gnomus	(√)
189	BCBN30405-Artibeus gnomus	Artibeus gnomus	(√)	Artibeus gnomus	(√)
190	BCBNT99306-Artibeus gnomus	Artibeus gnomus	(√)	Artibeus gnomus	(√)
191	BCBN30205-Artibeus gnomus	Artibeus gnomus	(√)	Artibeus gnomus	(√)
192	BCBN30605-Artibeus gnomus	Artibeus gnomus	(√)	Artibeus gnomus	(√)
193	BCBNT90706-Artibeus concolor	Artibeus concolor	(√)	Artibeus concolor	(√)
194	BCBNT13606-Artibeus concolor	Artibeus concolor	(√)	Artibeus concolor	(√)
195	BCBNT12506-Artibeus concolor	Artibeus concolor	(√)	Artibeus concolor	(√)
196	BCBNT33206-Artibeus obscurus	Artibeus obscurus	(√)	Artibeus obscurus	(√)
197	BCBN34305-Artibeus obscurus	Artibeus obscurus	(√)	Artibeus obscurus	(√)
198	BCBN32105-Artibeus obscurus	Artibeus obscurus	(√)	Artibeus obscurus	(√)
199	BCBNT52306-Artibeus obscurus	Artibeus obscurus	(√)	Artibeus obscurus	(√)
200	BCBNT61306-Artibeus obscurus	Artibeus obscurus	(√)	Artibeus obscurus	(√)
201	BCBNT10006-Artibeus obscurus	Artibeus obscurus	(√)	Artibeus obscurus	(√)
202	BCBN34205-Artibeus obscurus	Artibeus obscurus	(√)	Artibeus obscurus	(√)
203	BCBNT09606-Artibeus obscurus	Artibeus obscurus	(√)	Artibeus obscurus	(√)
204	BCBNT90806-Artibeus obscurus	Artibeus obscurus	(√)	Artibeus obscurus	(√)
205	BCBN33905-Artibeus obscurus	Artibeus obscurus	(√)	Artibeus obscurus	(√)
206	BCBNT39506-Artibeus lituratus	Artibeus lituratus	(√)	Artibeus lituratus	(√)
207	BCBNT39806-Artibeus lituratus	Artibeus lituratus	(√)	Artibeus lituratus	(√)
208	BCBNT35906-Artibeus lituratus	Artibeus lituratus	(√)	Artibeus lituratus	(√)
209	BCBN12105-Artibeus lituratus	Artibeus lituratus	(√)	Artibeus lituratus	(√)
210	BCBNT52206-Artibeus lituratus	Artibeus lituratus	(√)	Artibeus lituratus	(√)
211	BCBNT08806-Artibeus lituratus	Artibeus lituratus	(√)	Artibeus lituratus	(√)
212	BCBNT39706-Artibeus lituratus	Artibeus lituratus	(√)	Artibeus lituratus	(√)
213	BCBNT36106-Artibeus lituratus	Artibeus lituratus	(√)	Artibeus lituratus	(√)
214	BCBNT05106-Artibeus amplus	Artibeus amplus	(√)	Artibeus amplus	(√)
215	BCBNT05806-Artibeus amplus	Artibeus amplus	(√)	Artibeus amplus	(√)
216	BCBN34505-Artibeus planirostris	Artibeus planirostris	(√)	Artibeus planirostris	(√)
217	BCBNT09506-Artibeus planirostris	Artibeus planirostris	(√)	Artibeus planirostris	(√)
218	BCBN36905-Artibeus planirostris	Artibeus planirostris	(√)	Artibeus planirostris	(√)
219	BCBNT07306-Artibeus planirostris	Artibeus planirostris	(√)	Artibeus planirostris	(√)
220	BCBNT53206-Artibeus planirostris	Artibeus planirostris	(√)	Artibeus planirostris	(√)
221	BCBNT62306-Artibeus planirostris	Artibeus planirostris	(√)	Artibeus planirostris	(√)
222	BCBNT52906-Artibeus planirostris	Artibeus planirostris	(√)	Artibeus planirostris	(√)
223	BCBN35705-Artibeus planirostris	Artibeus planirostris	(√)	Artibeus planirostris	(√)
224	BCBNC13306-Artibeus planirostris	Artibeus planirostris	(√)	Artibeus planirostris	(√)
225	BCBNT93606-Vampyressa bidens	Vampyressa bidens	(√)	Vampyressa bidens	(√)
226	BCBNT88706-Vampyressa bidens	Vampyressa bidens	(√)	Vampyressa bidens	(√)
227	BCBNT13406-Chiroderma villosum	Chiroderma villosum	(√)	Chiroderma villosum	(√)
228	BCBNT32406-Chiroderma villosum	Chiroderma villosum	(√)	Chiroderma villosum	(√)
229	BCBNT32106-Vampyrodes caraccioli	Vampyrodes caraccioli	(√)	Vampyrodes caraccioli	(√)
230	BCBNT31706-Vampyrodes caraccioli	Vampyrodes caraccioli	(√)	Vampyrodes caraccioli	(√)
231	BCBNT63906-Platyrrhinus helleri	Platyrrhinus helleri	(√)	Platyrrhinus helleri	(√)
232	BCBNT60206-Platyrrhinus helleri	Platyrrhinus helleri	(√)	Platyrrhinus helleri	(√)
233	BCBNT86806-Platyrrhinus helleri	Platyrrhinus helleri	(√)	Platyrrhinus helleri	(√)
234	BCBNT66406-Platyrrhinus helleri	Platyrrhinus helleri	(√)	Platyrrhinus helleri	(√)
235	BCBNC08506-Platyrrhinus aurarius	Platyrrhinus aurarius	(√)	Platyrrhinus aurarius	(√)
236	BCBNC17106-Platyrrhinus aurarius	Platyrrhinus aurarius	(√)	Platyrrhinus aurarius	(√)
237	BCBNT26006-Platyrrhinus aurarius	Platyrrhinus aurarius	(√)	Platyrrhinus aurarius	(√)
238	BCBNC16006-Platyrrhinus aurarius	Platyrrhinus aurarius	(√)	Platyrrhinus aurarius	(√)
239	BCBNC15106-Platyrrhinus aurarius	Platyrrhinus aurarius	(√)	Platyrrhinus aurarius	(√)
240	BCBNC16106-Platyrrhinus aurarius	Platyrrhinus aurarius	(√)	Platyrrhinus aurarius	(√)
241	BCBNC01106-Platyrrhinus aurarius	Platyrrhinus aurarius	(√)	Platyrrhinus aurarius	(√)
242	BCBNT61406-Mesophylla macconnelli	Mesophylla macconnelli	(√)	Mesophylla macconnelli	(√)
243	BCBNT67406-Mesophylla macconnelli	Mesophylla macconnelli	(√)	Mesophylla macconnelli	(√)
244	BCBNT58506-Phyllostomus discolor	Phyllostomus discolor	(√)	Phyllostomus discolor	(√)
245	BCBNT70106-Phyllostomus discolor	Phyllostomus discolor	(√)	Phyllostomus discolor	(√)
246	BCBNT87306-Phyllostomus elongatus	Phyllostomus elongatus	(√)	Phyllostomus elongatus	(√)
247	BCBN30505-Phyllostomus elongatus	Phyllostomus elongatus	(√)	Phyllostomus elongatus	(√)
248	BCBNT92106-Mimon crenulatum	Mimon crenulatum	(√)	Mimon crenulatum	(√)
249	BCBNT66606-Mimon crenulatum	Mimon crenulatum	(√)	Mimon crenulatum	(√)
250	BCBNT56706-Mimon crenulatum	Mimon crenulatum	(√)	Mimon crenulatum	(√)
251	BCBNT12006-Tonatia saurophila	Tonatia saurophila	(√)	Tonatia saurophila	(√)
252	BCBNT56206-Tonatia saurophila	Tonatia saurophila	(√)	Tonatia saurophila	(√)
253	BCBNT99406-Lophostoma carrikeri	Lophostoma carrikeri	(√)	Lophostoma carrikeri	(√)
254	BCBNT14806-Lophostoma carrikeri	Lophostoma carrikeri	(√)	Lophostoma carrikeri	(√)
255	BCBNT56806-Lophostoma brasiliense	Lophostoma brasiliense	(√)	Lophostoma brasiliense	(√)
256	BCBNT68006-Lophostoma brasiliense	Lophostoma brasiliense	(√)	Lophostoma brasiliense	(√)
257	BCBNT67906-Lophostoma brasiliense	Lophostoma brasiliense	(√)	Lophostoma brasiliense	(√)
258	BCBNT67006-Lophostoma silvicolum	Lophostoma silvicolum	(√)	Lophostoma silvicolum	(√)
259	BCBNT87206-Lophostoma silvicolum	Lophostoma silvicolum	(√)	Lophostoma silvicolum	(√)
Notea: All queries were randomly selected from the total 618 COI sequences. The names of query sequences consist of accession numbers and their true species names after the dash.
Noteb: DV denotes DV-Curve, RBF indicates RBF neural network, see the text for details.
Notec: FJ denotes FJ-Curve.
Noted: Ticks indicate correct assignments respectively by the current method.
Random split:
Random replication 2
			Species assigned by two combined methods		Species assigned by two combined methods
No.	Querya	DV-RBFb		FJ-RBFc
1	BCBNT35506-Rhynchonycteris naso	Rhynchonycteris naso	(√)	Rhynchonycteris naso	(√)	BCBNT35506-Rhynchonycteris naso	Rhynchonycteris naso
2	BCBNT35706-Rhynchonycteris naso	Rhynchonycteris naso	(√)	Rhynchonycteris naso	(√)	BCBNT35706-Rhynchonycteris naso	Rhynchonycteris naso
3	BCBNT14406-Diclidurus isabellus	Diclidurus isabellus	(√)	Diclidurus isabellus	(√)	BCBNT14406-Diclidurus isabellus	Diclidurus isabellus
4	BCBNT38406-Diclidurus isabellus	Diclidurus isabellus	(√)	Diclidurus isabellus	(√)	BCBNT38406-Diclidurus isabellus	Diclidurus isabellus
5	BCBNT14506-Diclidurus isabellus	Diclidurus isabellus	(√)	Diclidurus isabellus	(√)	BCBNT14506-Diclidurus isabellus	Diclidurus isabellus
6	BCBNT58706-Chrotopterus auritus	Chrotopterus auritus	(√)	Chrotopterus auritus	(√)	BCBNT58706-Chrotopterus auritus	Chrotopterus auritus
7	BCBNT92206-Chrotopterus auritus	Chrotopterus auritus	(√)	Chrotopterus auritus	(√)	BCBNT92206-Chrotopterus auritus	Chrotopterus auritus
8	BCBNT05606-Cormura brevirostris	Cormura brevirostris	(√)	Cormura brevirostris	(√)	BCBNT05606-Cormura brevirostris	Cormura brevirostris
9	BCBNT04106-Cormura brevirostris	Cormura brevirostris	(√)	Cormura brevirostris	(√)	BCBNT04106-Cormura brevirostris	Cormura brevirostris
10	BCBNT39906-Pteronotus personatus	Pteronotus personatus	(√)	Pteronotus personatus	(√)	BCBNT39906-Pteronotus personatus	Pteronotus personatus
11	BCBNT87406-Pteronotus personatus	Pteronotus personatus	(√)	Pteronotus personatus	(√)	BCBNT87406-Pteronotus personatus	Pteronotus personatus
12	BCBNT37106-Noctilio albiventris	Noctilio albiventris	(√)	Noctilio albiventris	(√)	BCBNT37106-Noctilio albiventris	Noctilio albiventris
13	BCBNT37206-Noctilio albiventris	Noctilio albiventris	(√)	Noctilio albiventris	(√)	BCBNT37206-Noctilio albiventris	Noctilio albiventris
14	BCBNT37006-Noctilio albiventris	Noctilio albiventris	(√)	Noctilio albiventris	(√)	BCBNT37006-Noctilio albiventris	Noctilio albiventris
15	BCBNT06906-Noctilio leporinus	Noctilio leporinus	(√)	Noctilio leporinus	(√)	BCBNT06906-Noctilio leporinus	Noctilio leporinus
16	BCBNT03706-Noctilio leporinus	Noctilio leporinus	(√)	Noctilio leporinus	(√)	BCBNT03706-Noctilio leporinus	Noctilio leporinus
17	BCBNT58306-Eptesicus furinalis	Eptesicus furinalis	(√)	Eptesicus furinalis	(√)	BCBNT58306-Eptesicus furinalis	Eptesicus furinalis
18	BCBN11205-Eptesicus furinalis	Eptesicus furinalis	(√)	Eptesicus furinalis	(√)	BCBN11205-Eptesicus furinalis	Eptesicus furinalis
19	BCBN77005-Phylloderma stenops	Phylloderma stenops	(√)	Phylloderma stenops	(√)	BCBN77005-Phylloderma stenops	Phylloderma stenops
20	BCBN17205-Phylloderma stenops	Phylloderma stenops	(√)	Phylloderma stenops	(√)	BCBN17205-Phylloderma stenops	Phylloderma stenops
21	BCBNT69306-Myotis riparius	Myotis riparius	(√)	Myotis riparius	(√)	BCBNT69306-Myotis riparius	Myotis riparius
22	BCBNT67706-Myotis riparius	Myotis riparius	(√)	Myotis riparius	(√)	BCBNT67706-Myotis riparius	Myotis riparius
23	BCBNC12206-Myotis riparius	Myotis riparius	(√)	Myotis riparius	(√)	BCBNC12206-Myotis riparius	Myotis riparius
24	BCBNT58006-Myotis riparius	Myotis riparius	(√)	Myotis riparius	(√)	BCBNT58006-Myotis riparius	Myotis riparius
25	BCBNC18106-Myotis riparius	Myotis riparius	(√)	Myotis riparius	(√)	BCBNC18106-Myotis riparius	Myotis riparius
26	BCBNC18706-Myotis riparius	Myotis riparius	(√)	Myotis riparius	(√)	BCBNC18706-Myotis riparius	Myotis riparius
27	BCBNC00206-Myotis riparius	Myotis riparius	(√)	Myotis riparius	(√)	BCBNC00206-Myotis riparius	Myotis riparius
28	BCBNC19206-Myotis riparius	Myotis riparius	(√)	Myotis riparius	(√)	BCBNC19206-Myotis riparius	Myotis riparius
29	BCBNT54006-Myotis albescens	Myotis albescens	(√)	Myotis albescens	(√)	BCBNT54006-Myotis albescens	Myotis albescens
30	BCBNT53706-Myotis albescens	Myotis albescens	(√)	Myotis albescens	(√)	BCBNT53706-Myotis albescens	Myotis albescens
31	BCBNT10306-Myotis albescens	Myotis albescens	(√)	Myotis albescens	(√)	BCBNT10306-Myotis albescens	Myotis albescens
32	BCBNT33806-Eumops auripendulus	Eumops auripendulus	(√)	Eumops auripendulus	(√)	BCBNT33806-Eumops auripendulus	Eumops auripendulus
33	BCBNT33706-Eumops auripendulus	Eumops auripendulus	(√)	Eumops auripendulus	(√)	BCBNT33706-Eumops auripendulus	Eumops auripendulus
34	BCBNT28606-Molossops neglectus	Molossops neglectus	(√)	Molossops neglectus	(√)	BCBNT28606-Molossops neglectus	Molossops neglectus
35	BCBNT28906-Molossops neglectus	Molossops neglectus	(√)	Molossops neglectus	(√)	BCBNT28906-Molossops neglectus	Molossops neglectus
36	BCBNT40006-Eumops hansae	Eumops hansae	(√)	Eumops hansae	(√)	BCBNT40006-Eumops hansae	Eumops hansae
37	BCBNT38606-Eumops hansae	Eumops hansae	(√)	Eumops hansae	(√)	BCBNT38606-Eumops hansae	Eumops hansae
38	BCBN52505-Eumops hansae	Eumops hansae	(√)	Eumops hansae	(√)	BCBN52505-Eumops hansae	Eumops hansae
39	BCBNT37606-Molossus molossus	Molossus molossus	(√)	Molossus molossus	(√)	BCBNT37606-Molossus molossus	Molossus molossus
40	BCBNT37406-Molossus molossus	Molossus molossus	(√)	Molossus molossus	(√)	BCBNT37406-Molossus molossus	Molossus molossus
41	BCBNT95206-Molossus molossus	Molossus molossus	(√)	Molossus molossus	(√)	BCBNT95206-Molossus molossus	Molossus molossus
42	BCBNT37506-Molossus molossus	Molossus molossus	(√)	Molossus molossus	(√)	BCBNT37506-Molossus molossus	Molossus molossus
43	BCBNT96106-Molossus molossus	Molossus molossus	(√)	Molossus molossus	(√)	BCBNT96106-Molossus molossus	Molossus molossus
44	BCBNT27106-Molossus rufus	Molossus rufus	(√)	Molossus rufus	(√)	BCBNT27106-Molossus rufus	Molossus rufus
45	BCBNT10506-Molossus rufus	Molossus rufus	(√)	Molossus rufus	(√)	BCBNT10506-Molossus rufus	Molossus rufus
46	BCBNT89106-Cynomops paranus	Cynomops paranus	(√)	Cynomops paranus	(√)	BCBNT89106-Cynomops paranus	Cynomops paranus
47	BCBNT54206-Cynomops paranus	Cynomops paranus	(√)	Cynomops paranus	(√)	BCBNT54206-Cynomops paranus	Cynomops paranus
48	BCBNT91306-Cynomops paranus	Cynomops paranus	(√)	Cynomops paranus	(√)	BCBNT91306-Cynomops paranus	Cynomops paranus
49	BCBNT38706-Glyphonycteris sylvestris	Glyphonycteris sylvestris	(√)	Glyphonycteris sylvestris	(√)	BCBNT38706-Glyphonycteris sylvestris	Glyphonycteris sylvestris
50	BCBNT14606-Glyphonycteris sylvestris	Glyphonycteris sylvestris	(√)	Glyphonycteris sylvestris	(√)	BCBNT14606-Glyphonycteris sylvestris	Glyphonycteris sylvestris
51	BCBNC06706-Rhinophylla pumilio	Rhinophylla pumilio	(√)	Rhinophylla pumilio	(√)	BCBNC06706-Rhinophylla pumilio	Rhinophylla pumilio
52	BCBNT56406-Rhinophylla pumilio	Rhinophylla pumilio	(√)	Rhinophylla pumilio	(√)	BCBNT56406-Rhinophylla pumilio	Rhinophylla pumilio
53	BCBNC06406-Rhinophylla pumilio	Rhinophylla pumilio	(√)	Rhinophylla pumilio	(√)	BCBNC06406-Rhinophylla pumilio	Rhinophylla pumilio
54	BCBNT63106-Rhinophylla pumilio	Rhinophylla pumilio	(√)	Rhinophylla pumilio	(√)	BCBNT63106-Rhinophylla pumilio	Rhinophylla pumilio
55	BCBNC13806-Rhinophylla pumilio	Rhinophylla pumilio	(√)	Rhinophylla pumilio	(√)	BCBNC13806-Rhinophylla pumilio	Rhinophylla pumilio
56	BCBNC04906-Rhinophylla pumilio	Rhinophylla pumilio	(√)	Rhinophylla pumilio	(√)	BCBNC04906-Rhinophylla pumilio	Rhinophylla pumilio
57	BCBNC01906-Rhinophylla pumilio	Rhinophylla pumilio	(√)	Rhinophylla pumilio	(√)	BCBNC01906-Rhinophylla pumilio	Rhinophylla pumilio
58	BCBNT88106-Rhinophylla pumilio	Rhinophylla pumilio	(√)	Rhinophylla pumilio	(√)	BCBNT88106-Rhinophylla pumilio	Rhinophylla pumilio
59	BCBNC17806-Rhinophylla pumilio	Rhinophylla pumilio	(√)	Rhinophylla pumilio	(√)	BCBNC17806-Rhinophylla pumilio	Rhinophylla pumilio
60	BCBNC04806-Rhinophylla pumilio	Rhinophylla pumilio	(√)	Rhinophylla pumilio	(√)	BCBNC04806-Rhinophylla pumilio	Rhinophylla pumilio
61	BCBNC12906-Rhinophylla pumilio	Rhinophylla pumilio	(√)	Rhinophylla pumilio	(√)	BCBNC12906-Rhinophylla pumilio	Rhinophylla pumilio
62	BCBN31305-Rhinophylla pumilio	Rhinophylla pumilio	(√)	Rhinophylla pumilio	(√)	BCBN31305-Rhinophylla pumilio	Rhinophylla pumilio
63	BCBN31205-Rhinophylla pumilio	Rhinophylla pumilio	(√)	Rhinophylla pumilio	(√)	BCBN31205-Rhinophylla pumilio	Rhinophylla pumilio
64	BCBNT55806-Rhinophylla pumilio	Rhinophylla pumilio	(√)	Rhinophylla pumilio	(√)	BCBNT55806-Rhinophylla pumilio	Rhinophylla pumilio
65	BCBN15705-Rhinophylla pumilio	Rhinophylla pumilio	(√)	Rhinophylla pumilio	(√)	BCBN15705-Rhinophylla pumilio	Rhinophylla pumilio
66	BCBN15605-Rhinophylla pumilio	Rhinophylla pumilio	(√)	Rhinophylla pumilio	(√)	BCBN15605-Rhinophylla pumilio	Rhinophylla pumilio
67	BCBNT97006-Rhinophylla pumilio	Rhinophylla pumilio	(√)	Rhinophylla pumilio	(√)	BCBNT97006-Rhinophylla pumilio	Rhinophylla pumilio
68	BCBNT07106-Rhinophylla pumilio	Rhinophylla pumilio	(√)	Rhinophylla pumilio	(√)	BCBNT07106-Rhinophylla pumilio	Rhinophylla pumilio
69	BCBNT98606-Rhinophylla pumilio	Rhinophylla pumilio	(√)	Rhinophylla pumilio	(√)	BCBNT98606-Rhinophylla pumilio	Rhinophylla pumilio
70	BCBNT64306-Rhinophylla pumilio	Rhinophylla pumilio	(√)	Rhinophylla pumilio	(√)	BCBNT64306-Rhinophylla pumilio	Rhinophylla pumilio
71	BCBNT91706-Rhinophylla pumilio	Rhinophylla pumilio	(√)	Rhinophylla pumilio	(√)	BCBNT91706-Rhinophylla pumilio	Rhinophylla pumilio
72	BCBNT29306-Rhinophylla pumilio	Rhinophylla pumilio	(√)	Rhinophylla pumilio	(√)	BCBNT29306-Rhinophylla pumilio	Rhinophylla pumilio
73	BCBNC05406-Rhinophylla pumilio	Rhinophylla pumilio	(√)	Rhinophylla pumilio	(√)	BCBNC05406-Rhinophylla pumilio	Rhinophylla pumilio
74	BCBNC08106-Anoura caudifer	Anoura caudifer	(√)	Anoura caudifer	(√)	BCBNC08106-Anoura caudifer	Anoura caudifer
75	BCBNT02606-Anoura caudifer	Anoura caudifer	(√)	Anoura caudifer	(√)	BCBNT02606-Anoura caudifer	Anoura caudifer
76	BCBNC14606-Anoura caudifer	Anoura caudifer	(√)	Anoura caudifer	(√)	BCBNC14606-Anoura caudifer	Anoura caudifer
77	BCBNT02506-Anoura caudifer	Anoura caudifer	(√)	Anoura caudifer	(√)	BCBNT02506-Anoura caudifer	Anoura caudifer
78	BCBNC08806-Anoura geoffroyi	Anoura geoffroyi	(√)	Anoura geoffroyi	(√)	BCBNC08806-Anoura geoffroyi	Anoura geoffroyi
79	BCBNT32206-Anoura geoffroyi	Anoura geoffroyi	(√)	Anoura geoffroyi	(√)	BCBNT32206-Anoura geoffroyi	Anoura geoffroyi
80	BCBNC09206-Anoura geoffroyi	Anoura geoffroyi	(√)	Anoura geoffroyi	(√)	BCBNC09206-Anoura geoffroyi	Anoura geoffroyi
81	BCBNT05406-Anoura geoffroyi	Anoura geoffroyi	(√)	Anoura geoffroyi	(√)	BCBNT05406-Anoura geoffroyi	Anoura geoffroyi
82	BCBNC09306-Anoura geoffroyi	Anoura geoffroyi	(√)	Anoura geoffroyi	(√)	BCBNC09306-Anoura geoffroyi	Anoura geoffroyi
83	BCBNC03506-Anoura geoffroyi	Anoura geoffroyi	(√)	Anoura geoffroyi	(√)	BCBNC03506-Anoura geoffroyi	Anoura geoffroyi
84	BCBNC05706-Anoura geoffroyi	Anoura geoffroyi	(√)	Anoura geoffroyi	(√)	BCBNC05706-Anoura geoffroyi	Anoura geoffroyi
85	BCBNT38206-Trinycteris nicefori	Trinycteris nicefori	(√)	Trinycteris nicefori	(√)	BCBNT38206-Trinycteris nicefori	Trinycteris nicefori
86	BCBN54605-Trinycteris nicefori	Trinycteris nicefori	(√)	Trinycteris nicefori	(√)	BCBN54605-Trinycteris nicefori	Trinycteris nicefori
87	BCBNT65806-Glossophaga soricina	Glossophaga soricina	(√)	Glossophaga soricina	(√)	BCBNT65806-Glossophaga soricina	Glossophaga soricina
88	BCBNT23306-Glossophaga soricina	Glossophaga soricina	(√)	Glossophaga soricina	(√)	BCBNT23306-Glossophaga soricina	Glossophaga soricina
89	BCBNT06606-Macrophyllum macrophyllum	Macrophyllum macrophyllum	(√)	Macrophyllum macrophyllum	(√)	BCBNT06606-Macrophyllum macrophyllum	Macrophyllum macrophyllum
90	BCBN77105-Macrophyllum macrophyllum	Macrophyllum macrophyllum	(√)	Macrophyllum macrophyllum	(√)	BCBN77105-Macrophyllum macrophyllum	Macrophyllum macrophyllum
91	BCBNT51806-Carollia brevicauda	Carollia brevicauda	(√)	Carollia brevicauda	(√)	BCBNT51806-Carollia brevicauda	Carollia brevicauda
92	BCBNC12506-Carollia brevicauda	Carollia brevicauda	(√)	Carollia brevicauda	(√)	BCBNC12506-Carollia brevicauda	Carollia brevicauda
93	BCBN33405-Carollia brevicauda	Carollia brevicauda	(√)	Carollia brevicauda	(√)	BCBN33405-Carollia brevicauda	Carollia brevicauda
94	BCBNC00606-Carollia brevicauda	Carollia brevicauda	(√)	Carollia brevicauda	(√)	BCBNC00606-Carollia brevicauda	Carollia brevicauda
95	BCBNC04106-Carollia brevicauda	Carollia brevicauda	(√)	Carollia brevicauda	(√)	BCBNC04106-Carollia brevicauda	Carollia brevicauda
96	BCBN33305-Carollia brevicauda	Carollia brevicauda	(√)	Carollia brevicauda	(√)	BCBN33305-Carollia brevicauda	Carollia brevicauda
97	BCBNT98206-Carollia brevicauda	Carollia brevicauda	(√)	Carollia brevicauda	(√)	BCBNT98206-Carollia brevicauda	Carollia brevicauda
98	BCBNT64206-Carollia brevicauda	Carollia brevicauda	(√)	Carollia brevicauda	(√)	BCBNT64206-Carollia brevicauda	Carollia brevicauda
99	BCBNT24906-Carollia brevicauda	Carollia brevicauda	(√)	Carollia brevicauda	(√)	BCBNT24906-Carollia brevicauda	Carollia brevicauda
100	BCBNC15006-Carollia brevicauda	Carollia brevicauda	(√)	Carollia brevicauda	(√)	BCBNC15006-Carollia brevicauda	Carollia brevicauda
101	BCBNC16306-Carollia brevicauda	Carollia brevicauda	(√)	Carollia brevicauda	(√)	BCBNC16306-Carollia brevicauda	Carollia brevicauda
102	BCBNT25906-Carollia brevicauda	Carollia brevicauda	(√)	Carollia brevicauda	(√)	BCBNT25906-Carollia brevicauda	Carollia brevicauda
103	BCBNT96806-Carollia brevicauda	Carollia brevicauda	(√)	Carollia brevicauda	(√)	BCBNT96806-Carollia brevicauda	Carollia brevicauda
104	BCBNT67306-Carollia brevicauda	Carollia brevicauda	(√)	Carollia brevicauda	(√)	BCBNT67306-Carollia brevicauda	Carollia brevicauda
105	BCBNT65206-Carollia perspicillata	Carollia perspicillata	(√)	Carollia perspicillata	(√)	BCBNT65206-Carollia perspicillata	Carollia perspicillata
106	BCBN32705-Carollia perspicillata	Carollia perspicillata	(√)	Carollia perspicillata	(√)	BCBN32705-Carollia perspicillata	Carollia perspicillata
107	BCBN54705-Carollia perspicillata	Carollia perspicillata	(√)	Carollia perspicillata	(√)	BCBN54705-Carollia perspicillata	Carollia perspicillata
108	BCBNC02006-Carollia perspicillata	Carollia perspicillata	(√)	Carollia perspicillata	(√)	BCBNC02006-Carollia perspicillata	Carollia perspicillata
109	BCBN12905-Carollia perspicillata	Carollia perspicillata	(√)	Carollia perspicillata	(√)	BCBN12905-Carollia perspicillata	Carollia perspicillata
110	BCBNT66206-Carollia perspicillata	Carollia perspicillata	(√)	Carollia perspicillata	(√)	BCBNT66206-Carollia perspicillata	Carollia perspicillata
111	BCBN29005-Carollia perspicillata	Carollia perspicillata	(√)	Carollia perspicillata	(√)	BCBN29005-Carollia perspicillata	Carollia perspicillata
112	BCBN15005-Carollia perspicillata	Carollia perspicillata	(√)	Carollia perspicillata	(√)	BCBN15005-Carollia perspicillata	Carollia perspicillata
113	BCBN32405-Carollia perspicillata	Carollia perspicillata	(√)	Carollia perspicillata	(√)	BCBN32405-Carollia perspicillata	Carollia perspicillata
114	BCBNC18206-Carollia perspicillata	Carollia perspicillata	(√)	Carollia perspicillata	(√)	BCBNC18206-Carollia perspicillata	Carollia perspicillata
115	BCBN14405-Carollia perspicillata	Carollia perspicillata	(√)	Carollia perspicillata	(√)	BCBN14405-Carollia perspicillata	Carollia perspicillata
116	BCBNT87906-Carollia perspicillata	Carollia perspicillata	(√)	Carollia perspicillata	(√)	BCBNT87906-Carollia perspicillata	Carollia perspicillata
117	BCBNT25106-Carollia perspicillata	Carollia perspicillata	(√)	Carollia perspicillata	(√)	BCBNT25106-Carollia perspicillata	Carollia perspicillata
118	BCBN28905-Carollia perspicillata	Carollia perspicillata	(√)	Carollia perspicillata	(√)	BCBN28905-Carollia perspicillata	Carollia perspicillata
119	BCBN14305-Carollia perspicillata	Carollia perspicillata	(√)	Carollia perspicillata	(√)	BCBN14305-Carollia perspicillata	Carollia perspicillata
120	BCBNT63306-Carollia perspicillata	Carollia perspicillata	(√)	Carollia perspicillata	(√)	BCBNT63306-Carollia perspicillata	Carollia perspicillata
121	BCBNT07406-Carollia perspicillata	Carollia perspicillata	(√)	Carollia perspicillata	(√)	BCBNT07406-Carollia perspicillata	Carollia perspicillata
122	BCBNT91406-Carollia perspicillata	Carollia perspicillata	(√)	Carollia perspicillata	(√)	BCBNT91406-Carollia perspicillata	Carollia perspicillata
123	BCBN29305-Carollia perspicillata	Carollia perspicillata	(√)	Carollia perspicillata	(√)	BCBN29305-Carollia perspicillata	Carollia perspicillata
124	BCBN15205-Carollia perspicillata	Carollia perspicillata	(√)	Carollia perspicillata	(√)	BCBN15205-Carollia perspicillata	Carollia perspicillata
125	BCBNT68506-Carollia perspicillata	Carollia perspicillata	(√)	Carollia perspicillata	(√)	BCBNT68506-Carollia perspicillata	Carollia perspicillata
126	BCBNT05206-Trachops cirrhosus	Trachops cirrhosus	(√)	Trachops cirrhosus	(√)	BCBNT05206-Trachops cirrhosus	Trachops cirrhosus
127	BCBNT29206-Trachops cirrhosus	Trachops cirrhosus	(√)	Trachops cirrhosus	(√)	BCBNT29206-Trachops cirrhosus	Trachops cirrhosus
128	BCBN32005-Trachops cirrhosus	Trachops cirrhosus	(√)	Trachops cirrhosus	(√)	BCBN32005-Trachops cirrhosus	Trachops cirrhosus
129	BCBN32605-Trachops cirrhosus	Trachops cirrhosus	(√)	Trachops cirrhosus	(√)	BCBN32605-Trachops cirrhosus	Trachops cirrhosus
130	BCBNT60606-Trachops cirrhosus	Trachops cirrhosus	(√)	Trachops cirrhosus	(√)	BCBNT60606-Trachops cirrhosus	Trachops cirrhosus
131	BCBNC02906-Trachops cirrhosus	Trachops cirrhosus	(√)	Trachops cirrhosus	(√)	BCBNC02906-Trachops cirrhosus	Trachops cirrhosus
132	BCBNT05006-Trachops cirrhosus	Trachops cirrhosus	(√)	Trachops cirrhosus	(√)	BCBNT05006-Trachops cirrhosus	Trachops cirrhosus
133	BCBN53905-Trachops cirrhosus	Trachops cirrhosus	(√)	Trachops cirrhosus	(√)	BCBN53905-Trachops cirrhosus	Trachops cirrhosus
134	BCBNC05206-Trachops cirrhosus	Trachops cirrhosus	(√)	Trachops cirrhosus	(√)	BCBNC05206-Trachops cirrhosus	Trachops cirrhosus
135	BCBN13205-Trachops cirrhosus	Trachops cirrhosus	(√)	Trachops cirrhosus	(√)	BCBN13205-Trachops cirrhosus	Trachops cirrhosus
136	BCBNC05306-Trachops cirrhosus	Trachops cirrhosus	(√)	Trachops cirrhosus	(√)	BCBNC05306-Trachops cirrhosus	Trachops cirrhosus
137	BCBNC05106-Trachops cirrhosus	Trachops cirrhosus	(√)	Trachops cirrhosus	(√)	BCBNC05106-Trachops cirrhosus	Trachops cirrhosus
138	BCBN55305-Trachops cirrhosus	Trachops cirrhosus	(√)	Trachops cirrhosus	(√)	BCBN55305-Trachops cirrhosus	Trachops cirrhosus
139	BCBNT62806-Trachops cirrhosus	Trachops cirrhosus	(√)	Trachops cirrhosus	(√)	BCBNT62806-Trachops cirrhosus	Trachops cirrhosus
140	BCBN32905-Trachops cirrhosus	Trachops cirrhosus	(√)	Trachops cirrhosus	(√)	BCBN32905-Trachops cirrhosus	Trachops cirrhosus
141	BCBNT03206-Choeroniscus minor	Choeroniscus minor	(√)	Choeroniscus minor	(√)	BCBNT03206-Choeroniscus minor	Choeroniscus minor
142	BCBNT28406-Choeroniscus minor	Choeroniscus minor	(√)	Choeroniscus minor	(√)	BCBNT28406-Choeroniscus minor	Choeroniscus minor
143	BCBNT25406-Lonchophylla thomasi	Lonchophylla thomasi	(√)	Lonchophylla thomasi	(√)	BCBNT25406-Lonchophylla thomasi	Lonchophylla thomasi
144	BCBN28105-Lonchophylla thomasi	Lonchophylla thomasi	(√)	Lonchophylla thomasi	(√)	BCBN28105-Lonchophylla thomasi	Lonchophylla thomasi
145	BCBNT95306-Lonchophylla thomasi	Lonchophylla thomasi	(√)	Lonchophylla thomasi	(√)	BCBNT95306-Lonchophylla thomasi	Lonchophylla thomasi
146	BCBNT24606-Lonchophylla thomasi	Lonchophylla thomasi	(√)	Lonchophylla thomasi	(√)	BCBNT24606-Lonchophylla thomasi	Lonchophylla thomasi
147	BCBN34705-Lonchophylla thomasi	Lonchophylla thomasi	(√)	Lonchophylla thomasi	(√)	BCBN34705-Lonchophylla thomasi	Lonchophylla thomasi
148	BCBNT61706-Lonchophylla thomasi	Lonchophylla thomasi	(√)	Lonchophylla thomasi	(√)	BCBNT61706-Lonchophylla thomasi	Lonchophylla thomasi
149	BCBNT92806-Lonchophylla thomasi	Lonchophylla thomasi	(√)	Lonchophylla thomasi	(√)	BCBNT92806-Lonchophylla thomasi	Lonchophylla thomasi
150	BCBNT24306-Lonchophylla thomasi	Lonchophylla thomasi	(√)	Lonchophylla thomasi	(√)	BCBNT24306-Lonchophylla thomasi	Lonchophylla thomasi
151	BCBN36205-Lonchophylla thomasi	Lonchophylla thomasi	(√)	Lonchophylla thomasi	(√)	BCBN36205-Lonchophylla thomasi	Lonchophylla thomasi
152	BCBNC11406-Lonchophylla thomasi	Lonchophylla thomasi	(√)	Lonchophylla thomasi	(√)	BCBNC11406-Lonchophylla thomasi	Lonchophylla thomasi
153	BCBNC17606-Lonchophylla thomasi	Lonchophylla thomasi	(√)	Lonchophylla thomasi	(√)	BCBNC17606-Lonchophylla thomasi	Lonchophylla thomasi
154	BCBNT64906-Lonchophylla thomasi	Lonchophylla thomasi	(√)	Lonchophylla thomasi	(√)	BCBNT64906-Lonchophylla thomasi	Lonchophylla thomasi
155	BCBN13505-Lionycteris spurrelli	Lionycteris spurrelli	(√)	Lionycteris spurrelli	(√)	BCBN13505-Lionycteris spurrelli	Lionycteris spurrelli
156	BCBNT12306-Lionycteris spurrelli	Lionycteris spurrelli	(√)	Lionycteris spurrelli	(√)	BCBNT12306-Lionycteris spurrelli	Lionycteris spurrelli
157	BCBNT88306-Desmodus rotundus	Desmodus rotundus	(√)	Desmodus rotundus	(√)	BCBNT88306-Desmodus rotundus	Desmodus rotundus
158	BCBNT67206-Desmodus rotundus	Desmodus rotundus	(√)	Desmodus rotundus	(√)	BCBNT67206-Desmodus rotundus	Desmodus rotundus
159	BCBNT97606-Sturnira tildae	Sturnira tildae	(√)	Sturnira tildae	(√)	BCBNT97606-Sturnira tildae	Sturnira tildae
160	BCBNT32006-Sturnira tildae	Sturnira tildae	(√)	Sturnira tildae	(√)	BCBNT32006-Sturnira tildae	Sturnira tildae
161	BCBNC12706-Sturnira tildae	Sturnira tildae	(√)	Sturnira tildae	(√)	BCBNC12706-Sturnira tildae	Sturnira tildae
162	BCBNT06706-Sturnira tildae	Sturnira tildae	(√)	Sturnira tildae	(√)	BCBNT06706-Sturnira tildae	Sturnira tildae
163	BCBNT99806-Sturnira tildae	Sturnira tildae	(√)	Sturnira tildae	(√)	BCBNT99806-Sturnira tildae	Sturnira tildae
164	BCBNT97706-Sturnira tildae	Sturnira tildae	(√)	Sturnira tildae	(√)	BCBNT97706-Sturnira tildae	Sturnira tildae
165	BCBNT23606-Sturnira tildae	Sturnira tildae	(√)	Sturnira tildae	(√)	BCBNT23606-Sturnira tildae	Sturnira tildae
166	BCBNT59606-Sturnira tildae	Sturnira tildae	(√)	Sturnira tildae	(√)	BCBNT59606-Sturnira tildae	Sturnira tildae
167	BCBNC01506-Sturnira tildae	Sturnira tildae	(√)	Sturnira tildae	(√)	BCBNC01506-Sturnira tildae	Sturnira tildae
168	BCBNT59506-Sturnira tildae	Sturnira tildae	(√)	Sturnira tildae	(√)	BCBNT59506-Sturnira tildae	Sturnira tildae
169	BCBNC00106-Sturnira tildae	Sturnira tildae	(√)	Sturnira tildae	(√)	BCBNC00106-Sturnira tildae	Sturnira tildae
170	BCBNC01006-Sturnira tildae	Sturnira tildae	(√)	Sturnira tildae	(√)	BCBNC01006-Sturnira tildae	Sturnira tildae
171	BCBNC11106-Sturnira tildae	Sturnira tildae	(√)	Sturnira tildae	(√)	BCBNC11106-Sturnira tildae	Sturnira tildae
172	BCBNT03006-Sturnira tildae	Sturnira tildae	(√)	Sturnira tildae	(√)	BCBNT03006-Sturnira tildae	Sturnira tildae
173	BCBN36405-Sturnira lilium	Sturnira lilium	(√)	Sturnira lilium	(√)	BCBN36405-Sturnira lilium	Sturnira lilium
174	BCBN37305-Sturnira lilium	Sturnira lilium	(√)	Sturnira lilium	(√)	BCBN37305-Sturnira lilium	Sturnira lilium
175	BCBNT31306-Ametrida centurio	Ametrida centurio	(√)	Ametrida centurio	(√)	BCBNT31306-Ametrida centurio	Ametrida centurio
176	BCBN32805-Ametrida centurio	Ametrida centurio	(√)	Ametrida centurio	(√)	BCBN32805-Ametrida centurio	Ametrida centurio
177	BCBNT31106-Ametrida centurio	Ametrida centurio	(√)	Ametrida centurio	(√)	BCBNT31106-Ametrida centurio	Ametrida centurio
178	BCBN31905-Ametrida centurio	Ametrida centurio	(√)	Ametrida centurio	(√)	BCBN31905-Ametrida centurio	Ametrida centurio
179	BCBNT68706-Artibeus cinereus	Artibeus cinereus	(√)	Artibeus cinereus	(√)	BCBNT68706-Artibeus cinereus	Artibeus cinereus
180	BCBNT69906-Artibeus cinereus	Artibeus cinereus	(√)	Artibeus cinereus	(√)	BCBNT69906-Artibeus cinereus	Artibeus cinereus
181	BCBN12205-Artibeus cinereus	Artibeus cinereus	(√)	Artibeus cinereus	(√)	BCBN12205-Artibeus cinereus	Artibeus cinereus
182	BCBNC15506-Artibeus bogotensis	Artibeus bogotensis	(√)	Artibeus bogotensis	(√)	BCBNC15506-Artibeus bogotensis	Artibeus bogotensis
183	BCBNT26206-Artibeus bogotensis	Artibeus bogotensis	(√)	Artibeus bogotensis	(√)	BCBNT26206-Artibeus bogotensis	Artibeus bogotensis
184	BCBNC12106-Artibeus bogotensis	Artibeus bogotensis	(√)	Artibeus bogotensis	(√)	BCBNC12106-Artibeus bogotensis	Artibeus bogotensis
185	BCBNC00806-Artibeus bogotensis	Artibeus bogotensis	(√)	Artibeus bogotensis	(√)	BCBNC00806-Artibeus bogotensis	Artibeus bogotensis
186	BCBNT63606-Artibeus bogotensis	Artibeus bogotensis	(√)	Artibeus bogotensis	(√)	BCBNT63606-Artibeus bogotensis	Artibeus bogotensis
187	BCBNC11206-Artibeus bogotensis	Artibeus bogotensis	(√)	Artibeus bogotensis	(√)	BCBNC11206-Artibeus bogotensis	Artibeus bogotensis
188	BCBNT51406-Artibeus gnomus	Artibeus gnomus	(√)	Artibeus gnomus	(√)	BCBNT51406-Artibeus gnomus	Artibeus gnomus
189	BCBN30605-Artibeus gnomus	Artibeus gnomus	(√)	Artibeus gnomus	(√)	BCBN30605-Artibeus gnomus	Artibeus gnomus
190	BCBNT99306-Artibeus gnomus	Artibeus gnomus	(√)	Artibeus gnomus	(√)	BCBNT99306-Artibeus gnomus	Artibeus gnomus
191	BCBN29605-Artibeus gnomus	Artibeus gnomus	(√)	Artibeus gnomus	(√)	BCBN29605-Artibeus gnomus	Artibeus gnomus
192	BCBN30205-Artibeus gnomus	Artibeus gnomus	(√)	Artibeus gnomus	(√)	BCBN30205-Artibeus gnomus	Artibeus gnomus
193	BCBNT40106-Artibeus concolor	Artibeus concolor	(√)	Artibeus concolor	(√)	BCBNT40106-Artibeus concolor	Artibeus concolor
194	BCBNT13606-Artibeus concolor	Artibeus concolor	(√)	Artibeus concolor	(√)	BCBNT13606-Artibeus concolor	Artibeus concolor
195	BCBNT90706-Artibeus concolor	Artibeus concolor	(√)	Artibeus concolor	(√)	BCBNT90706-Artibeus concolor	Artibeus concolor
196	BCBNT52306-Artibeus obscurus	Artibeus obscurus	(√)	Artibeus obscurus	(√)	BCBNT52306-Artibeus obscurus	Artibeus obscurus
197	BCBN34205-Artibeus obscurus	Artibeus obscurus	(√)	Artibeus obscurus	(√)	BCBN34205-Artibeus obscurus	Artibeus obscurus
198	BCBNT88406-Artibeus obscurus	Artibeus obscurus	(√)	Artibeus obscurus	(√)	BCBNT88406-Artibeus obscurus	Artibeus obscurus
199	BCBNT33306-Artibeus obscurus	Artibeus obscurus	(√)	Artibeus obscurus	(√)	BCBNT33306-Artibeus obscurus	Artibeus obscurus
200	BCBNT08006-Artibeus obscurus	Artibeus obscurus	(√)	Artibeus obscurus	(√)	BCBNT08006-Artibeus obscurus	Artibeus obscurus
201	BCBNT62006-Artibeus obscurus	Artibeus obscurus	(√)	Artibeus obscurus	(√)	BCBNT62006-Artibeus obscurus	Artibeus obscurus
202	BCBNT61206-Artibeus obscurus	Artibeus obscurus	(√)	Artibeus obscurus	(√)	BCBNT61206-Artibeus obscurus	Artibeus obscurus
203	BCBNT52406-Artibeus obscurus	Artibeus obscurus	(√)	Artibeus obscurus	(√)	BCBNT52406-Artibeus obscurus	Artibeus obscurus
204	BCBNT07906-Artibeus obscurus	Artibeus obscurus	(√)	Artibeus obscurus	(√)	BCBNT07906-Artibeus obscurus	Artibeus obscurus
205	BCBN34305-Artibeus obscurus	Artibeus obscurus	(√)	Artibeus obscurus	(√)	BCBN34305-Artibeus obscurus	Artibeus obscurus
206	BCBNT08406-Artibeus lituratus	Artibeus lituratus	(√)	Artibeus lituratus	(√)	BCBNT08406-Artibeus lituratus	Artibeus lituratus
207	BCBNT36006-Artibeus lituratus	Artibeus lituratus	(√)	Artibeus lituratus	(√)	BCBNT36006-Artibeus lituratus	Artibeus lituratus
208	BCBNT36606-Artibeus lituratus	Artibeus lituratus	(√)	Artibeus lituratus	(√)	BCBNT36606-Artibeus lituratus	Artibeus lituratus
209	BCBNT39806-Artibeus lituratus	Artibeus lituratus	(√)	Artibeus lituratus	(√)	BCBNT39806-Artibeus lituratus	Artibeus lituratus
210	BCBNT39606-Artibeus lituratus	Artibeus lituratus	(√)	Artibeus lituratus	(√)	BCBNT39606-Artibeus lituratus	Artibeus lituratus
211	BCBNT52206-Artibeus lituratus	Artibeus lituratus	(√)	Artibeus lituratus	(√)	BCBNT52206-Artibeus lituratus	Artibeus lituratus
212	BCBNT09206-Artibeus lituratus	Artibeus lituratus	(√)	Artibeus lituratus	(√)	BCBNT09206-Artibeus lituratus	Artibeus lituratus
213	BCBN11705-Artibeus lituratus	Artibeus lituratus	(√)	Artibeus lituratus	(√)	BCBN11705-Artibeus lituratus	Artibeus lituratus
214	BCBNT06206-Artibeus amplus	Artibeus amplus	(√)	Artibeus amplus	(√)	BCBNT06206-Artibeus amplus	Artibeus amplus
215	BCBNT06506-Artibeus amplus	Artibeus amplus	(√)	Artibeus amplus	(√)	BCBNT06506-Artibeus amplus	Artibeus amplus
216	BCBNT63006-Artibeus planirostris	Artibeus planirostris	(√)	Artibeus planirostris	(√)	BCBNT63006-Artibeus planirostris	Artibeus planirostris
217	BCBNT36306-Artibeus planirostris	Artibeus planirostris	(√)	Artibeus planirostris	(√)	BCBNT36306-Artibeus planirostris	Artibeus planirostris
218	BCBNT53106-Artibeus planirostris	Artibeus planirostris	(√)	Artibeus planirostris	(√)	BCBNT53106-Artibeus planirostris	Artibeus planirostris
219	BCBNT53406-Artibeus planirostris	Artibeus planirostris	(√)	Artibeus planirostris	(√)	BCBNT53406-Artibeus planirostris	Artibeus planirostris
220	BCBNT34106-Artibeus planirostris	Artibeus planirostris	(√)	Artibeus planirostris	(√)	BCBNT34106-Artibeus planirostris	Artibeus planirostris
221	BCBNT88506-Artibeus planirostris	Artibeus planirostris	(√)	Artibeus planirostris	(√)	BCBNT88506-Artibeus planirostris	Artibeus planirostris
222	BCBN35605-Artibeus planirostris	Artibeus planirostris	(√)	Artibeus planirostris	(√)	BCBN35605-Artibeus planirostris	Artibeus planirostris
223	BCBNT09506-Artibeus planirostris	Artibeus planirostris	(√)	Artibeus planirostris	(√)	BCBNT09506-Artibeus planirostris	Artibeus planirostris
224	BCBNT53506-Artibeus planirostris	Artibeus planirostris	(√)	Artibeus planirostris	(√)	BCBNT53506-Artibeus planirostris	Artibeus planirostris
225	BCBNT93606-Vampyressa bidens	Vampyressa bidens	(√)	Vampyressa bidens	(√)	BCBNT93606-Vampyressa bidens	Vampyressa bidens
226	BCBNT88606-Vampyressa bidens	Vampyressa bidens	(√)	Vampyressa bidens	(√)	BCBNT88606-Vampyressa bidens	Vampyressa bidens
227	BCBNT10206-Chiroderma villosum	Chiroderma villosum	(√)	Chiroderma villosum	(√)	BCBNT10206-Chiroderma villosum	Chiroderma villosum
228	BCBNT13406-Chiroderma villosum	Chiroderma villosum	(√)	Chiroderma villosum	(√)	BCBNT13406-Chiroderma villosum	Chiroderma villosum
229	BCBNT31706-Vampyrodes caraccioli	Vampyrodes caraccioli	(√)	Vampyrodes caraccioli	(√)	BCBNT31706-Vampyrodes caraccioli	Vampyrodes caraccioli
230	BCBNT31206-Vampyrodes caraccioli	Vampyrodes caraccioli	(√)	Vampyrodes caraccioli	(√)	BCBNT31206-Vampyrodes caraccioli	Vampyrodes caraccioli
231	BCBNT86806-Platyrrhinus helleri	Platyrrhinus helleri	(√)	Platyrrhinus helleri	(√)	BCBNT86806-Platyrrhinus helleri	Platyrrhinus helleri
232	BCBNT63906-Platyrrhinus helleri	Platyrrhinus helleri	(√)	Platyrrhinus helleri	(√)	BCBNT63906-Platyrrhinus helleri	Platyrrhinus helleri
233	BCBNT95606-Platyrrhinus helleri	Platyrrhinus helleri	(√)	Platyrrhinus helleri	(√)	BCBNT95606-Platyrrhinus helleri	Platyrrhinus helleri
234	BCBNT95706-Platyrrhinus helleri	Platyrrhinus helleri	(√)	Platyrrhinus helleri	(√)	BCBNT95706-Platyrrhinus helleri	Platyrrhinus helleri
235	BCBNC14806-Platyrrhinus aurarius	Platyrrhinus aurarius	(√)	Platyrrhinus aurarius	(√)	BCBNC14806-Platyrrhinus aurarius	Platyrrhinus aurarius
236	BCBNC16906-Platyrrhinus aurarius	Platyrrhinus aurarius	(√)	Platyrrhinus aurarius	(√)	BCBNC16906-Platyrrhinus aurarius	Platyrrhinus aurarius
237	BCBNC17006-Platyrrhinus aurarius	Platyrrhinus aurarius	(√)	Platyrrhinus aurarius	(√)	BCBNC17006-Platyrrhinus aurarius	Platyrrhinus aurarius
238	BCBNC17206-Platyrrhinus aurarius	Platyrrhinus aurarius	(√)	Platyrrhinus aurarius	(√)	BCBNC17206-Platyrrhinus aurarius	Platyrrhinus aurarius
239	BCBNT99106-Platyrrhinus aurarius	Platyrrhinus aurarius	(√)	Platyrrhinus aurarius	(√)	BCBNT99106-Platyrrhinus aurarius	Platyrrhinus aurarius
240	BCBNC16806-Platyrrhinus aurarius	Platyrrhinus aurarius	(√)	Platyrrhinus aurarius	(√)	BCBNC16806-Platyrrhinus aurarius	Platyrrhinus aurarius
241	BCBNT99606-Platyrrhinus aurarius	Platyrrhinus aurarius	(√)	Platyrrhinus aurarius	(√)	BCBNT99606-Platyrrhinus aurarius	Platyrrhinus aurarius
242	BCBNT67406-Mesophylla macconnelli	Mesophylla macconnelli	(√)	Mesophylla macconnelli	(√)	BCBNT67406-Mesophylla macconnelli	Mesophylla macconnelli
243	BCBNT30706-Mesophylla macconnelli	Mesophylla macconnelli	(√)	Mesophylla macconnelli	(√)	BCBNT30706-Mesophylla macconnelli	Mesophylla macconnelli
244	BCBNT70106-Phyllostomus discolor	Phyllostomus discolor	(√)	Phyllostomus discolor	(√)	BCBNT70106-Phyllostomus discolor	Phyllostomus discolor
245	BCBNT70206-Phyllostomus discolor	Phyllostomus discolor	(√)	Phyllostomus discolor	(√)	BCBNT70206-Phyllostomus discolor	Phyllostomus discolor
246	BCBNT87306-Phyllostomus elongatus	Phyllostomus elongatus	(√)	Phyllostomus elongatus	(√)	BCBNT87306-Phyllostomus elongatus	Phyllostomus elongatus
247	BCBN30805-Phyllostomus elongatus	Phyllostomus elongatus	(√)	Phyllostomus elongatus	(√)	BCBN30805-Phyllostomus elongatus	Phyllostomus elongatus
248	BCBNT67806-Mimon crenulatum	Mimon crenulatum	(√)	Mimon crenulatum	(√)	BCBNT67806-Mimon crenulatum	Mimon crenulatum
249	BCBNT56706-Mimon crenulatum	Mimon crenulatum	(√)	Mimon crenulatum	(√)	BCBNT56706-Mimon crenulatum	Mimon crenulatum
250	BCBNT66606-Mimon crenulatum	Mimon crenulatum	(√)	Mimon crenulatum	(√)	BCBNT66606-Mimon crenulatum	Mimon crenulatum
251	BCBNT11806-Tonatia saurophila	Tonatia saurophila	(√)	Tonatia saurophila	(√)	BCBNT11806-Tonatia saurophila	Tonatia saurophila
252	BCBNT12106-Tonatia saurophila	Tonatia saurophila	(√)	Tonatia saurophila	(√)	BCBNT12106-Tonatia saurophila	Tonatia saurophila
253	BCBNT14806-Lophostoma carrikeri	Lophostoma carrikeri	(√)	Lophostoma carrikeri	(√)	BCBNT14806-Lophostoma carrikeri	Lophostoma carrikeri
254	BCBNT13106-Lophostoma carrikeri	Lophostoma carrikeri	(√)	Lophostoma carrikeri	(√)	BCBNT13106-Lophostoma carrikeri	Lophostoma carrikeri
255	BCBNT56306-Lophostoma brasiliense	Lophostoma brasiliense	(√)	Lophostoma brasiliense	(√)	BCBNT56306-Lophostoma brasiliense	Lophostoma brasiliense
256	BCBNT69606-Lophostoma brasiliense	Lophostoma brasiliense	(√)	Lophostoma brasiliense	(√)	BCBNT69606-Lophostoma brasiliense	Lophostoma brasiliense
257	BCBN33505-Lophostoma brasiliense	Lophostoma brasiliense	(√)	Lophostoma brasiliense	(√)	BCBN33505-Lophostoma brasiliense	Lophostoma brasiliense
258	BCBNT67006-Lophostoma silvicolum	Lophostoma silvicolum	(√)	Lophostoma silvicolum	(√)	BCBNT67006-Lophostoma silvicolum	Lophostoma silvicolum
259	BCBNT55406-Lophostoma silvicolum	Lophostoma silvicolum	(√)	Lophostoma silvicolum	(√)	BCBNT55406-Lophostoma silvicolum	Lophostoma silvicolum
Random split:
Random replication 3
			Species assigned by two combined methods		Species assigned by two combined methods
No.	Querya	DV-RBFb		FJ-RBFc
1	BCBNT35606-Rhynchonycteris naso	Rhynchonycteris naso	(√)	Rhynchonycteris naso	(√)	1	BCBNT35606-Rhynchonycteris naso	Rhynchonycteris naso
2	BCBNT35506-Rhynchonycteris naso	Rhynchonycteris naso	(√)	Rhynchonycteris naso	(√)	2	BCBNT35506-Rhynchonycteris naso	Rhynchonycteris naso
3	BCBNT38406-Diclidurus isabellus	Diclidurus isabellus	(√)	Diclidurus isabellus	(√)	3	BCBNT38406-Diclidurus isabellus	Diclidurus isabellus
4	BCBNT14506-Diclidurus isabellus	Diclidurus isabellus	(√)	Diclidurus isabellus	(√)	4	BCBNT14506-Diclidurus isabellus	Diclidurus isabellus
5	BCBNT14406-Diclidurus isabellus	Diclidurus isabellus	(√)	Diclidurus isabellus	(√)	5	BCBNT14406-Diclidurus isabellus	Diclidurus isabellus
6	BCBNT92206-Chrotopterus auritus	Chrotopterus auritus	(√)	Chrotopterus auritus	(√)	6	BCBNT92206-Chrotopterus auritus	Chrotopterus auritus
7	BCBN54005-Chrotopterus auritus	Chrotopterus auritus	(√)	Chrotopterus auritus	(√)	7	BCBN54005-Chrotopterus auritus	Chrotopterus auritus
8	BCBNT04606-Cormura brevirostris	Cormura brevirostris	(√)	Cormura brevirostris	(√)	8	BCBNT04606-Cormura brevirostris	Cormura brevirostris
9	BCBNT05606-Cormura brevirostris	Cormura brevirostris	(√)	Cormura brevirostris	(√)	9	BCBNT05606-Cormura brevirostris	Cormura brevirostris
10	BCBNT09706-Pteronotus personatus	Pteronotus personatus	(√)	Pteronotus personatus	(√)	10	BCBNT09706-Pteronotus personatus	Pteronotus personatus
11	BCBNT92006-Pteronotus personatus	Pteronotus personatus	(√)	Pteronotus personatus	(√)	11	BCBNT92006-Pteronotus personatus	Pteronotus personatus
12	BCBN13305-Noctilio albiventris	Noctilio albiventris	(√)	Noctilio albiventris	(√)	12	BCBN13305-Noctilio albiventris	Noctilio albiventris
13	BCBNT11506-Noctilio albiventris	Noctilio albiventris	(√)	Noctilio albiventris	(√)	13	BCBNT11506-Noctilio albiventris	Noctilio albiventris
14	BCBNT37006-Noctilio albiventris	Noctilio albiventris	(√)	Noctilio albiventris	(√)	14	BCBNT37006-Noctilio albiventris	Noctilio albiventris
15	BCBNT06906-Noctilio leporinus	Noctilio leporinus	(√)	Noctilio leporinus	(√)	15	BCBNT06906-Noctilio leporinus	Noctilio leporinus
16	BCBNT04206-Noctilio leporinus	Noctilio leporinus	(√)	Noctilio leporinus	(√)	16	BCBNT04206-Noctilio leporinus	Noctilio leporinus
17	BCBNT58306-Eptesicus furinalis	Eptesicus furinalis	(√)	Eptesicus furinalis	(√)	17	BCBNT58306-Eptesicus furinalis	Eptesicus furinalis
18	BCBNT89706-Eptesicus furinalis	Eptesicus furinalis	(√)	Eptesicus furinalis	(√)	18	BCBNT89706-Eptesicus furinalis	Eptesicus furinalis
19	BCBN77005-Phylloderma stenops	Phylloderma stenops	(√)	Phylloderma stenops	(√)	19	BCBN77005-Phylloderma stenops	Phylloderma stenops
20	BCBNT10906-Phylloderma stenops	Phylloderma stenops	(√)	Phylloderma stenops	(√)	20	BCBNT10906-Phylloderma stenops	Phylloderma stenops
21	BCBNC12206-Myotis riparius	Myotis riparius	(√)	Myotis riparius	(√)	21	BCBNC12206-Myotis riparius	Myotis riparius
22	BCBN53005-Myotis riparius	Myotis riparius	(√)	Myotis riparius	(√)	22	BCBN53005-Myotis riparius	Myotis riparius
23	BCBNC14306-Myotis riparius	Myotis riparius	(√)	Myotis riparius	(√)	23	BCBNC14306-Myotis riparius	Myotis riparius
24	BCBNT60006-Myotis riparius	Myotis riparius	(√)	Myotis riparius	(√)	24	BCBNT60006-Myotis riparius	Myotis riparius
25	BCBNT06806-Myotis riparius	Myotis riparius	(√)	Myotis riparius	(√)	25	BCBNT06806-Myotis riparius	Myotis riparius
26	BCBNT55906-Myotis riparius	Myotis riparius	(√)	Myotis riparius	(√)	26	BCBNT55906-Myotis riparius	Myotis riparius
27	BCBNT56906-Myotis riparius	Myotis riparius	(√)	Myotis riparius	(√)	27	BCBNT56906-Myotis riparius	Myotis riparius
28	BCBNC19206-Myotis riparius	Myotis riparius	(√)	Myotis riparius	(√)	28	BCBNC19206-Myotis riparius	Myotis riparius
29	BCBNT54006-Myotis albescens	Myotis albescens	(√)	Myotis albescens	(√)	29	BCBNT54006-Myotis albescens	Myotis albescens
30	BCBNT53706-Myotis albescens	Myotis albescens	(√)	Myotis albescens	(√)	30	BCBNT53706-Myotis albescens	Myotis albescens
31	BCBN13105-Myotis albescens	Myotis albescens	(√)	Myotis albescens	(√)	31	BCBN13105-Myotis albescens	Myotis albescens
32	BCBNT33706-Eumops auripendulus	Eumops auripendulus	(√)	Eumops auripendulus	(√)	32	BCBNT33706-Eumops auripendulus	Eumops auripendulus
33	BCBNT33806-Eumops auripendulus	Eumops auripendulus	(√)	Eumops auripendulus	(√)	33	BCBNT33806-Eumops auripendulus	Eumops auripendulus
34	BCBNT28906-Molossops neglectus	Molossops neglectus	(√)	Molossops neglectus	(√)	34	BCBNT28906-Molossops neglectus	Molossops neglectus
35	BCBNT27606-Molossops neglectus	Molossops neglectus	(√)	Molossops neglectus	(√)	35	BCBNT27606-Molossops neglectus	Molossops neglectus
36	BCBNT15006-Eumops hansae	Eumops hansae	(√)	Eumops hansae	(√)	36	BCBNT15006-Eumops hansae	Eumops hansae
37	BCBNT40006-Eumops hansae	Eumops hansae	(√)	Eumops hansae	(√)	37	BCBNT40006-Eumops hansae	Eumops hansae
38	BCBN52505-Eumops hansae	Eumops hansae	(√)	Eumops hansae	(√)	38	BCBN52505-Eumops hansae	Eumops hansae
39	BCBNT95106-Molossus molossus	Molossus molossus	(√)	Molossus molossus	(√)	39	BCBNT95106-Molossus molossus	Molossus molossus
40	BCBNT94706-Molossus molossus	Molossus molossus	(√)	Molossus molossus	(√)	40	BCBNT94706-Molossus molossus	Molossus molossus
41	BCBNT37706-Molossus molossus	Molossus molossus	(√)	Molossus molossus	(√)	41	BCBNT37706-Molossus molossus	Molossus molossus
42	BCBNT96106-Molossus molossus	Molossus molossus	(√)	Molossus molossus	(√)	42	BCBNT96106-Molossus molossus	Molossus molossus
43	BCBNT94806-Molossus molossus	Molossus molossus	(√)	Molossus molossus	(√)	43	BCBNT94806-Molossus molossus	Molossus molossus
44	BCBNT10506-Molossus rufus	Molossus rufus	(√)	Molossus rufus	(√)	44	BCBNT10506-Molossus rufus	Molossus rufus
45	BCBNT28506-Molossus rufus	Molossus rufus	(√)	Molossus rufus	(√)	45	BCBNT28506-Molossus rufus	Molossus rufus
46	BCBNT89206-Cynomops paranus	Cynomops paranus	(√)	Cynomops paranus	(√)	46	BCBNT89206-Cynomops paranus	Cynomops paranus
47	BCBNT89406-Cynomops paranus	Cynomops paranus	(√)	Cynomops paranus	(√)	47	BCBNT89406-Cynomops paranus	Cynomops paranus
48	BCBNT54206-Cynomops paranus	Cynomops paranus	(√)	Cynomops paranus	(√)	48	BCBNT54206-Cynomops paranus	Cynomops paranus
49	BCBNT51606-Glyphonycteris sylvestris	Glyphonycteris sylvestris	(√)	Glyphonycteris sylvestris	(√)	49	BCBNT51606-Glyphonycteris sylvestris	Glyphonycteris sylvestris
50	BCBNT14606-Glyphonycteris sylvestris	Glyphonycteris sylvestris	(√)	Glyphonycteris sylvestris	(√)	50	BCBNT14606-Glyphonycteris sylvestris	Glyphonycteris sylvestris
51	BCBNC04906-Rhinophylla pumilio	Rhinophylla pumilio	(√)	Rhinophylla pumilio	(√)	51	BCBNC04906-Rhinophylla pumilio	Rhinophylla pumilio
52	BCBNC13806-Rhinophylla pumilio	Rhinophylla pumilio	(√)	Rhinophylla pumilio	(√)	52	BCBNC13806-Rhinophylla pumilio	Rhinophylla pumilio
53	BCBNT29706-Rhinophylla pumilio	Rhinophylla pumilio	(√)	Rhinophylla pumilio	(√)	53	BCBNT29706-Rhinophylla pumilio	Rhinophylla pumilio
54	BCBNT57406-Rhinophylla pumilio	Rhinophylla pumilio	(√)	Rhinophylla pumilio	(√)	54	BCBNT57406-Rhinophylla pumilio	Rhinophylla pumilio
55	BCBNT59006-Rhinophylla pumilio	Rhinophylla pumilio	(√)	Rhinophylla pumilio	(√)	55	BCBNT59006-Rhinophylla pumilio	Rhinophylla pumilio
56	BCBN54905-Rhinophylla pumilio	Rhinophylla pumilio	(√)	Rhinophylla pumilio	(√)	56	BCBN54905-Rhinophylla pumilio	Rhinophylla pumilio
57	BCBNT92906-Rhinophylla pumilio	Rhinophylla pumilio	(√)	Rhinophylla pumilio	(√)	57	BCBNT92906-Rhinophylla pumilio	Rhinophylla pumilio
58	BCBNT29306-Rhinophylla pumilio	Rhinophylla pumilio	(√)	Rhinophylla pumilio	(√)	58	BCBNT29306-Rhinophylla pumilio	Rhinophylla pumilio
59	BCBN31405-Rhinophylla pumilio	Rhinophylla pumilio	(√)	Rhinophylla pumilio	(√)	59	BCBN31405-Rhinophylla pumilio	Rhinophylla pumilio
60	BCBNT58906-Rhinophylla pumilio	Rhinophylla pumilio	(√)	Rhinophylla pumilio	(√)	60	BCBNT58906-Rhinophylla pumilio	Rhinophylla pumilio
61	BCBNT29406-Rhinophylla pumilio	Rhinophylla pumilio	(√)	Rhinophylla pumilio	(√)	61	BCBNT29406-Rhinophylla pumilio	Rhinophylla pumilio
62	BCBN29805-Rhinophylla pumilio	Rhinophylla pumilio	(√)	Rhinophylla pumilio	(√)	62	BCBN29805-Rhinophylla pumilio	Rhinophylla pumilio
63	BCBN29705-Rhinophylla pumilio	Rhinophylla pumilio	(√)	Rhinophylla pumilio	(√)	63	BCBN29705-Rhinophylla pumilio	Rhinophylla pumilio
64	BCBNT55806-Rhinophylla pumilio	Rhinophylla pumilio	(√)	Rhinophylla pumilio	(√)	64	BCBNT55806-Rhinophylla pumilio	Rhinophylla pumilio
65	BCBNT29606-Rhinophylla pumilio	Rhinophylla pumilio	(√)	Rhinophylla pumilio	(√)	65	BCBNT29606-Rhinophylla pumilio	Rhinophylla pumilio
66	BCBNC01306-Rhinophylla pumilio	Rhinophylla pumilio	(√)	Rhinophylla pumilio	(√)	66	BCBNC01306-Rhinophylla pumilio	Rhinophylla pumilio
67	BCBN16105-Rhinophylla pumilio	Rhinophylla pumilio	(√)	Rhinophylla pumilio	(√)	67	BCBN16105-Rhinophylla pumilio	Rhinophylla pumilio
68	BCBNC05406-Rhinophylla pumilio	Rhinophylla pumilio	(√)	Rhinophylla pumilio	(√)	68	BCBNC05406-Rhinophylla pumilio	Rhinophylla pumilio
69	BCBNT56406-Rhinophylla pumilio	Rhinophylla pumilio	(√)	Rhinophylla pumilio	(√)	69	BCBNT56406-Rhinophylla pumilio	Rhinophylla pumilio
70	BCBNT05306-Rhinophylla pumilio	Rhinophylla pumilio	(√)	Rhinophylla pumilio	(√)	70	BCBNT05306-Rhinophylla pumilio	Rhinophylla pumilio
71	BCBNC17806-Rhinophylla pumilio	Rhinophylla pumilio	(√)	Rhinophylla pumilio	(√)	71	BCBNC17806-Rhinophylla pumilio	Rhinophylla pumilio
72	BCBNC06706-Rhinophylla pumilio	Rhinophylla pumilio	(√)	Rhinophylla pumilio	(√)	72	BCBNC06706-Rhinophylla pumilio	Rhinophylla pumilio
73	BCBNT88106-Rhinophylla pumilio	Rhinophylla pumilio	(√)	Rhinophylla pumilio	(√)	73	BCBNT88106-Rhinophylla pumilio	Rhinophylla pumilio
74	BCBNC10506-Anoura caudifer	Anoura caudifer	(√)	Anoura caudifer	(√)	74	BCBNC10506-Anoura caudifer	Anoura caudifer
75	BCBNT02606-Anoura caudifer	Anoura caudifer	(√)	Anoura caudifer	(√)	75	BCBNT02606-Anoura caudifer	Anoura caudifer
76	BCBNC14606-Anoura caudifer	Anoura caudifer	(√)	Anoura caudifer	(√)	76	BCBNC14606-Anoura caudifer	Anoura caudifer
77	BCBNC08106-Anoura caudifer	Anoura caudifer	(√)	Anoura caudifer	(√)	77	BCBNC08106-Anoura caudifer	Anoura caudifer
78	BCBNC08806-Anoura geoffroyi	Anoura geoffroyi	(√)	Anoura geoffroyi	(√)	78	BCBNC08806-Anoura geoffroyi	Anoura geoffroyi
79	BCBNC08906-Anoura geoffroyi	Anoura geoffroyi	(√)	Anoura geoffroyi	(√)	79	BCBNC08906-Anoura geoffroyi	Anoura geoffroyi
80	BCBNC17506-Anoura geoffroyi	Anoura geoffroyi	(√)	Anoura geoffroyi	(√)	80	BCBNC17506-Anoura geoffroyi	Anoura geoffroyi
81	BCBNC02406-Anoura geoffroyi	Anoura geoffroyi	(√)	Anoura geoffroyi	(√)	81	BCBNC02406-Anoura geoffroyi	Anoura geoffroyi
82	BCBNC08206-Anoura geoffroyi	Anoura geoffroyi	(√)	Anoura geoffroyi	(√)	82	BCBNC08206-Anoura geoffroyi	Anoura geoffroyi
83	BCBNT05706-Anoura geoffroyi	Anoura geoffroyi	(√)	Anoura geoffroyi	(√)	83	BCBNT05706-Anoura geoffroyi	Anoura geoffroyi
84	BCBNC07706-Anoura geoffroyi	Anoura geoffroyi	(√)	Anoura geoffroyi	(√)	84	BCBNC07706-Anoura geoffroyi	Anoura geoffroyi
85	BCBN54605-Trinycteris nicefori	Trinycteris nicefori	(√)	Trinycteris nicefori	(√)	85	BCBN54605-Trinycteris nicefori	Trinycteris nicefori
86	BCBNT38506-Trinycteris nicefori	Trinycteris nicefori	(√)	Trinycteris nicefori	(√)	86	BCBNT38506-Trinycteris nicefori	Trinycteris nicefori
87	BCBNT26806-Glossophaga soricina	Glossophaga soricina	(√)	Glossophaga soricina	(√)	87	BCBNT26806-Glossophaga soricina	Glossophaga soricina
88	BCBNT25206-Glossophaga soricina	Glossophaga soricina	(√)	Glossophaga soricina	(√)	88	BCBNT25206-Glossophaga soricina	Glossophaga soricina
89	BCBNT06606-Macrophyllum macrophyllum	Macrophyllum macrophyllum	(√)	Macrophyllum macrophyllum	(√)	89	BCBNT06606-Macrophyllum macrophyllum	Macrophyllum macrophyllum
90	BCBNT01806-Macrophyllum macrophyllum	Macrophyllum macrophyllum	(√)	Macrophyllum macrophyllum	(√)	90	BCBNT01806-Macrophyllum macrophyllum	Macrophyllum macrophyllum
91	BCBN10605-Carollia brevicauda	Carollia brevicauda	(√)	Carollia brevicauda	(√)	91	BCBN10605-Carollia brevicauda	Carollia brevicauda
92	BCBNT67306-Carollia brevicauda	Carollia brevicauda	(√)	Carollia brevicauda	(√)	92	BCBNT67306-Carollia brevicauda	Carollia brevicauda
93	BCBNT61006-Carollia brevicauda	Carollia brevicauda	(√)	Carollia brevicauda	(√)	93	BCBNT61006-Carollia brevicauda	Carollia brevicauda
94	BCBNC17306-Carollia brevicauda	Carollia brevicauda	(√)	Carollia brevicauda	(√)	94	BCBNC17306-Carollia brevicauda	Carollia brevicauda
95	BCBNC14106-Carollia brevicauda	Carollia brevicauda	(√)	Carollia brevicauda	(√)	95	BCBNC14106-Carollia brevicauda	Carollia brevicauda
96	BCBNT66106-Carollia brevicauda	Carollia brevicauda	(√)	Carollia brevicauda	(√)	96	BCBNT66106-Carollia brevicauda	Carollia brevicauda
97	BCBNC16406-Carollia brevicauda	Carollia brevicauda	(√)	Carollia brevicauda	(√)	97	BCBNC16406-Carollia brevicauda	Carollia brevicauda
98	BCBN33005-Carollia brevicauda	Carollia brevicauda	(√)	Carollia brevicauda	(√)	98	BCBN33005-Carollia brevicauda	Carollia brevicauda
99	BCBNC02106-Carollia brevicauda	Carollia brevicauda	(√)	Carollia brevicauda	(√)	99	BCBNC02106-Carollia brevicauda	Carollia brevicauda
100	BCBNC04006-Carollia brevicauda	Carollia brevicauda	(√)	Carollia brevicauda	(√)	100	BCBNC04006-Carollia brevicauda	Carollia brevicauda
101	BCBNC16606-Carollia brevicauda	Carollia brevicauda	(√)	Carollia brevicauda	(√)	101	BCBNC16606-Carollia brevicauda	Carollia brevicauda
102	BCBNT98306-Carollia brevicauda	Carollia brevicauda	(√)	Carollia brevicauda	(√)	102	BCBNT98306-Carollia brevicauda	Carollia brevicauda
103	BCBN33405-Carollia brevicauda	Carollia brevicauda	(√)	Carollia brevicauda	(√)	103	BCBN33405-Carollia brevicauda	Carollia brevicauda
104	BCBN34105-Carollia brevicauda	Carollia brevicauda	(√)	Carollia brevicauda	(√)	104	BCBN34105-Carollia brevicauda	Carollia brevicauda
105	BCBN12705-Carollia perspicillata	Carollia perspicillata	(√)	Carollia perspicillata	(√)	105	BCBN12705-Carollia perspicillata	Carollia perspicillata
106	BCBNT52806-Carollia perspicillata	Carollia perspicillata	(√)	Carollia perspicillata	(√)	106	BCBNT52806-Carollia perspicillata	Carollia perspicillata
107	BCBNT68506-Carollia perspicillata	Carollia perspicillata	(√)	Carollia perspicillata	(√)	107	BCBNT68506-Carollia perspicillata	Carollia perspicillata
108	BCBN29205-Carollia perspicillata	Carollia perspicillata	(√)	Carollia perspicillata	(√)	108	BCBN29205-Carollia perspicillata	Carollia perspicillata
109	BCBN14305-Carollia perspicillata	Carollia perspicillata	(√)	Carollia perspicillata	(√)	109	BCBN14305-Carollia perspicillata	Carollia perspicillata
110	BCBNC18206-Carollia perspicillata	Carollia perspicillata	(√)	Carollia perspicillata	(√)	110	BCBNC18206-Carollia perspicillata	Carollia perspicillata
111	BCBNT25106-Carollia perspicillata	Carollia perspicillata	(√)	Carollia perspicillata	(√)	111	BCBNT25106-Carollia perspicillata	Carollia perspicillata
112	BCBN15005-Carollia perspicillata	Carollia perspicillata	(√)	Carollia perspicillata	(√)	112	BCBN15005-Carollia perspicillata	Carollia perspicillata
113	BCBNT87806-Carollia perspicillata	Carollia perspicillata	(√)	Carollia perspicillata	(√)	113	BCBNT87806-Carollia perspicillata	Carollia perspicillata
114	BCBNT65206-Carollia perspicillata	Carollia perspicillata	(√)	Carollia perspicillata	(√)	114	BCBNT65206-Carollia perspicillata	Carollia perspicillata
115	BCBNT60906-Carollia perspicillata	Carollia perspicillata	(√)	Carollia perspicillata	(√)	115	BCBNT60906-Carollia perspicillata	Carollia perspicillata
116	BCBNT24106-Carollia perspicillata	Carollia perspicillata	(√)	Carollia perspicillata	(√)	116	BCBNT24106-Carollia perspicillata	Carollia perspicillata
117	BCBNC12306-Carollia perspicillata	Carollia perspicillata	(√)	Carollia perspicillata	(√)	117	BCBNC12306-Carollia perspicillata	Carollia perspicillata
118	BCBN15205-Carollia perspicillata	Carollia perspicillata	(√)	Carollia perspicillata	(√)	118	BCBN15205-Carollia perspicillata	Carollia perspicillata
119	BCBN10405-Carollia perspicillata	Carollia perspicillata	(√)	Carollia perspicillata	(√)	119	BCBN10405-Carollia perspicillata	Carollia perspicillata
120	BCBN11105-Carollia perspicillata	Carollia perspicillata	(√)	Carollia perspicillata	(√)	120	BCBN11105-Carollia perspicillata	Carollia perspicillata
121	BCBN29305-Carollia perspicillata	Carollia perspicillata	(√)	Carollia perspicillata	(√)	121	BCBN29305-Carollia perspicillata	Carollia perspicillata
122	BCBN15405-Carollia perspicillata	Carollia perspicillata	(√)	Carollia perspicillata	(√)	122	BCBN15405-Carollia perspicillata	Carollia perspicillata
123	BCBNT97906-Carollia perspicillata	Carollia perspicillata	(√)	Carollia perspicillata	(√)	123	BCBNT97906-Carollia perspicillata	Carollia perspicillata
124	BCBNT07406-Carollia perspicillata	Carollia perspicillata	(√)	Carollia perspicillata	(√)	124	BCBNT07406-Carollia perspicillata	Carollia perspicillata
125	BCBN10905-Carollia perspicillata	Carollia perspicillata	(√)	Carollia perspicillata	(√)	125	BCBN10905-Carollia perspicillata	Carollia perspicillata
126	BCBN35105-Trachops cirrhosus	Trachops cirrhosus	(√)	Trachops cirrhosus	(√)	126	BCBN35105-Trachops cirrhosus	Trachops cirrhosus
127	BCBNC04506-Trachops cirrhosus	Trachops cirrhosus	(√)	Trachops cirrhosus	(√)	127	BCBNC04506-Trachops cirrhosus	Trachops cirrhosus
128	BCBNT23506-Trachops cirrhosus	Trachops cirrhosus	(√)	Trachops cirrhosus	(√)	128	BCBNT23506-Trachops cirrhosus	Trachops cirrhosus
129	BCBNT02806-Trachops cirrhosus	Trachops cirrhosus	(√)	Trachops cirrhosus	(√)	129	BCBNT02806-Trachops cirrhosus	Trachops cirrhosus
130	BCBN32605-Trachops cirrhosus	Trachops cirrhosus	(√)	Trachops cirrhosus	(√)	130	BCBN32605-Trachops cirrhosus	Trachops cirrhosus
131	BCBN32005-Trachops cirrhosus	Trachops cirrhosus	(√)	Trachops cirrhosus	(√)	131	BCBN32005-Trachops cirrhosus	Trachops cirrhosus
132	BCBNT62806-Trachops cirrhosus	Trachops cirrhosus	(√)	Trachops cirrhosus	(√)	132	BCBNT62806-Trachops cirrhosus	Trachops cirrhosus
133	BCBNT30206-Trachops cirrhosus	Trachops cirrhosus	(√)	Trachops cirrhosus	(√)	133	BCBNT30206-Trachops cirrhosus	Trachops cirrhosus
134	BCBN53905-Trachops cirrhosus	Trachops cirrhosus	(√)	Trachops cirrhosus	(√)	134	BCBN53905-Trachops cirrhosus	Trachops cirrhosus
135	BCBNC11806-Trachops cirrhosus	Trachops cirrhosus	(√)	Trachops cirrhosus	(√)	135	BCBNC11806-Trachops cirrhosus	Trachops cirrhosus
136	BCBNT90006-Trachops cirrhosus	Trachops cirrhosus	(√)	Trachops cirrhosus	(√)	136	BCBNT90006-Trachops cirrhosus	Trachops cirrhosus
137	BCBNT93906-Trachops cirrhosus	Trachops cirrhosus	(√)	Trachops cirrhosus	(√)	137	BCBNT93906-Trachops cirrhosus	Trachops cirrhosus
138	BCBNT02906-Trachops cirrhosus	Trachops cirrhosus	(√)	Trachops cirrhosus	(√)	138	BCBNT02906-Trachops cirrhosus	Trachops cirrhosus
139	BCBN55205-Trachops cirrhosus	Trachops cirrhosus	(√)	Trachops cirrhosus	(√)	139	BCBN55205-Trachops cirrhosus	Trachops cirrhosus
140	BCBNT05006-Trachops cirrhosus	Trachops cirrhosus	(√)	Trachops cirrhosus	(√)	140	BCBNT05006-Trachops cirrhosus	Trachops cirrhosus
141	BCBNT29106-Choeroniscus minor	Choeroniscus minor	(√)	Choeroniscus minor	(√)	141	BCBNT29106-Choeroniscus minor	Choeroniscus minor
142	BCBNT03206-Choeroniscus minor	Choeroniscus minor	(√)	Choeroniscus minor	(√)	142	BCBNT03206-Choeroniscus minor	Choeroniscus minor
143	BCBNC11406-Lonchophylla thomasi	Lonchophylla thomasi	(√)	Lonchophylla thomasi	(√)	143	BCBNC11406-Lonchophylla thomasi	Lonchophylla thomasi
144	BCBNT95506-Lonchophylla thomasi	Lonchophylla thomasi	(√)	Lonchophylla thomasi	(√)	144	BCBNT95506-Lonchophylla thomasi	Lonchophylla thomasi
145	BCBN36205-Lonchophylla thomasi	Lonchophylla thomasi	(√)	Lonchophylla thomasi	(√)	145	BCBN36205-Lonchophylla thomasi	Lonchophylla thomasi
146	BCBNT62706-Lonchophylla thomasi	Lonchophylla thomasi	(√)	Lonchophylla thomasi	(√)	146	BCBNT62706-Lonchophylla thomasi	Lonchophylla thomasi
147	BCBNT06106-Lonchophylla thomasi	Lonchophylla thomasi	(√)	Lonchophylla thomasi	(√)	147	BCBNT06106-Lonchophylla thomasi	Lonchophylla thomasi
148	BCBN28405-Lonchophylla thomasi	Lonchophylla thomasi	(√)	Lonchophylla thomasi	(√)	148	BCBN28405-Lonchophylla thomasi	Lonchophylla thomasi
149	BCBNT01906-Lonchophylla thomasi	Lonchophylla thomasi	(√)	Lonchophylla thomasi	(√)	149	BCBNT01906-Lonchophylla thomasi	Lonchophylla thomasi
150	BCBNT95006-Lonchophylla thomasi	Lonchophylla thomasi	(√)	Lonchophylla thomasi	(√)	150	BCBNT95006-Lonchophylla thomasi	Lonchophylla thomasi
151	BCBNT24606-Lonchophylla thomasi	Lonchophylla thomasi	(√)	Lonchophylla thomasi	(√)	151	BCBNT24606-Lonchophylla thomasi	Lonchophylla thomasi
152	BCBNT92806-Lonchophylla thomasi	Lonchophylla thomasi	(√)	Lonchophylla thomasi	(√)	152	BCBNT92806-Lonchophylla thomasi	Lonchophylla thomasi
153	BCBNT98706-Lonchophylla thomasi	Lonchophylla thomasi	(√)	Lonchophylla thomasi	(√)	153	BCBNT98706-Lonchophylla thomasi	Lonchophylla thomasi
154	BCBNT24306-Lonchophylla thomasi	Lonchophylla thomasi	(√)	Lonchophylla thomasi	(√)	154	BCBNT24306-Lonchophylla thomasi	Lonchophylla thomasi
155	BCBNT13906-Lionycteris spurrelli	Lionycteris spurrelli	(√)	Lionycteris spurrelli	(√)	155	BCBNT13906-Lionycteris spurrelli	Lionycteris spurrelli
156	BCBNC06506-Lionycteris spurrelli	Lionycteris spurrelli	(√)	Lionycteris spurrelli	(√)	156	BCBNC06506-Lionycteris spurrelli	Lionycteris spurrelli
157	BCBNT88306-Desmodus rotundus	Desmodus rotundus	(√)	Desmodus rotundus	(√)	157	BCBNT88306-Desmodus rotundus	Desmodus rotundus
158	BCBNT66806-Desmodus rotundus	Desmodus rotundus	(√)	Desmodus rotundus	(√)	158	BCBNT66806-Desmodus rotundus	Desmodus rotundus
159	BCBNC00106-Sturnira tildae	Sturnira tildae	(√)	Sturnira tildae	(√)	159	BCBNC00106-Sturnira tildae	Sturnira tildae
160	BCBNT99806-Sturnira tildae	Sturnira tildae	(√)	Sturnira tildae	(√)	160	BCBNT99806-Sturnira tildae	Sturnira tildae
161	BCBNT03006-Sturnira tildae	Sturnira tildae	(√)	Sturnira tildae	(√)	161	BCBNT03006-Sturnira tildae	Sturnira tildae
162	BCBNT97606-Sturnira tildae	Sturnira tildae	(√)	Sturnira tildae	(√)	162	BCBNT97606-Sturnira tildae	Sturnira tildae
163	BCBNT59606-Sturnira tildae	Sturnira tildae	(√)	Sturnira tildae	(√)	163	BCBNT59606-Sturnira tildae	Sturnira tildae
164	BCBNT32506-Sturnira tildae	Sturnira tildae	(√)	Sturnira tildae	(√)	164	BCBNT32506-Sturnira tildae	Sturnira tildae
165	BCBNC01506-Sturnira tildae	Sturnira tildae	(√)	Sturnira tildae	(√)	165	BCBNC01506-Sturnira tildae	Sturnira tildae
166	BCBNC11106-Sturnira tildae	Sturnira tildae	(√)	Sturnira tildae	(√)	166	BCBNC11106-Sturnira tildae	Sturnira tildae
167	BCBNT59406-Sturnira tildae	Sturnira tildae	(√)	Sturnira tildae	(√)	167	BCBNT59406-Sturnira tildae	Sturnira tildae
168	BCBNT62206-Sturnira tildae	Sturnira tildae	(√)	Sturnira tildae	(√)	168	BCBNT62206-Sturnira tildae	Sturnira tildae
169	BCBNT26406-Sturnira tildae	Sturnira tildae	(√)	Sturnira tildae	(√)	169	BCBNT26406-Sturnira tildae	Sturnira tildae
170	BCBNT93006-Sturnira tildae	Sturnira tildae	(√)	Sturnira tildae	(√)	170	BCBNT93006-Sturnira tildae	Sturnira tildae
171	BCBN35005-Sturnira tildae	Sturnira tildae	(√)	Sturnira tildae	(√)	171	BCBN35005-Sturnira tildae	Sturnira tildae
172	BCBNT97706-Sturnira tildae	Sturnira tildae	(√)	Sturnira tildae	(√)	172	BCBNT97706-Sturnira tildae	Sturnira tildae
173	BCBN37305-Sturnira lilium	Sturnira lilium	(√)	Sturnira lilium	(√)	173	BCBN37305-Sturnira lilium	Sturnira lilium
174	BCBN36805-Sturnira lilium	Sturnira lilium	(√)	Sturnira lilium	(√)	174	BCBN36805-Sturnira lilium	Sturnira lilium
175	BCBN31905-Ametrida centurio	Ametrida centurio	(√)	Ametrida centurio	(√)	175	BCBN31905-Ametrida centurio	Ametrida centurio
176	BCBN16705-Ametrida centurio	Ametrida centurio	(√)	Ametrida centurio	(√)	176	BCBN16705-Ametrida centurio	Ametrida centurio
177	BCBN36105-Ametrida centurio	Ametrida centurio	(√)	Ametrida centurio	(√)	177	BCBN36105-Ametrida centurio	Ametrida centurio
178	BCBNT31106-Ametrida centurio	Ametrida centurio	(√)	Ametrida centurio	(√)	178	BCBNT31106-Ametrida centurio	Ametrida centurio
179	BCBNT86906-Artibeus cinereus	Artibeus cinereus	(√)	Artibeus cinereus	(√)	179	BCBNT86906-Artibeus cinereus	Artibeus cinereus
180	BCBN16805-Artibeus cinereus	Artibeus cinereus	(√)	Artibeus cinereus	(√)	180	BCBN16805-Artibeus cinereus	Artibeus cinereus
181	BCBNT68706-Artibeus cinereus	Artibeus cinereus	(√)	Artibeus cinereus	(√)	181	BCBNT68706-Artibeus cinereus	Artibeus cinereus
182	BCBNC14706-Artibeus bogotensis	Artibeus bogotensis	(√)	Artibeus bogotensis	(√)	182	BCBNC14706-Artibeus bogotensis	Artibeus bogotensis
183	BCBNT26206-Artibeus bogotensis	Artibeus bogotensis	(√)	Artibeus bogotensis	(√)	183	BCBNT26206-Artibeus bogotensis	Artibeus bogotensis
184	BCBNT63606-Artibeus bogotensis	Artibeus bogotensis	(√)	Artibeus bogotensis	(√)	184	BCBNT63606-Artibeus bogotensis	Artibeus bogotensis
185	BCBNT94406-Artibeus bogotensis	Artibeus bogotensis	(√)	Artibeus bogotensis	(√)	185	BCBNT94406-Artibeus bogotensis	Artibeus bogotensis
186	BCBNC12106-Artibeus bogotensis	Artibeus bogotensis	(√)	Artibeus bogotensis	(√)	186	BCBNC12106-Artibeus bogotensis	Artibeus bogotensis
187	BCBNC03306-Artibeus bogotensis	Artibeus bogotensis	(√)	Artibeus bogotensis	(√)	187	BCBNC03306-Artibeus bogotensis	Artibeus bogotensis
188	BCBNT99306-Artibeus gnomus	Artibeus gnomus	(√)	Artibeus gnomus	(√)	188	BCBNT99306-Artibeus gnomus	Artibeus gnomus
189	BCBN29605-Artibeus gnomus	Artibeus gnomus	(√)	Artibeus gnomus	(√)	189	BCBN29605-Artibeus gnomus	Artibeus gnomus
190	BCBN30405-Artibeus gnomus	Artibeus gnomus	(√)	Artibeus gnomus	(√)	190	BCBN30405-Artibeus gnomus	Artibeus gnomus
191	BCBNT51406-Artibeus gnomus	Artibeus gnomus	(√)	Artibeus gnomus	(√)	191	BCBNT51406-Artibeus gnomus	Artibeus gnomus
192	BCBNC02206-Artibeus gnomus	Artibeus gnomus	(√)	Artibeus gnomus	(√)	192	BCBNC02206-Artibeus gnomus	Artibeus gnomus
193	BCBNT12506-Artibeus concolor	Artibeus concolor	(√)	Artibeus concolor	(√)	193	BCBNT12506-Artibeus concolor	Artibeus concolor
194	BCBNT36506-Artibeus concolor	Artibeus concolor	(√)	Artibeus concolor	(√)	194	BCBNT36506-Artibeus concolor	Artibeus concolor
195	BCBNT53006-Artibeus concolor	Artibeus concolor	(√)	Artibeus concolor	(√)	195	BCBNT53006-Artibeus concolor	Artibeus concolor
196	BCBNT52406-Artibeus obscurus	Artibeus obscurus	(√)	Artibeus obscurus	(√)	196	BCBNT52406-Artibeus obscurus	Artibeus obscurus
197	BCBN34305-Artibeus obscurus	Artibeus obscurus	(√)	Artibeus obscurus	(√)	197	BCBN34305-Artibeus obscurus	Artibeus obscurus
198	BCBNT09606-Artibeus obscurus	Artibeus obscurus	(√)	Artibeus obscurus	(√)	198	BCBNT09606-Artibeus obscurus	Artibeus obscurus
199	BCBNT92506-Artibeus obscurus	Artibeus obscurus	(√)	Artibeus obscurus	(√)	199	BCBNT92506-Artibeus obscurus	Artibeus obscurus
200	BCBNT07906-Artibeus obscurus	Artibeus obscurus	(√)	Artibeus obscurus	(√)	200	BCBNT07906-Artibeus obscurus	Artibeus obscurus
201	BCBNT61506-Artibeus obscurus	Artibeus obscurus	(√)	Artibeus obscurus	(√)	201	BCBNT61506-Artibeus obscurus	Artibeus obscurus
202	BCBNT33206-Artibeus obscurus	Artibeus obscurus	(√)	Artibeus obscurus	(√)	202	BCBNT33206-Artibeus obscurus	Artibeus obscurus
203	BCBNT35006-Artibeus obscurus	Artibeus obscurus	(√)	Artibeus obscurus	(√)	203	BCBNT35006-Artibeus obscurus	Artibeus obscurus
204	BCBNC10806-Artibeus obscurus	Artibeus obscurus	(√)	Artibeus obscurus	(√)	204	BCBNC10806-Artibeus obscurus	Artibeus obscurus
205	BCBNT93706-Artibeus obscurus	Artibeus obscurus	(√)	Artibeus obscurus	(√)	205	BCBNT93706-Artibeus obscurus	Artibeus obscurus
206	BCBNT08406-Artibeus lituratus	Artibeus lituratus	(√)	Artibeus lituratus	(√)	206	BCBNT08406-Artibeus lituratus	Artibeus lituratus
207	BCBNT36606-Artibeus lituratus	Artibeus lituratus	(√)	Artibeus lituratus	(√)	207	BCBNT36606-Artibeus lituratus	Artibeus lituratus
208	BCBNT36206-Artibeus lituratus	Artibeus lituratus	(√)	Artibeus lituratus	(√)	208	BCBNT36206-Artibeus lituratus	Artibeus lituratus
209	BCBNT39606-Artibeus lituratus	Artibeus lituratus	(√)	Artibeus lituratus	(√)	209	BCBNT39606-Artibeus lituratus	Artibeus lituratus
210	BCBNT36006-Artibeus lituratus	Artibeus lituratus	(√)	Artibeus lituratus	(√)	210	BCBNT36006-Artibeus lituratus	Artibeus lituratus
211	BCBNT64106-Artibeus lituratus	Artibeus lituratus	(√)	Artibeus lituratus	(√)	211	BCBNT64106-Artibeus lituratus	Artibeus lituratus
212	BCBNT62906-Artibeus lituratus	Artibeus lituratus	(√)	Artibeus lituratus	(√)	212	BCBNT62906-Artibeus lituratus	Artibeus lituratus
213	BCBNT35906-Artibeus lituratus	Artibeus lituratus	(√)	Artibeus lituratus	(√)	213	BCBNT35906-Artibeus lituratus	Artibeus lituratus
214	BCBNC06306-Artibeus amplus	Artibeus amplus	(√)	Artibeus amplus	(√)	214	BCBNC06306-Artibeus amplus	Artibeus amplus
215	BCBNT04506-Artibeus amplus	Artibeus amplus	(√)	Artibeus amplus	(√)	215	BCBNT04506-Artibeus amplus	Artibeus amplus
216	BCBNT33006-Artibeus planirostris	Artibeus planirostris	(√)	Artibeus planirostris	(√)	216	BCBNT33006-Artibeus planirostris	Artibeus planirostris
217	BCBN35605-Artibeus planirostris	Artibeus planirostris	(√)	Artibeus planirostris	(√)	217	BCBN35605-Artibeus planirostris	Artibeus planirostris
218	BCBN36905-Artibeus planirostris	Artibeus planirostris	(√)	Artibeus planirostris	(√)	218	BCBN36905-Artibeus planirostris	Artibeus planirostris
219	BCBNT36306-Artibeus planirostris	Artibeus planirostris	(√)	Artibeus planirostris	(√)	219	BCBNT36306-Artibeus planirostris	Artibeus planirostris
220	BCBNT53506-Artibeus planirostris	Artibeus planirostris	(√)	Artibeus planirostris	(√)	220	BCBNT53506-Artibeus planirostris	Artibeus planirostris
221	BCBNT53206-Artibeus planirostris	Artibeus planirostris	(√)	Artibeus planirostris	(√)	221	BCBNT53206-Artibeus planirostris	Artibeus planirostris
222	BCBNT62306-Artibeus planirostris	Artibeus planirostris	(√)	Artibeus planirostris	(√)	222	BCBNT62306-Artibeus planirostris	Artibeus planirostris
223	BCBNT52906-Artibeus planirostris	Artibeus planirostris	(√)	Artibeus planirostris	(√)	223	BCBNT52906-Artibeus planirostris	Artibeus planirostris
224	BCBNT07306-Artibeus planirostris	Artibeus planirostris	(√)	Artibeus planirostris	(√)	224	BCBNT07306-Artibeus planirostris	Artibeus planirostris
225	BCBNT91606-Vampyressa bidens	Vampyressa bidens	(√)	Vampyressa bidens	(√)	225	BCBNT91606-Vampyressa bidens	Vampyressa bidens
226	BCBNT93206-Vampyressa bidens	Vampyressa bidens	(√)	Vampyressa bidens	(√)	226	BCBNT93206-Vampyressa bidens	Vampyressa bidens
227	BCBNT13406-Chiroderma villosum	Chiroderma villosum	(√)	Chiroderma villosum	(√)	227	BCBNT13406-Chiroderma villosum	Chiroderma villosum
228	BCBNT10106-Chiroderma villosum	Chiroderma villosum	(√)	Chiroderma villosum	(√)	228	BCBNT10106-Chiroderma villosum	Chiroderma villosum
229	BCBNT32106-Vampyrodes caraccioli	Vampyrodes caraccioli	(√)	Vampyrodes caraccioli	(√)	229	BCBNT32106-Vampyrodes caraccioli	Vampyrodes caraccioli
230	BCBNT31706-Vampyrodes caraccioli	Vampyrodes caraccioli	(√)	Vampyrodes caraccioli	(√)	230	BCBNT31706-Vampyrodes caraccioli	Vampyrodes caraccioli
231	BCBNT60206-Platyrrhinus helleri	Platyrrhinus helleri	(√)	Platyrrhinus helleri	(√)	231	BCBNT60206-Platyrrhinus helleri	Platyrrhinus helleri
232	BCBNT94206-Platyrrhinus helleri	Platyrrhinus helleri	(√)	Platyrrhinus helleri	(√)	232	BCBNT94206-Platyrrhinus helleri	Platyrrhinus helleri
233	BCBNT95606-Platyrrhinus helleri	Platyrrhinus helleri	(√)	Platyrrhinus helleri	(√)	233	BCBNT95606-Platyrrhinus helleri	Platyrrhinus helleri
234	BCBNT95706-Platyrrhinus helleri	Platyrrhinus helleri	(√)	Platyrrhinus helleri	(√)	234	BCBNT95706-Platyrrhinus helleri	Platyrrhinus helleri
235	BCBNC01106-Platyrrhinus aurarius	Platyrrhinus aurarius	(√)	Platyrrhinus aurarius	(√)	235	BCBNC01106-Platyrrhinus aurarius	Platyrrhinus aurarius
236	BCBNC08506-Platyrrhinus aurarius	Platyrrhinus aurarius	(√)	Platyrrhinus aurarius	(√)	236	BCBNC08506-Platyrrhinus aurarius	Platyrrhinus aurarius
237	BCBNC17006-Platyrrhinus aurarius	Platyrrhinus aurarius	(√)	Platyrrhinus aurarius	(√)	237	BCBNC17006-Platyrrhinus aurarius	Platyrrhinus aurarius
238	BCBNC15906-Platyrrhinus aurarius	Platyrrhinus aurarius	(√)	Platyrrhinus aurarius	(√)	238	BCBNC15906-Platyrrhinus aurarius	Platyrrhinus aurarius
239	BCBNC12606-Platyrrhinus aurarius	Platyrrhinus aurarius	(√)	Platyrrhinus aurarius	(√)	239	BCBNC12606-Platyrrhinus aurarius	Platyrrhinus aurarius
240	BCBNC17206-Platyrrhinus aurarius	Platyrrhinus aurarius	(√)	Platyrrhinus aurarius	(√)	240	BCBNC17206-Platyrrhinus aurarius	Platyrrhinus aurarius
241	BCBNC15606-Platyrrhinus aurarius	Platyrrhinus aurarius	(√)	Platyrrhinus aurarius	(√)	241	BCBNC15606-Platyrrhinus aurarius	Platyrrhinus aurarius
242	BCBNT67406-Mesophylla macconnelli	Mesophylla macconnelli	(√)	Mesophylla macconnelli	(√)	242	BCBNT67406-Mesophylla macconnelli	Mesophylla macconnelli
243	BCBNT61406-Mesophylla macconnelli	Mesophylla macconnelli	(√)	Mesophylla macconnelli	(√)	243	BCBNT61406-Mesophylla macconnelli	Mesophylla macconnelli
244	BCBNT58506-Phyllostomus discolor	Phyllostomus discolor	(√)	Phyllostomus discolor	(√)	244	BCBNT58506-Phyllostomus discolor	Phyllostomus discolor
245	BCBNT70306-Phyllostomus discolor	Phyllostomus discolor	(√)	Phyllostomus discolor	(√)	245	BCBNT70306-Phyllostomus discolor	Phyllostomus discolor
246	BCBN30505-Phyllostomus elongatus	Phyllostomus elongatus	(√)	Phyllostomus elongatus	(√)	246	BCBN30505-Phyllostomus elongatus	Phyllostomus elongatus
247	BCBNT92406-Phyllostomus elongatus	Phyllostomus elongatus	(√)	Phyllostomus elongatus	(√)	247	BCBNT92406-Phyllostomus elongatus	Phyllostomus elongatus
248	BCBNT67806-Mimon crenulatum	Mimon crenulatum	(√)	Mimon crenulatum	(√)	248	BCBNT67806-Mimon crenulatum	Mimon crenulatum
249	BCBNT56706-Mimon crenulatum	Mimon crenulatum	(√)	Mimon crenulatum	(√)	249	BCBNT56706-Mimon crenulatum	Mimon crenulatum
250	BCBNT55306-Mimon crenulatum	Mimon crenulatum	(√)	Mimon crenulatum	(√)	250	BCBNT55306-Mimon crenulatum	Mimon crenulatum
251	BCBNT12106-Tonatia saurophila	Tonatia saurophila	(√)	Tonatia saurophila	(√)	251	BCBNT12106-Tonatia saurophila	Tonatia saurophila
252	BCBNT11806-Tonatia saurophila	Tonatia saurophila	(√)	Tonatia saurophila	(√)	252	BCBNT11806-Tonatia saurophila	Tonatia saurophila
253	BCBNT99406-Lophostoma carrikeri	Lophostoma carrikeri	(√)	Lophostoma carrikeri	(√)	253	BCBNT99406-Lophostoma carrikeri	Lophostoma carrikeri
254	BCBNT14806-Lophostoma carrikeri	Lophostoma carrikeri	(√)	Lophostoma carrikeri	(√)	254	BCBNT14806-Lophostoma carrikeri	Lophostoma carrikeri
255	BCBNT68006-Lophostoma brasiliense	Lophostoma brasiliense	(√)	Lophostoma brasiliense	(√)	255	BCBNT68006-Lophostoma brasiliense	Lophostoma brasiliense
256	BCBN33505-Lophostoma brasiliense	Lophostoma brasiliense	(√)	Lophostoma brasiliense	(√)	256	BCBN33505-Lophostoma brasiliense	Lophostoma brasiliense
257	BCBNT69606-Lophostoma brasiliense	Lophostoma brasiliense	(√)	Lophostoma brasiliense	(√)	257	BCBNT69606-Lophostoma brasiliense	Lophostoma brasiliense
258	BCBNT87206-Lophostoma silvicolum	Lophostoma silvicolum	(√)	Lophostoma silvicolum	(√)	258	BCBNT87206-Lophostoma silvicolum	Lophostoma silvicolum
259	BCBNT66906-Lophostoma silvicolum	Lophostoma silvicolum	(√)	Lophostoma silvicolum	(√)	259	BCBNT66906-Lophostoma silvicolum	Lophostoma silvicolum
Random split:
Random replication 4
			Species assigned by two combined methods		Species assigned by two combined methods
No.	Querya	DV-RBFb		FJ-RBFc
1	BCBNT35706-Rhynchonycteris naso	Rhynchonycteris naso	(√)	Rhynchonycteris naso	(√)	1	BCBNT35706-Rhynchonycteris naso	Rhynchonycteris naso
2	BCBNT35606-Rhynchonycteris naso	Rhynchonycteris naso	(√)	Rhynchonycteris naso	(√)	2	BCBNT35606-Rhynchonycteris naso	Rhynchonycteris naso
3	BCBNT13006-Diclidurus isabellus	Diclidurus isabellus	(√)	Diclidurus isabellus	(√)	3	BCBNT13006-Diclidurus isabellus	Diclidurus isabellus
4	BCBNT14306-Diclidurus isabellus	Diclidurus isabellus	(√)	Diclidurus isabellus	(√)	4	BCBNT14306-Diclidurus isabellus	Diclidurus isabellus
5	BCBNT38406-Diclidurus isabellus	Diclidurus isabellus	(√)	Diclidurus isabellus	(√)	5	BCBNT38406-Diclidurus isabellus	Diclidurus isabellus
6	BCBNT92206-Chrotopterus auritus	Chrotopterus auritus	(√)	Chrotopterus auritus	(√)	6	BCBNT92206-Chrotopterus auritus	Chrotopterus auritus
7	BCBN54005-Chrotopterus auritus	Chrotopterus auritus	(√)	Chrotopterus auritus	(√)	7	BCBN54005-Chrotopterus auritus	Chrotopterus auritus
8	BCBNT03906-Cormura brevirostris	Cormura brevirostris	(√)	Cormura brevirostris	(√)	8	BCBNT03906-Cormura brevirostris	Cormura brevirostris
9	BCBNT04606-Cormura brevirostris	Cormura brevirostris	(√)	Cormura brevirostris	(√)	9	BCBNT04606-Cormura brevirostris	Cormura brevirostris
10	BCBNT39906-Pteronotus personatus	Pteronotus personatus	(√)	Pteronotus personatus	(√)	10	BCBNT39906-Pteronotus personatus	Pteronotus personatus
11	BCBNT87406-Pteronotus personatus	Pteronotus personatus	(√)	Pteronotus personatus	(√)	11	BCBNT87406-Pteronotus personatus	Pteronotus personatus
12	BCBNT37006-Noctilio albiventris	Noctilio albiventris	(√)	Noctilio albiventris	(√)	12	BCBNT37006-Noctilio albiventris	Noctilio albiventris
13	BCBNT11506-Noctilio albiventris	Noctilio albiventris	(√)	Noctilio albiventris	(√)	13	BCBNT11506-Noctilio albiventris	Noctilio albiventris
14	BCBNT36806-Noctilio albiventris	Noctilio albiventris	(√)	Noctilio albiventris	(√)	14	BCBNT36806-Noctilio albiventris	Noctilio albiventris
15	BCBNT06906-Noctilio leporinus	Noctilio leporinus	(√)	Noctilio leporinus	(√)	15	BCBNT06906-Noctilio leporinus	Noctilio leporinus
16	BCBNT05906-Noctilio leporinus	Noctilio leporinus	(√)	Noctilio leporinus	(√)	16	BCBNT05906-Noctilio leporinus	Noctilio leporinus
17	BCBNT89806-Eptesicus furinalis	Eptesicus furinalis	(√)	Eptesicus furinalis	(√)	17	BCBNT89806-Eptesicus furinalis	Eptesicus furinalis
18	BCBNT58306-Eptesicus furinalis	Eptesicus furinalis	(√)	Eptesicus furinalis	(√)	18	BCBNT58306-Eptesicus furinalis	Eptesicus furinalis
19	BCBN77005-Phylloderma stenops	Phylloderma stenops	(√)	Phylloderma stenops	(√)	19	BCBN77005-Phylloderma stenops	Phylloderma stenops
20	BCBN17205-Phylloderma stenops	Phylloderma stenops	(√)	Phylloderma stenops	(√)	20	BCBN17205-Phylloderma stenops	Phylloderma stenops
21	BCBNC00206-Myotis riparius	Myotis riparius	(√)	Myotis riparius	(√)	21	BCBNC00206-Myotis riparius	Myotis riparius
22	BCBNT58006-Myotis riparius	Myotis riparius	(√)	Myotis riparius	(√)	22	BCBNT58006-Myotis riparius	Myotis riparius
23	BCBNT06306-Myotis riparius	Myotis riparius	(√)	Myotis riparius	(√)	23	BCBNT06306-Myotis riparius	Myotis riparius
24	BCBNT97106-Myotis riparius	Myotis riparius	(√)	Myotis riparius	(√)	24	BCBNT97106-Myotis riparius	Myotis riparius
25	BCBNC14206-Myotis riparius	Myotis riparius	(√)	Myotis riparius	(√)	25	BCBNC14206-Myotis riparius	Myotis riparius
26	BCBNT69306-Myotis riparius	Myotis riparius	(√)	Myotis riparius	(√)	26	BCBNT69306-Myotis riparius	Myotis riparius
27	BCBNT56006-Myotis riparius	Myotis riparius	(√)	Myotis riparius	(√)	27	BCBNT56006-Myotis riparius	Myotis riparius
28	BCBNC05606-Myotis riparius	Myotis riparius	(√)	Myotis riparius	(√)	28	BCBNC05606-Myotis riparius	Myotis riparius
29	BCBNT53706-Myotis albescens	Myotis albescens	(√)	Myotis albescens	(√)	29	BCBNT53706-Myotis albescens	Myotis albescens
30	BCBN13105-Myotis albescens	Myotis albescens	(√)	Myotis albescens	(√)	30	BCBN13105-Myotis albescens	Myotis albescens
31	BCBN28605-Myotis albescens	Myotis albescens	(√)	Myotis albescens	(√)	31	BCBN28605-Myotis albescens	Myotis albescens
32	BCBNT33906-Eumops auripendulus	Eumops auripendulus	(√)	Eumops auripendulus	(√)	32	BCBNT33906-Eumops auripendulus	Eumops auripendulus
33	BCBNT33806-Eumops auripendulus	Eumops auripendulus	(√)	Eumops auripendulus	(√)	33	BCBNT33806-Eumops auripendulus	Eumops auripendulus
34	BCBNT28906-Molossops neglectus	Molossops neglectus	(√)	Molossops neglectus	(√)	34	BCBNT28906-Molossops neglectus	Molossops neglectus
35	BCBNT28806-Molossops neglectus	Molossops neglectus	(√)	Molossops neglectus	(√)	35	BCBNT28806-Molossops neglectus	Molossops neglectus
36	BCBNT30306-Eumops hansae	Eumops hansae	(√)	Eumops hansae	(√)	36	BCBNT30306-Eumops hansae	Eumops hansae
37	BCBN53305-Eumops hansae	Eumops hansae	(√)	Eumops hansae	(√)	37	BCBN53305-Eumops hansae	Eumops hansae
38	BCBNT15006-Eumops hansae	Eumops hansae	(√)	Eumops hansae	(√)	38	BCBNT15006-Eumops hansae	Eumops hansae
39	BCBNT96206-Molossus molossus	Molossus molossus	(√)	Molossus molossus	(√)	39	BCBNT96206-Molossus molossus	Molossus molossus
40	BCBNT95806-Molossus molossus	Molossus molossus	(√)	Molossus molossus	(√)	40	BCBNT95806-Molossus molossus	Molossus molossus
41	BCBNT37706-Molossus molossus	Molossus molossus	(√)	Molossus molossus	(√)	41	BCBNT37706-Molossus molossus	Molossus molossus
42	BCBNT37606-Molossus molossus	Molossus molossus	(√)	Molossus molossus	(√)	42	BCBNT37606-Molossus molossus	Molossus molossus
43	BCBNT95206-Molossus molossus	Molossus molossus	(√)	Molossus molossus	(√)	43	BCBNT95206-Molossus molossus	Molossus molossus
44	BCBNT27106-Molossus rufus	Molossus rufus	(√)	Molossus rufus	(√)	44	BCBNT27106-Molossus rufus	Molossus rufus
45	BCBNT10706-Molossus rufus	Molossus rufus	(√)	Molossus rufus	(√)	45	BCBNT10706-Molossus rufus	Molossus rufus
46	BCBNT89506-Cynomops paranus	Cynomops paranus	(√)	Cynomops paranus	(√)	46	BCBNT89506-Cynomops paranus	Cynomops paranus
47	BCBNT89606-Cynomops paranus	Cynomops paranus	(√)	Cynomops paranus	(√)	47	BCBNT89606-Cynomops paranus	Cynomops paranus
48	BCBNT91306-Cynomops paranus	Cynomops paranus	(√)	Cynomops paranus	(√)	48	BCBNT91306-Cynomops paranus	Cynomops paranus
49	BCBNT51606-Glyphonycteris sylvestris	Glyphonycteris sylvestris	(√)	Glyphonycteris sylvestris	(√)	49	BCBNT51606-Glyphonycteris sylvestris	Glyphonycteris sylvestris
50	BCBNT38706-Glyphonycteris sylvestris	Glyphonycteris sylvestris	(√)	Glyphonycteris sylvestris	(√)	50	BCBNT38706-Glyphonycteris sylvestris	Glyphonycteris sylvestris
51	BCBNT29606-Rhinophylla pumilio	Rhinophylla pumilio	(√)	Rhinophylla pumilio	(√)	51	BCBNT29606-Rhinophylla pumilio	Rhinophylla pumilio
52	BCBN54505-Rhinophylla pumilio	Rhinophylla pumilio	(√)	Rhinophylla pumilio	(√)	52	BCBN54505-Rhinophylla pumilio	Rhinophylla pumilio
53	BCBNC12806-Rhinophylla pumilio	Rhinophylla pumilio	(√)	Rhinophylla pumilio	(√)	53	BCBNC12806-Rhinophylla pumilio	Rhinophylla pumilio
54	BCBNC05906-Rhinophylla pumilio	Rhinophylla pumilio	(√)	Rhinophylla pumilio	(√)	54	BCBNC05906-Rhinophylla pumilio	Rhinophylla pumilio
55	BCBNC12906-Rhinophylla pumilio	Rhinophylla pumilio	(√)	Rhinophylla pumilio	(√)	55	BCBNC12906-Rhinophylla pumilio	Rhinophylla pumilio
56	BCBNT26506-Rhinophylla pumilio	Rhinophylla pumilio	(√)	Rhinophylla pumilio	(√)	56	BCBNT26506-Rhinophylla pumilio	Rhinophylla pumilio
57	BCBNC06406-Rhinophylla pumilio	Rhinophylla pumilio	(√)	Rhinophylla pumilio	(√)	57	BCBNC06406-Rhinophylla pumilio	Rhinophylla pumilio
58	BCBNT62106-Rhinophylla pumilio	Rhinophylla pumilio	(√)	Rhinophylla pumilio	(√)	58	BCBNT62106-Rhinophylla pumilio	Rhinophylla pumilio
59	BCBNC06706-Rhinophylla pumilio	Rhinophylla pumilio	(√)	Rhinophylla pumilio	(√)	59	BCBNC06706-Rhinophylla pumilio	Rhinophylla pumilio
60	BCBNC13406-Rhinophylla pumilio	Rhinophylla pumilio	(√)	Rhinophylla pumilio	(√)	60	BCBNC13406-Rhinophylla pumilio	Rhinophylla pumilio
61	BCBN31205-Rhinophylla pumilio	Rhinophylla pumilio	(√)	Rhinophylla pumilio	(√)	61	BCBN31205-Rhinophylla pumilio	Rhinophylla pumilio
62	BCBN31305-Rhinophylla pumilio	Rhinophylla pumilio	(√)	Rhinophylla pumilio	(√)	62	BCBN31305-Rhinophylla pumilio	Rhinophylla pumilio
63	BCBNT92906-Rhinophylla pumilio	Rhinophylla pumilio	(√)	Rhinophylla pumilio	(√)	63	BCBNT92906-Rhinophylla pumilio	Rhinophylla pumilio
64	BCBNC05006-Rhinophylla pumilio	Rhinophylla pumilio	(√)	Rhinophylla pumilio	(√)	64	BCBNC05006-Rhinophylla pumilio	Rhinophylla pumilio
65	BCBNT64306-Rhinophylla pumilio	Rhinophylla pumilio	(√)	Rhinophylla pumilio	(√)	65	BCBNT64306-Rhinophylla pumilio	Rhinophylla pumilio
66	BCBNT98506-Rhinophylla pumilio	Rhinophylla pumilio	(√)	Rhinophylla pumilio	(√)	66	BCBNT98506-Rhinophylla pumilio	Rhinophylla pumilio
67	BCBNT25706-Rhinophylla pumilio	Rhinophylla pumilio	(√)	Rhinophylla pumilio	(√)	67	BCBNT25706-Rhinophylla pumilio	Rhinophylla pumilio
68	BCBN31405-Rhinophylla pumilio	Rhinophylla pumilio	(√)	Rhinophylla pumilio	(√)	68	BCBN31405-Rhinophylla pumilio	Rhinophylla pumilio
69	BCBNC17806-Rhinophylla pumilio	Rhinophylla pumilio	(√)	Rhinophylla pumilio	(√)	69	BCBNC17806-Rhinophylla pumilio	Rhinophylla pumilio
70	BCBNC17906-Rhinophylla pumilio	Rhinophylla pumilio	(√)	Rhinophylla pumilio	(√)	70	BCBNC17906-Rhinophylla pumilio	Rhinophylla pumilio
71	BCBNC01306-Rhinophylla pumilio	Rhinophylla pumilio	(√)	Rhinophylla pumilio	(√)	71	BCBNC01306-Rhinophylla pumilio	Rhinophylla pumilio
72	BCBNT63106-Rhinophylla pumilio	Rhinophylla pumilio	(√)	Rhinophylla pumilio	(√)	72	BCBNT63106-Rhinophylla pumilio	Rhinophylla pumilio
73	BCBNT97006-Rhinophylla pumilio	Rhinophylla pumilio	(√)	Rhinophylla pumilio	(√)	73	BCBNT97006-Rhinophylla pumilio	Rhinophylla pumilio
74	BCBNC08106-Anoura caudifer	Anoura caudifer	(√)	Anoura caudifer	(√)	74	BCBNC08106-Anoura caudifer	Anoura caudifer
75	BCBNC10506-Anoura caudifer	Anoura caudifer	(√)	Anoura caudifer	(√)	75	BCBNC10506-Anoura caudifer	Anoura caudifer
76	BCBNC09706-Anoura caudifer	Anoura caudifer	(√)	Anoura caudifer	(√)	76	BCBNC09706-Anoura caudifer	Anoura caudifer
77	BCBNC07606-Anoura caudifer	Anoura caudifer	(√)	Anoura caudifer	(√)	77	BCBNC07606-Anoura caudifer	Anoura caudifer
78	BCBNC09206-Anoura geoffroyi	Anoura geoffroyi	(√)	Anoura geoffroyi	(√)	78	BCBNC09206-Anoura geoffroyi	Anoura geoffroyi
79	BCBNC05706-Anoura geoffroyi	Anoura geoffroyi	(√)	Anoura geoffroyi	(√)	79	BCBNC05706-Anoura geoffroyi	Anoura geoffroyi
80	BCBNC08806-Anoura geoffroyi	Anoura geoffroyi	(√)	Anoura geoffroyi	(√)	80	BCBNC08806-Anoura geoffroyi	Anoura geoffroyi
81	BCBNT05706-Anoura geoffroyi	Anoura geoffroyi	(√)	Anoura geoffroyi	(√)	81	BCBNT05706-Anoura geoffroyi	Anoura geoffroyi
82	BCBNT03806-Anoura geoffroyi	Anoura geoffroyi	(√)	Anoura geoffroyi	(√)	82	BCBNT03806-Anoura geoffroyi	Anoura geoffroyi
83	BCBNC03506-Anoura geoffroyi	Anoura geoffroyi	(√)	Anoura geoffroyi	(√)	83	BCBNC03506-Anoura geoffroyi	Anoura geoffroyi
84	BCBNC07706-Anoura geoffroyi	Anoura geoffroyi	(√)	Anoura geoffroyi	(√)	84	BCBNC07706-Anoura geoffroyi	Anoura geoffroyi
85	BCBNT38206-Trinycteris nicefori	Trinycteris nicefori	(√)	Trinycteris nicefori	(√)	85	BCBNT38206-Trinycteris nicefori	Trinycteris nicefori
86	BCBNT08706-Trinycteris nicefori	Trinycteris nicefori	(√)	Trinycteris nicefori	(√)	86	BCBNT08706-Trinycteris nicefori	Trinycteris nicefori
87	BCBNT23306-Glossophaga soricina	Glossophaga soricina	(√)	Glossophaga soricina	(√)	87	BCBNT23306-Glossophaga soricina	Glossophaga soricina
88	BCBNT26806-Glossophaga soricina	Glossophaga soricina	(√)	Glossophaga soricina	(√)	88	BCBNT26806-Glossophaga soricina	Glossophaga soricina
89	BCBNT51306-Macrophyllum macrophyllum	Macrophyllum macrophyllum	(√)	Macrophyllum macrophyllum	(√)	89	BCBNT51306-Macrophyllum macrophyllum	Macrophyllum macrophyllum
90	BCBNT01806-Macrophyllum macrophyllum	Macrophyllum macrophyllum	(√)	Macrophyllum macrophyllum	(√)	90	BCBNT01806-Macrophyllum macrophyllum	Macrophyllum macrophyllum
91	BCBNT98306-Carollia brevicauda	Carollia brevicauda	(√)	Carollia brevicauda	(√)	91	BCBNT98306-Carollia brevicauda	Carollia brevicauda
92	BCBNT24906-Carollia brevicauda	Carollia brevicauda	(√)	Carollia brevicauda	(√)	92	BCBNT24906-Carollia brevicauda	Carollia brevicauda
93	BCBNT98206-Carollia brevicauda	Carollia brevicauda	(√)	Carollia brevicauda	(√)	93	BCBNT98206-Carollia brevicauda	Carollia brevicauda
94	BCBNT98806-Carollia brevicauda	Carollia brevicauda	(√)	Carollia brevicauda	(√)	94	BCBNT98806-Carollia brevicauda	Carollia brevicauda
95	BCBNC04206-Carollia brevicauda	Carollia brevicauda	(√)	Carollia brevicauda	(√)	95	BCBNC04206-Carollia brevicauda	Carollia brevicauda
96	BCBNC17306-Carollia brevicauda	Carollia brevicauda	(√)	Carollia brevicauda	(√)	96	BCBNC17306-Carollia brevicauda	Carollia brevicauda
97	BCBN33105-Carollia brevicauda	Carollia brevicauda	(√)	Carollia brevicauda	(√)	97	BCBN33105-Carollia brevicauda	Carollia brevicauda
98	BCBNC12506-Carollia brevicauda	Carollia brevicauda	(√)	Carollia brevicauda	(√)	98	BCBNC12506-Carollia brevicauda	Carollia brevicauda
99	BCBNT25906-Carollia brevicauda	Carollia brevicauda	(√)	Carollia brevicauda	(√)	99	BCBNT25906-Carollia brevicauda	Carollia brevicauda
100	BCBNC00606-Carollia brevicauda	Carollia brevicauda	(√)	Carollia brevicauda	(√)	100	BCBNC00606-Carollia brevicauda	Carollia brevicauda
101	BCBNC16306-Carollia brevicauda	Carollia brevicauda	(√)	Carollia brevicauda	(√)	101	BCBNC16306-Carollia brevicauda	Carollia brevicauda
102	BCBNT96906-Carollia brevicauda	Carollia brevicauda	(√)	Carollia brevicauda	(√)	102	BCBNT96906-Carollia brevicauda	Carollia brevicauda
103	BCBN33305-Carollia brevicauda	Carollia brevicauda	(√)	Carollia brevicauda	(√)	103	BCBN33305-Carollia brevicauda	Carollia brevicauda
104	BCBN33005-Carollia brevicauda	Carollia brevicauda	(√)	Carollia brevicauda	(√)	104	BCBN33005-Carollia brevicauda	Carollia brevicauda
105	BCBNT87906-Carollia perspicillata	Carollia perspicillata	(√)	Carollia perspicillata	(√)	105	BCBNT87906-Carollia perspicillata	Carollia perspicillata
106	BCBNT07506-Carollia perspicillata	Carollia perspicillata	(√)	Carollia perspicillata	(√)	106	BCBNT07506-Carollia perspicillata	Carollia perspicillata
107	BCBNT66206-Carollia perspicillata	Carollia perspicillata	(√)	Carollia perspicillata	(√)	107	BCBNT66206-Carollia perspicillata	Carollia perspicillata
108	BCBNT63306-Carollia perspicillata	Carollia perspicillata	(√)	Carollia perspicillata	(√)	108	BCBNT63306-Carollia perspicillata	Carollia perspicillata
109	BCBN32305-Carollia perspicillata	Carollia perspicillata	(√)	Carollia perspicillata	(√)	109	BCBN32305-Carollia perspicillata	Carollia perspicillata
110	BCBN12905-Carollia perspicillata	Carollia perspicillata	(√)	Carollia perspicillata	(√)	110	BCBN12905-Carollia perspicillata	Carollia perspicillata
111	BCBN32405-Carollia perspicillata	Carollia perspicillata	(√)	Carollia perspicillata	(√)	111	BCBN32405-Carollia perspicillata	Carollia perspicillata
112	BCBN32705-Carollia perspicillata	Carollia perspicillata	(√)	Carollia perspicillata	(√)	112	BCBN32705-Carollia perspicillata	Carollia perspicillata
113	BCBN32505-Carollia perspicillata	Carollia perspicillata	(√)	Carollia perspicillata	(√)	113	BCBN32505-Carollia perspicillata	Carollia perspicillata
114	BCBNT66006-Carollia perspicillata	Carollia perspicillata	(√)	Carollia perspicillata	(√)	114	BCBNT66006-Carollia perspicillata	Carollia perspicillata
115	BCBNT97306-Carollia perspicillata	Carollia perspicillata	(√)	Carollia perspicillata	(√)	115	BCBNT97306-Carollia perspicillata	Carollia perspicillata
116	BCBNT24106-Carollia perspicillata	Carollia perspicillata	(√)	Carollia perspicillata	(√)	116	BCBNT24106-Carollia perspicillata	Carollia perspicillata
117	BCBN28905-Carollia perspicillata	Carollia perspicillata	(√)	Carollia perspicillata	(√)	117	BCBN28905-Carollia perspicillata	Carollia perspicillata
118	BCBNT68506-Carollia perspicillata	Carollia perspicillata	(√)	Carollia perspicillata	(√)	118	BCBNT68506-Carollia perspicillata	Carollia perspicillata
119	BCBNT01106-Carollia perspicillata	Carollia perspicillata	(√)	Carollia perspicillata	(√)	119	BCBNT01106-Carollia perspicillata	Carollia perspicillata
120	BCBN10105-Carollia perspicillata	Carollia perspicillata	(√)	Carollia perspicillata	(√)	120	BCBN10105-Carollia perspicillata	Carollia perspicillata
121	BCBN14605-Carollia perspicillata	Carollia perspicillata	(√)	Carollia perspicillata	(√)	121	BCBN14605-Carollia perspicillata	Carollia perspicillata
122	BCBN14405-Carollia perspicillata	Carollia perspicillata	(√)	Carollia perspicillata	(√)	122	BCBN14405-Carollia perspicillata	Carollia perspicillata
123	BCBN12805-Carollia perspicillata	Carollia perspicillata	(√)	Carollia perspicillata	(√)	123	BCBN12805-Carollia perspicillata	Carollia perspicillata
124	BCBN15105-Carollia perspicillata	Carollia perspicillata	(√)	Carollia perspicillata	(√)	124	BCBN15105-Carollia perspicillata	Carollia perspicillata
125	BCBN10305-Carollia perspicillata	Carollia perspicillata	(√)	Carollia perspicillata	(√)	125	BCBN10305-Carollia perspicillata	Carollia perspicillata
126	BCBNT62806-Trachops cirrhosus	Trachops cirrhosus	(√)	Trachops cirrhosus	(√)	126	BCBNT62806-Trachops cirrhosus	Trachops cirrhosus
127	BCBNT02906-Trachops cirrhosus	Trachops cirrhosus	(√)	Trachops cirrhosus	(√)	127	BCBNT02906-Trachops cirrhosus	Trachops cirrhosus
128	BCBN29505-Trachops cirrhosus	Trachops cirrhosus	(√)	Trachops cirrhosus	(√)	128	BCBN29505-Trachops cirrhosus	Trachops cirrhosus
129	BCBNC00406-Trachops cirrhosus	Trachops cirrhosus	(√)	Trachops cirrhosus	(√)	129	BCBNC00406-Trachops cirrhosus	Trachops cirrhosus
130	BCBN53905-Trachops cirrhosus	Trachops cirrhosus	(√)	Trachops cirrhosus	(√)	130	BCBN53905-Trachops cirrhosus	Trachops cirrhosus
131	BCBNT23506-Trachops cirrhosus	Trachops cirrhosus	(√)	Trachops cirrhosus	(√)	131	BCBNT23506-Trachops cirrhosus	Trachops cirrhosus
132	BCBNC05106-Trachops cirrhosus	Trachops cirrhosus	(√)	Trachops cirrhosus	(√)	132	BCBNC05106-Trachops cirrhosus	Trachops cirrhosus
133	BCBN32005-Trachops cirrhosus	Trachops cirrhosus	(√)	Trachops cirrhosus	(√)	133	BCBN32005-Trachops cirrhosus	Trachops cirrhosus
134	BCBNT93806-Trachops cirrhosus	Trachops cirrhosus	(√)	Trachops cirrhosus	(√)	134	BCBNT93806-Trachops cirrhosus	Trachops cirrhosus
135	BCBNT29206-Trachops cirrhosus	Trachops cirrhosus	(√)	Trachops cirrhosus	(√)	135	BCBNT29206-Trachops cirrhosus	Trachops cirrhosus
136	BCBNC04506-Trachops cirrhosus	Trachops cirrhosus	(√)	Trachops cirrhosus	(√)	136	BCBNC04506-Trachops cirrhosus	Trachops cirrhosus
137	BCBNT05206-Trachops cirrhosus	Trachops cirrhosus	(√)	Trachops cirrhosus	(√)	137	BCBNT05206-Trachops cirrhosus	Trachops cirrhosus
138	BCBN13805-Trachops cirrhosus	Trachops cirrhosus	(√)	Trachops cirrhosus	(√)	138	BCBN13805-Trachops cirrhosus	Trachops cirrhosus
139	BCBNT60706-Trachops cirrhosus	Trachops cirrhosus	(√)	Trachops cirrhosus	(√)	139	BCBNT60706-Trachops cirrhosus	Trachops cirrhosus
140	BCBNC15206-Trachops cirrhosus	Trachops cirrhosus	(√)	Trachops cirrhosus	(√)	140	BCBNC15206-Trachops cirrhosus	Trachops cirrhosus
141	BCBNT12606-Choeroniscus minor	Choeroniscus minor	(√)	Choeroniscus minor	(√)	141	BCBNT12606-Choeroniscus minor	Choeroniscus minor
142	BCBNT28406-Choeroniscus minor	Choeroniscus minor	(√)	Choeroniscus minor	(√)	142	BCBNT28406-Choeroniscus minor	Choeroniscus minor
143	BCBNT95306-Lonchophylla thomasi	Lonchophylla thomasi	(√)	Lonchophylla thomasi	(√)	143	BCBNT95306-Lonchophylla thomasi	Lonchophylla thomasi
144	BCBN31005-Lonchophylla thomasi	Lonchophylla thomasi	(√)	Lonchophylla thomasi	(√)	144	BCBN31005-Lonchophylla thomasi	Lonchophylla thomasi
145	BCBNT24606-Lonchophylla thomasi	Lonchophylla thomasi	(√)	Lonchophylla thomasi	(√)	145	BCBNT24606-Lonchophylla thomasi	Lonchophylla thomasi
146	BCBNT61806-Lonchophylla thomasi	Lonchophylla thomasi	(√)	Lonchophylla thomasi	(√)	146	BCBNT61806-Lonchophylla thomasi	Lonchophylla thomasi
147	BCBNT62706-Lonchophylla thomasi	Lonchophylla thomasi	(√)	Lonchophylla thomasi	(√)	147	BCBNT62706-Lonchophylla thomasi	Lonchophylla thomasi
148	BCBNT95506-Lonchophylla thomasi	Lonchophylla thomasi	(√)	Lonchophylla thomasi	(√)	148	BCBNT95506-Lonchophylla thomasi	Lonchophylla thomasi
149	BCBN36305-Lonchophylla thomasi	Lonchophylla thomasi	(√)	Lonchophylla thomasi	(√)	149	BCBN36305-Lonchophylla thomasi	Lonchophylla thomasi
150	BCBNT02306-Lonchophylla thomasi	Lonchophylla thomasi	(√)	Lonchophylla thomasi	(√)	150	BCBNT02306-Lonchophylla thomasi	Lonchophylla thomasi
151	BCBNT25406-Lonchophylla thomasi	Lonchophylla thomasi	(√)	Lonchophylla thomasi	(√)	151	BCBNT25406-Lonchophylla thomasi	Lonchophylla thomasi
152	BCBN28105-Lonchophylla thomasi	Lonchophylla thomasi	(√)	Lonchophylla thomasi	(√)	152	BCBN28105-Lonchophylla thomasi	Lonchophylla thomasi
153	BCBNT95006-Lonchophylla thomasi	Lonchophylla thomasi	(√)	Lonchophylla thomasi	(√)	153	BCBNT95006-Lonchophylla thomasi	Lonchophylla thomasi
154	BCBNT94006-Lonchophylla thomasi	Lonchophylla thomasi	(√)	Lonchophylla thomasi	(√)	154	BCBNT94006-Lonchophylla thomasi	Lonchophylla thomasi
155	BCBNT12306-Lionycteris spurrelli	Lionycteris spurrelli	(√)	Lionycteris spurrelli	(√)	155	BCBNT12306-Lionycteris spurrelli	Lionycteris spurrelli
156	BCBNT13906-Lionycteris spurrelli	Lionycteris spurrelli	(√)	Lionycteris spurrelli	(√)	156	BCBNT13906-Lionycteris spurrelli	Lionycteris spurrelli
157	BCBNT88206-Desmodus rotundus	Desmodus rotundus	(√)	Desmodus rotundus	(√)	157	BCBNT88206-Desmodus rotundus	Desmodus rotundus
158	BCBNT55606-Desmodus rotundus	Desmodus rotundus	(√)	Desmodus rotundus	(√)	158	BCBNT55606-Desmodus rotundus	Desmodus rotundus
159	BCBNT90406-Sturnira tildae	Sturnira tildae	(√)	Sturnira tildae	(√)	159	BCBNT90406-Sturnira tildae	Sturnira tildae
160	BCBNC01706-Sturnira tildae	Sturnira tildae	(√)	Sturnira tildae	(√)	160	BCBNC01706-Sturnira tildae	Sturnira tildae
161	BCBNT32306-Sturnira tildae	Sturnira tildae	(√)	Sturnira tildae	(√)	161	BCBNT32306-Sturnira tildae	Sturnira tildae
162	BCBNT32006-Sturnira tildae	Sturnira tildae	(√)	Sturnira tildae	(√)	162	BCBNT32006-Sturnira tildae	Sturnira tildae
163	BCBNT59506-Sturnira tildae	Sturnira tildae	(√)	Sturnira tildae	(√)	163	BCBNT59506-Sturnira tildae	Sturnira tildae
164	BCBNT23606-Sturnira tildae	Sturnira tildae	(√)	Sturnira tildae	(√)	164	BCBNT23606-Sturnira tildae	Sturnira tildae
165	BCBNT97706-Sturnira tildae	Sturnira tildae	(√)	Sturnira tildae	(√)	165	BCBNT97706-Sturnira tildae	Sturnira tildae
166	BCBNT25506-Sturnira tildae	Sturnira tildae	(√)	Sturnira tildae	(√)	166	BCBNT25506-Sturnira tildae	Sturnira tildae
167	BCBN37205-Sturnira tildae	Sturnira tildae	(√)	Sturnira tildae	(√)	167	BCBN37205-Sturnira tildae	Sturnira tildae
168	BCBNT06006-Sturnira tildae	Sturnira tildae	(√)	Sturnira tildae	(√)	168	BCBNT06006-Sturnira tildae	Sturnira tildae
169	BCBNC08006-Sturnira tildae	Sturnira tildae	(√)	Sturnira tildae	(√)	169	BCBNC08006-Sturnira tildae	Sturnira tildae
170	BCBNC07906-Sturnira tildae	Sturnira tildae	(√)	Sturnira tildae	(√)	170	BCBNC07906-Sturnira tildae	Sturnira tildae
171	BCBNT96606-Sturnira tildae	Sturnira tildae	(√)	Sturnira tildae	(√)	171	BCBNT96606-Sturnira tildae	Sturnira tildae
172	BCBNT06706-Sturnira tildae	Sturnira tildae	(√)	Sturnira tildae	(√)	172	BCBNT06706-Sturnira tildae	Sturnira tildae
173	BCBN36405-Sturnira lilium	Sturnira lilium	(√)	Sturnira lilium	(√)	173	BCBN36405-Sturnira lilium	Sturnira lilium
174	BCBN36805-Sturnira lilium	Sturnira lilium	(√)	Sturnira lilium	(√)	174	BCBN36805-Sturnira lilium	Sturnira lilium
175	BCBNT30906-Ametrida centurio	Ametrida centurio	(√)	Ametrida centurio	(√)	175	BCBNT30906-Ametrida centurio	Ametrida centurio
176	BCBN31905-Ametrida centurio	Ametrida centurio	(√)	Ametrida centurio	(√)	176	BCBN31905-Ametrida centurio	Ametrida centurio
177	BCBNT31306-Ametrida centurio	Ametrida centurio	(√)	Ametrida centurio	(√)	177	BCBNT31306-Ametrida centurio	Ametrida centurio
178	BCBN16705-Ametrida centurio	Ametrida centurio	(√)	Ametrida centurio	(√)	178	BCBN16705-Ametrida centurio	Ametrida centurio
179	BCBNT69906-Artibeus cinereus	Artibeus cinereus	(√)	Artibeus cinereus	(√)	179	BCBNT69906-Artibeus cinereus	Artibeus cinereus
180	BCBNT86906-Artibeus cinereus	Artibeus cinereus	(√)	Artibeus cinereus	(√)	180	BCBNT86906-Artibeus cinereus	Artibeus cinereus
181	BCBN16805-Artibeus cinereus	Artibeus cinereus	(√)	Artibeus cinereus	(√)	181	BCBN16805-Artibeus cinereus	Artibeus cinereus
182	BCBNC12106-Artibeus bogotensis	Artibeus bogotensis	(√)	Artibeus bogotensis	(√)	182	BCBNC12106-Artibeus bogotensis	Artibeus bogotensis
183	BCBNC15406-Artibeus bogotensis	Artibeus bogotensis	(√)	Artibeus bogotensis	(√)	183	BCBNC15406-Artibeus bogotensis	Artibeus bogotensis
184	BCBNT52106-Artibeus bogotensis	Artibeus bogotensis	(√)	Artibeus bogotensis	(√)	184	BCBNT52106-Artibeus bogotensis	Artibeus bogotensis
185	BCBNC11206-Artibeus bogotensis	Artibeus bogotensis	(√)	Artibeus bogotensis	(√)	185	BCBNC11206-Artibeus bogotensis	Artibeus bogotensis
186	BCBNC03206-Artibeus bogotensis	Artibeus bogotensis	(√)	Artibeus bogotensis	(√)	186	BCBNC03206-Artibeus bogotensis	Artibeus bogotensis
187	BCBNC00806-Artibeus bogotensis	Artibeus bogotensis	(√)	Artibeus bogotensis	(√)	187	BCBNC00806-Artibeus bogotensis	Artibeus bogotensis
188	BCBNT90206-Artibeus gnomus	Artibeus gnomus	(√)	Artibeus gnomus	(√)	188	BCBNT90206-Artibeus gnomus	Artibeus gnomus
189	BCBNT36406-Artibeus gnomus	Artibeus gnomus	(√)	Artibeus gnomus	(√)	189	BCBNT36406-Artibeus gnomus	Artibeus gnomus
190	BCBNT63706-Artibeus gnomus	Artibeus gnomus	(√)	Artibeus gnomus	(√)	190	BCBNT63706-Artibeus gnomus	Artibeus gnomus
191	BCBNT99306-Artibeus gnomus	Artibeus gnomus	(√)	Artibeus gnomus	(√)	191	BCBNT99306-Artibeus gnomus	Artibeus gnomus
192	BCBNT90906-Artibeus gnomus	Artibeus gnomus	(√)	Artibeus gnomus	(√)	192	BCBNT90906-Artibeus gnomus	Artibeus gnomus
193	BCBNT12206-Artibeus concolor	Artibeus concolor	(√)	Artibeus concolor	(√)	193	BCBNT12206-Artibeus concolor	Artibeus concolor
194	BCBNT12506-Artibeus concolor	Artibeus concolor	(√)	Artibeus concolor	(√)	194	BCBNT12506-Artibeus concolor	Artibeus concolor
195	BCBNT27906-Artibeus concolor	Artibeus concolor	(√)	Artibeus concolor	(√)	195	BCBNT27906-Artibeus concolor	Artibeus concolor
196	BCBNT93706-Artibeus obscurus	Artibeus obscurus	(√)	Artibeus obscurus	(√)	196	BCBNT93706-Artibeus obscurus	Artibeus obscurus
197	BCBN34305-Artibeus obscurus	Artibeus obscurus	(√)	Artibeus obscurus	(√)	197	BCBN34305-Artibeus obscurus	Artibeus obscurus
198	BCBN12405-Artibeus obscurus	Artibeus obscurus	(√)	Artibeus obscurus	(√)	198	BCBN12405-Artibeus obscurus	Artibeus obscurus
199	BCBNT61506-Artibeus obscurus	Artibeus obscurus	(√)	Artibeus obscurus	(√)	199	BCBNT61506-Artibeus obscurus	Artibeus obscurus
200	BCBNT61306-Artibeus obscurus	Artibeus obscurus	(√)	Artibeus obscurus	(√)	200	BCBNT61306-Artibeus obscurus	Artibeus obscurus
201	BCBN34405-Artibeus obscurus	Artibeus obscurus	(√)	Artibeus obscurus	(√)	201	BCBN34405-Artibeus obscurus	Artibeus obscurus
202	BCBN32105-Artibeus obscurus	Artibeus obscurus	(√)	Artibeus obscurus	(√)	202	BCBN32105-Artibeus obscurus	Artibeus obscurus
203	BCBNT10006-Artibeus obscurus	Artibeus obscurus	(√)	Artibeus obscurus	(√)	203	BCBNT10006-Artibeus obscurus	Artibeus obscurus
204	BCBNT62606-Artibeus obscurus	Artibeus obscurus	(√)	Artibeus obscurus	(√)	204	BCBNT62606-Artibeus obscurus	Artibeus obscurus
205	BCBNT90806-Artibeus obscurus	Artibeus obscurus	(√)	Artibeus obscurus	(√)	205	BCBNT90806-Artibeus obscurus	Artibeus obscurus
206	BCBN12105-Artibeus lituratus	Artibeus lituratus	(√)	Artibeus lituratus	(√)	206	BCBN12105-Artibeus lituratus	Artibeus lituratus
207	BCBNT08806-Artibeus lituratus	Artibeus lituratus	(√)	Artibeus lituratus	(√)	207	BCBNT08806-Artibeus lituratus	Artibeus lituratus
208	BCBNT36606-Artibeus lituratus	Artibeus lituratus	(√)	Artibeus lituratus	(√)	208	BCBNT36606-Artibeus lituratus	Artibeus lituratus
209	BCBNT09906-Artibeus lituratus	Artibeus lituratus	(√)	Artibeus lituratus	(√)	209	BCBNT09906-Artibeus lituratus	Artibeus lituratus
210	BCBNT39506-Artibeus lituratus	Artibeus lituratus	(√)	Artibeus lituratus	(√)	210	BCBNT39506-Artibeus lituratus	Artibeus lituratus
211	BCBNT52206-Artibeus lituratus	Artibeus lituratus	(√)	Artibeus lituratus	(√)	211	BCBNT52206-Artibeus lituratus	Artibeus lituratus
212	BCBNT39806-Artibeus lituratus	Artibeus lituratus	(√)	Artibeus lituratus	(√)	212	BCBNT39806-Artibeus lituratus	Artibeus lituratus
213	BCBNT09206-Artibeus lituratus	Artibeus lituratus	(√)	Artibeus lituratus	(√)	213	BCBNT09206-Artibeus lituratus	Artibeus lituratus
214	BCBNT04506-Artibeus amplus	Artibeus amplus	(√)	Artibeus amplus	(√)	214	BCBNT04506-Artibeus amplus	Artibeus amplus
215	BCBNC06306-Artibeus amplus	Artibeus amplus	(√)	Artibeus amplus	(√)	215	BCBNC06306-Artibeus amplus	Artibeus amplus
216	BCBNT08506-Artibeus planirostris	Artibeus planirostris	(√)	Artibeus planirostris	(√)	216	BCBNT08506-Artibeus planirostris	Artibeus planirostris
217	BCBNT53106-Artibeus planirostris	Artibeus planirostris	(√)	Artibeus planirostris	(√)	217	BCBNT53106-Artibeus planirostris	Artibeus planirostris
218	BCBNT07306-Artibeus planirostris	Artibeus planirostris	(√)	Artibeus planirostris	(√)	218	BCBNT07306-Artibeus planirostris	Artibeus planirostris
219	BCBNT52906-Artibeus planirostris	Artibeus planirostris	(√)	Artibeus planirostris	(√)	219	BCBNT52906-Artibeus planirostris	Artibeus planirostris
220	BCBNT53206-Artibeus planirostris	Artibeus planirostris	(√)	Artibeus planirostris	(√)	220	BCBNT53206-Artibeus planirostris	Artibeus planirostris
221	BCBNC13106-Artibeus planirostris	Artibeus planirostris	(√)	Artibeus planirostris	(√)	221	BCBNC13106-Artibeus planirostris	Artibeus planirostris
222	BCBNT09406-Artibeus planirostris	Artibeus planirostris	(√)	Artibeus planirostris	(√)	222	BCBNT09406-Artibeus planirostris	Artibeus planirostris
223	BCBNT08106-Artibeus planirostris	Artibeus planirostris	(√)	Artibeus planirostris	(√)	223	BCBNT08106-Artibeus planirostris	Artibeus planirostris
224	BCBNC13306-Artibeus planirostris	Artibeus planirostris	(√)	Artibeus planirostris	(√)	224	BCBNC13306-Artibeus planirostris	Artibeus planirostris
225	BCBNT93206-Vampyressa bidens	Vampyressa bidens	(√)	Vampyressa bidens	(√)	225	BCBNT93206-Vampyressa bidens	Vampyressa bidens
226	BCBNT93606-Vampyressa bidens	Vampyressa bidens	(√)	Vampyressa bidens	(√)	226	BCBNT93606-Vampyressa bidens	Vampyressa bidens
227	BCBNT10206-Chiroderma villosum	Chiroderma villosum	(√)	Chiroderma villosum	(√)	227	BCBNT10206-Chiroderma villosum	Chiroderma villosum
228	BCBNT51106-Chiroderma villosum	Chiroderma villosum	(√)	Chiroderma villosum	(√)	228	BCBNT51106-Chiroderma villosum	Chiroderma villosum
229	BCBNT31706-Vampyrodes caraccioli	Vampyrodes caraccioli	(√)	Vampyrodes caraccioli	(√)	229	BCBNT31706-Vampyrodes caraccioli	Vampyrodes caraccioli
230	BCBNT31506-Vampyrodes caraccioli	Vampyrodes caraccioli	(√)	Vampyrodes caraccioli	(√)	230	BCBNT31506-Vampyrodes caraccioli	Vampyrodes caraccioli
231	BCBNT60206-Platyrrhinus helleri	Platyrrhinus helleri	(√)	Platyrrhinus helleri	(√)	231	BCBNT60206-Platyrrhinus helleri	Platyrrhinus helleri
232	BCBNT95606-Platyrrhinus helleri	Platyrrhinus helleri	(√)	Platyrrhinus helleri	(√)	232	BCBNT95606-Platyrrhinus helleri	Platyrrhinus helleri
233	BCBNT60306-Platyrrhinus helleri	Platyrrhinus helleri	(√)	Platyrrhinus helleri	(√)	233	BCBNT60306-Platyrrhinus helleri	Platyrrhinus helleri
234	BCBNT94106-Platyrrhinus helleri	Platyrrhinus helleri	(√)	Platyrrhinus helleri	(√)	234	BCBNT94106-Platyrrhinus helleri	Platyrrhinus helleri
235	BCBNC12606-Platyrrhinus aurarius	Platyrrhinus aurarius	(√)	Platyrrhinus aurarius	(√)	235	BCBNC12606-Platyrrhinus aurarius	Platyrrhinus aurarius
236	BCBNC16106-Platyrrhinus aurarius	Platyrrhinus aurarius	(√)	Platyrrhinus aurarius	(√)	236	BCBNC16106-Platyrrhinus aurarius	Platyrrhinus aurarius
237	BCBNT99606-Platyrrhinus aurarius	Platyrrhinus aurarius	(√)	Platyrrhinus aurarius	(√)	237	BCBNT99606-Platyrrhinus aurarius	Platyrrhinus aurarius
238	BCBNC14806-Platyrrhinus aurarius	Platyrrhinus aurarius	(√)	Platyrrhinus aurarius	(√)	238	BCBNC14806-Platyrrhinus aurarius	Platyrrhinus aurarius
239	BCBNC01106-Platyrrhinus aurarius	Platyrrhinus aurarius	(√)	Platyrrhinus aurarius	(√)	239	BCBNC01106-Platyrrhinus aurarius	Platyrrhinus aurarius
240	BCBNC17006-Platyrrhinus aurarius	Platyrrhinus aurarius	(√)	Platyrrhinus aurarius	(√)	240	BCBNC17006-Platyrrhinus aurarius	Platyrrhinus aurarius
241	BCBNC16806-Platyrrhinus aurarius	Platyrrhinus aurarius	(√)	Platyrrhinus aurarius	(√)	241	BCBNC16806-Platyrrhinus aurarius	Platyrrhinus aurarius
242	BCBN30005-Mesophylla macconnelli	Mesophylla macconnelli	(√)	Mesophylla macconnelli	(√)	242	BCBN30005-Mesophylla macconnelli	Mesophylla macconnelli
243	BCBNT67406-Mesophylla macconnelli	Mesophylla macconnelli	(√)	Mesophylla macconnelli	(√)	243	BCBNT67406-Mesophylla macconnelli	Mesophylla macconnelli
244	BCBNT58506-Phyllostomus discolor	Phyllostomus discolor	(√)	Phyllostomus discolor	(√)	244	BCBNT58506-Phyllostomus discolor	Phyllostomus discolor
245	BCBNT70106-Phyllostomus discolor	Phyllostomus discolor	(√)	Phyllostomus discolor	(√)	245	BCBNT70106-Phyllostomus discolor	Phyllostomus discolor
246	BCBN30505-Phyllostomus elongatus	Phyllostomus elongatus	(√)	Phyllostomus elongatus	(√)	246	BCBN30505-Phyllostomus elongatus	Phyllostomus elongatus
247	BCBNT92406-Phyllostomus elongatus	Phyllostomus elongatus	(√)	Phyllostomus elongatus	(√)	247	BCBNT92406-Phyllostomus elongatus	Phyllostomus elongatus
248	BCBNT67806-Mimon crenulatum	Mimon crenulatum	(√)	Mimon crenulatum	(√)	248	BCBNT67806-Mimon crenulatum	Mimon crenulatum
249	BCBNT91806-Mimon crenulatum	Mimon crenulatum	(√)	Mimon crenulatum	(√)	249	BCBNT91806-Mimon crenulatum	Mimon crenulatum
250	BCBNT92106-Mimon crenulatum	Mimon crenulatum	(√)	Mimon crenulatum	(√)	250	BCBNT92106-Mimon crenulatum	Mimon crenulatum
251	BCBNT56206-Tonatia saurophila	Tonatia saurophila	(√)	Tonatia saurophila	(√)	251	BCBNT56206-Tonatia saurophila	Tonatia saurophila
252	BCBNT11806-Tonatia saurophila	Tonatia saurophila	(√)	Tonatia saurophila	(√)	252	BCBNT11806-Tonatia saurophila	Tonatia saurophila
253	BCBNT13106-Lophostoma carrikeri	Lophostoma carrikeri	(√)	Lophostoma carrikeri	(√)	253	BCBNT13106-Lophostoma carrikeri	Lophostoma carrikeri
254	BCBNT13206-Lophostoma carrikeri	Lophostoma carrikeri	(√)	Lophostoma carrikeri	(√)	254	BCBNT13206-Lophostoma carrikeri	Lophostoma carrikeri
255	BCBNT69606-Lophostoma brasiliense	Lophostoma brasiliense	(√)	Lophostoma brasiliense	(√)	255	BCBNT69606-Lophostoma brasiliense	Lophostoma brasiliense
256	BCBNT67906-Lophostoma brasiliense	Lophostoma brasiliense	(√)	Lophostoma brasiliense	(√)	256	BCBNT67906-Lophostoma brasiliense	Lophostoma brasiliense
257	BCBNT68006-Lophostoma brasiliense	Lophostoma brasiliense	(√)	Lophostoma brasiliense	(√)	257	BCBNT68006-Lophostoma brasiliense	Lophostoma brasiliense
258	BCBNT87206-Lophostoma silvicolum	Lophostoma silvicolum	(√)	Lophostoma silvicolum	(√)	258	BCBNT87206-Lophostoma silvicolum	Lophostoma silvicolum
259	BCBNT92306-Lophostoma silvicolum	Lophostoma silvicolum	(√)	Lophostoma silvicolum	(√)	259	BCBNT92306-Lophostoma silvicolum	Lophostoma silvicolum
Random split:
Random replication 5
			Species assigned by two combined methods		Species assigned by two combined methods
No.	Querya	DV-RBFb		FJ-RBFc
1	BCBNT34706-Rhynchonycteris naso	Rhynchonycteris naso	(√)	Rhynchonycteris naso	(√)	1	BCBNT34706-Rhynchonycteris naso	Rhynchonycteris naso
2	BCBNT35606-Rhynchonycteris naso	Rhynchonycteris naso	(√)	Rhynchonycteris naso	(√)	2	BCBNT35606-Rhynchonycteris naso	Rhynchonycteris naso
3	BCBNT37906-Diclidurus isabellus	Diclidurus isabellus	(√)	Diclidurus isabellus	(√)	3	BCBNT37906-Diclidurus isabellus	Diclidurus isabellus
4	BCBNT14506-Diclidurus isabellus	Diclidurus isabellus	(√)	Diclidurus isabellus	(√)	4	BCBNT14506-Diclidurus isabellus	Diclidurus isabellus
5	BCBNT38406-Diclidurus isabellus	Diclidurus isabellus	(√)	Diclidurus isabellus	(√)	5	BCBNT38406-Diclidurus isabellus	Diclidurus isabellus
6	BCBNT92206-Chrotopterus auritus	Chrotopterus auritus	(√)	Chrotopterus auritus	(√)	6	BCBNT92206-Chrotopterus auritus	Chrotopterus auritus
7	BCBNT59106-Chrotopterus auritus	Chrotopterus auritus	(√)	Chrotopterus auritus	(√)	7	BCBNT59106-Chrotopterus auritus	Chrotopterus auritus
8	BCBNT05606-Cormura brevirostris	Cormura brevirostris	(√)	Cormura brevirostris	(√)	8	BCBNT05606-Cormura brevirostris	Cormura brevirostris
9	BCBNT03906-Cormura brevirostris	Cormura brevirostris	(√)	Cormura brevirostris	(√)	9	BCBNT03906-Cormura brevirostris	Cormura brevirostris
10	BCBNT87406-Pteronotus personatus	Pteronotus personatus	(√)	Pteronotus personatus	(√)	10	BCBNT87406-Pteronotus personatus	Pteronotus personatus
11	BCBNT39906-Pteronotus personatus	Pteronotus personatus	(√)	Pteronotus personatus	(√)	11	BCBNT39906-Pteronotus personatus	Pteronotus personatus
12	BCBNT36806-Noctilio albiventris	Noctilio albiventris	(√)	Noctilio albiventris	(√)	12	BCBNT36806-Noctilio albiventris	Noctilio albiventris
13	BCBNT37006-Noctilio albiventris	Noctilio albiventris	(√)	Noctilio albiventris	(√)	13	BCBNT37006-Noctilio albiventris	Noctilio albiventris
14	BCBNT37106-Noctilio albiventris	Noctilio albiventris	(√)	Noctilio albiventris	(√)	14	BCBNT37106-Noctilio albiventris	Noctilio albiventris
15	BCBNT06906-Noctilio leporinus	Noctilio leporinus	(√)	Noctilio leporinus	(√)	15	BCBNT06906-Noctilio leporinus	Noctilio leporinus
16	BCBNT04706-Noctilio leporinus	Noctilio leporinus	(√)	Noctilio leporinus	(√)	16	BCBNT04706-Noctilio leporinus	Noctilio leporinus
17	BCBNT89806-Eptesicus furinalis	Eptesicus furinalis	(√)	Eptesicus furinalis	(√)	17	BCBNT89806-Eptesicus furinalis	Eptesicus furinalis
18	BCBNT89706-Eptesicus furinalis	Eptesicus furinalis	(√)	Eptesicus furinalis	(√)	18	BCBNT89706-Eptesicus furinalis	Eptesicus furinalis
19	BCBNT10906-Phylloderma stenops	Phylloderma stenops	(√)	Phylloderma stenops	(√)	19	BCBNT10906-Phylloderma stenops	Phylloderma stenops
20	BCBN77005-Phylloderma stenops	Phylloderma stenops	(√)	Phylloderma stenops	(√)	20	BCBN77005-Phylloderma stenops	Phylloderma stenops
21	BCBNT56006-Myotis riparius	Myotis riparius	(√)	Myotis riparius	(√)	21	BCBNT56006-Myotis riparius	Myotis riparius
22	BCBNT97106-Myotis riparius	Myotis riparius	(√)	Myotis riparius	(√)	22	BCBNT97106-Myotis riparius	Myotis riparius
23	BCBNT06806-Myotis riparius	Myotis riparius	(√)	Myotis riparius	(√)	23	BCBNT06806-Myotis riparius	Myotis riparius
24	BCBNC12206-Myotis riparius	Myotis riparius	(√)	Myotis riparius	(√)	24	BCBNC12206-Myotis riparius	Myotis riparius
25	BCBNT69306-Myotis riparius	Myotis riparius	(√)	Myotis riparius	(√)	25	BCBNT69306-Myotis riparius	Myotis riparius
26	BCBNC18106-Myotis riparius	Myotis riparius	(√)	Myotis riparius	(√)	26	BCBNC18106-Myotis riparius	Myotis riparius
27	BCBNC18706-Myotis riparius	Myotis riparius	(√)	Myotis riparius	(√)	27	BCBNC18706-Myotis riparius	Myotis riparius
28	BCBNC19206-Myotis riparius	Myotis riparius	(√)	Myotis riparius	(√)	28	BCBNC19206-Myotis riparius	Myotis riparius
29	BCBN28605-Myotis albescens	Myotis albescens	(√)	Myotis albescens	(√)	29	BCBN28605-Myotis albescens	Myotis albescens
30	BCBNT10306-Myotis albescens	Myotis albescens	(√)	Myotis albescens	(√)	30	BCBNT10306-Myotis albescens	Myotis albescens
31	BCBN13605-Myotis albescens	Myotis albescens	(√)	Myotis albescens	(√)	31	BCBN13605-Myotis albescens	Myotis albescens
32	BCBN53205-Eumops auripendulus	Eumops auripendulus	(√)	Eumops auripendulus	(√)	32	BCBN53205-Eumops auripendulus	Eumops auripendulus
33	BCBNT33706-Eumops auripendulus	Eumops auripendulus	(√)	Eumops auripendulus	(√)	33	BCBNT33706-Eumops auripendulus	Eumops auripendulus
34	BCBNT27606-Molossops neglectus	Molossops neglectus	(√)	Molossops neglectus	(√)	34	BCBNT27606-Molossops neglectus	Molossops neglectus
35	BCBNT28706-Molossops neglectus	Molossops neglectus	(√)	Molossops neglectus	(√)	35	BCBNT28706-Molossops neglectus	Molossops neglectus
36	BCBNT38606-Eumops hansae	Eumops hansae	(√)	Eumops hansae	(√)	36	BCBNT38606-Eumops hansae	Eumops hansae
37	BCBNT35406-Eumops hansae	Eumops hansae	(√)	Eumops hansae	(√)	37	BCBNT35406-Eumops hansae	Eumops hansae
38	BCBN52505-Eumops hansae	Eumops hansae	(√)	Eumops hansae	(√)	38	BCBN52505-Eumops hansae	Eumops hansae
39	BCBNT94706-Molossus molossus	Molossus molossus	(√)	Molossus molossus	(√)	39	BCBNT94706-Molossus molossus	Molossus molossus
40	BCBNT94306-Molossus molossus	Molossus molossus	(√)	Molossus molossus	(√)	40	BCBNT94306-Molossus molossus	Molossus molossus
41	BCBNT95806-Molossus molossus	Molossus molossus	(√)	Molossus molossus	(√)	41	BCBNT95806-Molossus molossus	Molossus molossus
42	BCBNT37606-Molossus molossus	Molossus molossus	(√)	Molossus molossus	(√)	42	BCBNT37606-Molossus molossus	Molossus molossus
43	BCBNT95106-Molossus molossus	Molossus molossus	(√)	Molossus molossus	(√)	43	BCBNT95106-Molossus molossus	Molossus molossus
44	BCBNT10506-Molossus rufus	Molossus rufus	(√)	Molossus rufus	(√)	44	BCBNT10506-Molossus rufus	Molossus rufus
45	BCBNT27206-Molossus rufus	Molossus rufus	(√)	Molossus rufus	(√)	45	BCBNT27206-Molossus rufus	Molossus rufus
46	BCBNT89406-Cynomops paranus	Cynomops paranus	(√)	Cynomops paranus	(√)	46	BCBNT89406-Cynomops paranus	Cynomops paranus
47	BCBNT54306-Cynomops paranus	Cynomops paranus	(√)	Cynomops paranus	(√)	47	BCBNT54306-Cynomops paranus	Cynomops paranus
48	BCBNT89206-Cynomops paranus	Cynomops paranus	(√)	Cynomops paranus	(√)	48	BCBNT89206-Cynomops paranus	Cynomops paranus
49	BCBNT51606-Glyphonycteris sylvestris	Glyphonycteris sylvestris	(√)	Glyphonycteris sylvestris	(√)	49	BCBNT51606-Glyphonycteris sylvestris	Glyphonycteris sylvestris
50	BCBNT38706-Glyphonycteris sylvestris	Glyphonycteris sylvestris	(√)	Glyphonycteris sylvestris	(√)	50	BCBNT38706-Glyphonycteris sylvestris	Glyphonycteris sylvestris
51	BCBN15705-Rhinophylla pumilio	Rhinophylla pumilio	(√)	Rhinophylla pumilio	(√)	51	BCBN15705-Rhinophylla pumilio	Rhinophylla pumilio
52	BCBNT29706-Rhinophylla pumilio	Rhinophylla pumilio	(√)	Rhinophylla pumilio	(√)	52	BCBNT29706-Rhinophylla pumilio	Rhinophylla pumilio
53	BCBNT60806-Rhinophylla pumilio	Rhinophylla pumilio	(√)	Rhinophylla pumilio	(√)	53	BCBNT60806-Rhinophylla pumilio	Rhinophylla pumilio
54	BCBNT63106-Rhinophylla pumilio	Rhinophylla pumilio	(√)	Rhinophylla pumilio	(√)	54	BCBNT63106-Rhinophylla pumilio	Rhinophylla pumilio
55	BCBNC01906-Rhinophylla pumilio	Rhinophylla pumilio	(√)	Rhinophylla pumilio	(√)	55	BCBNC01906-Rhinophylla pumilio	Rhinophylla pumilio
56	BCBNT26506-Rhinophylla pumilio	Rhinophylla pumilio	(√)	Rhinophylla pumilio	(√)	56	BCBNT26506-Rhinophylla pumilio	Rhinophylla pumilio
57	BCBNT92906-Rhinophylla pumilio	Rhinophylla pumilio	(√)	Rhinophylla pumilio	(√)	57	BCBNT92906-Rhinophylla pumilio	Rhinophylla pumilio
58	BCBNC13406-Rhinophylla pumilio	Rhinophylla pumilio	(√)	Rhinophylla pumilio	(√)	58	BCBNC13406-Rhinophylla pumilio	Rhinophylla pumilio
59	BCBNT91706-Rhinophylla pumilio	Rhinophylla pumilio	(√)	Rhinophylla pumilio	(√)	59	BCBNT91706-Rhinophylla pumilio	Rhinophylla pumilio
60	BCBNT98506-Rhinophylla pumilio	Rhinophylla pumilio	(√)	Rhinophylla pumilio	(√)	60	BCBNT98506-Rhinophylla pumilio	Rhinophylla pumilio
61	BCBNT62106-Rhinophylla pumilio	Rhinophylla pumilio	(√)	Rhinophylla pumilio	(√)	61	BCBNT62106-Rhinophylla pumilio	Rhinophylla pumilio
62	BCBNC17806-Rhinophylla pumilio	Rhinophylla pumilio	(√)	Rhinophylla pumilio	(√)	62	BCBNC17806-Rhinophylla pumilio	Rhinophylla pumilio
63	BCBN15605-Rhinophylla pumilio	Rhinophylla pumilio	(√)	Rhinophylla pumilio	(√)	63	BCBN15605-Rhinophylla pumilio	Rhinophylla pumilio
64	BCBNC12806-Rhinophylla pumilio	Rhinophylla pumilio	(√)	Rhinophylla pumilio	(√)	64	BCBNC12806-Rhinophylla pumilio	Rhinophylla pumilio
65	BCBNT97506-Rhinophylla pumilio	Rhinophylla pumilio	(√)	Rhinophylla pumilio	(√)	65	BCBNT97506-Rhinophylla pumilio	Rhinophylla pumilio
66	BCBNT25806-Rhinophylla pumilio	Rhinophylla pumilio	(√)	Rhinophylla pumilio	(√)	66	BCBNT25806-Rhinophylla pumilio	Rhinophylla pumilio
67	BCBN15805-Rhinophylla pumilio	Rhinophylla pumilio	(√)	Rhinophylla pumilio	(√)	67	BCBN15805-Rhinophylla pumilio	Rhinophylla pumilio
68	BCBNC01306-Rhinophylla pumilio	Rhinophylla pumilio	(√)	Rhinophylla pumilio	(√)	68	BCBNC01306-Rhinophylla pumilio	Rhinophylla pumilio
69	BCBNC06906-Rhinophylla pumilio	Rhinophylla pumilio	(√)	Rhinophylla pumilio	(√)	69	BCBNC06906-Rhinophylla pumilio	Rhinophylla pumilio
70	BCBNC18006-Rhinophylla pumilio	Rhinophylla pumilio	(√)	Rhinophylla pumilio	(√)	70	BCBNC18006-Rhinophylla pumilio	Rhinophylla pumilio
71	BCBNT29606-Rhinophylla pumilio	Rhinophylla pumilio	(√)	Rhinophylla pumilio	(√)	71	BCBNT29606-Rhinophylla pumilio	Rhinophylla pumilio
72	BCBN29805-Rhinophylla pumilio	Rhinophylla pumilio	(√)	Rhinophylla pumilio	(√)	72	BCBN29805-Rhinophylla pumilio	Rhinophylla pumilio
73	BCBN31305-Rhinophylla pumilio	Rhinophylla pumilio	(√)	Rhinophylla pumilio	(√)	73	BCBN31305-Rhinophylla pumilio	Rhinophylla pumilio
74	BCBNC14606-Anoura caudifer	Anoura caudifer	(√)	Anoura caudifer	(√)	74	BCBNC14606-Anoura caudifer	Anoura caudifer
75	BCBNC10506-Anoura caudifer	Anoura caudifer	(√)	Anoura caudifer	(√)	75	BCBNC10506-Anoura caudifer	Anoura caudifer
76	BCBNT02506-Anoura caudifer	Anoura caudifer	(√)	Anoura caudifer	(√)	76	BCBNT02506-Anoura caudifer	Anoura caudifer
77	BCBNC08106-Anoura caudifer	Anoura caudifer	(√)	Anoura caudifer	(√)	77	BCBNC08106-Anoura caudifer	Anoura caudifer
78	BCBNC08806-Anoura geoffroyi	Anoura geoffroyi	(√)	Anoura geoffroyi	(√)	78	BCBNC08806-Anoura geoffroyi	Anoura geoffroyi
79	BCBNT03806-Anoura geoffroyi	Anoura geoffroyi	(√)	Anoura geoffroyi	(√)	79	BCBNT03806-Anoura geoffroyi	Anoura geoffroyi
80	BCBNC07706-Anoura geoffroyi	Anoura geoffroyi	(√)	Anoura geoffroyi	(√)	80	BCBNC07706-Anoura geoffroyi	Anoura geoffroyi
81	BCBNC10306-Anoura geoffroyi	Anoura geoffroyi	(√)	Anoura geoffroyi	(√)	81	BCBNC10306-Anoura geoffroyi	Anoura geoffroyi
82	BCBNC05706-Anoura geoffroyi	Anoura geoffroyi	(√)	Anoura geoffroyi	(√)	82	BCBNC05706-Anoura geoffroyi	Anoura geoffroyi
83	BCBNT32206-Anoura geoffroyi	Anoura geoffroyi	(√)	Anoura geoffroyi	(√)	83	BCBNT32206-Anoura geoffroyi	Anoura geoffroyi
84	BCBNC02406-Anoura geoffroyi	Anoura geoffroyi	(√)	Anoura geoffroyi	(√)	84	BCBNC02406-Anoura geoffroyi	Anoura geoffroyi
85	BCBNT38206-Trinycteris nicefori	Trinycteris nicefori	(√)	Trinycteris nicefori	(√)	85	BCBNT38206-Trinycteris nicefori	Trinycteris nicefori
86	BCBNT38506-Trinycteris nicefori	Trinycteris nicefori	(√)	Trinycteris nicefori	(√)	86	BCBNT38506-Trinycteris nicefori	Trinycteris nicefori
87	BCBNT23306-Glossophaga soricina	Glossophaga soricina	(√)	Glossophaga soricina	(√)	87	BCBNT23306-Glossophaga soricina	Glossophaga soricina
88	BCBNT25206-Glossophaga soricina	Glossophaga soricina	(√)	Glossophaga soricina	(√)	88	BCBNT25206-Glossophaga soricina	Glossophaga soricina
89	BCBNT51306-Macrophyllum macrophyllum	Macrophyllum macrophyllum	(√)	Macrophyllum macrophyllum	(√)	89	BCBNT51306-Macrophyllum macrophyllum	Macrophyllum macrophyllum
90	BCBNT01806-Macrophyllum macrophyllum	Macrophyllum macrophyllum	(√)	Macrophyllum macrophyllum	(√)	90	BCBNT01806-Macrophyllum macrophyllum	Macrophyllum macrophyllum
91	BCBN33405-Carollia brevicauda	Carollia brevicauda	(√)	Carollia brevicauda	(√)	91	BCBN33405-Carollia brevicauda	Carollia brevicauda
92	BCBNC00606-Carollia brevicauda	Carollia brevicauda	(√)	Carollia brevicauda	(√)	92	BCBNC00606-Carollia brevicauda	Carollia brevicauda
93	BCBNT66106-Carollia brevicauda	Carollia brevicauda	(√)	Carollia brevicauda	(√)	93	BCBNT66106-Carollia brevicauda	Carollia brevicauda
94	BCBNC16606-Carollia brevicauda	Carollia brevicauda	(√)	Carollia brevicauda	(√)	94	BCBNC16606-Carollia brevicauda	Carollia brevicauda
95	BCBN10605-Carollia brevicauda	Carollia brevicauda	(√)	Carollia brevicauda	(√)	95	BCBN10605-Carollia brevicauda	Carollia brevicauda
96	BCBNC18406-Carollia brevicauda	Carollia brevicauda	(√)	Carollia brevicauda	(√)	96	BCBNC18406-Carollia brevicauda	Carollia brevicauda
97	BCBNT67306-Carollia brevicauda	Carollia brevicauda	(√)	Carollia brevicauda	(√)	97	BCBNT67306-Carollia brevicauda	Carollia brevicauda
98	BCBNC14006-Carollia brevicauda	Carollia brevicauda	(√)	Carollia brevicauda	(√)	98	BCBNC14006-Carollia brevicauda	Carollia brevicauda
99	BCBNC16406-Carollia brevicauda	Carollia brevicauda	(√)	Carollia brevicauda	(√)	99	BCBNC16406-Carollia brevicauda	Carollia brevicauda
100	BCBNT23906-Carollia brevicauda	Carollia brevicauda	(√)	Carollia brevicauda	(√)	100	BCBNT23906-Carollia brevicauda	Carollia brevicauda
101	BCBNC16306-Carollia brevicauda	Carollia brevicauda	(√)	Carollia brevicauda	(√)	101	BCBNC16306-Carollia brevicauda	Carollia brevicauda
102	BCBN33005-Carollia brevicauda	Carollia brevicauda	(√)	Carollia brevicauda	(√)	102	BCBN33005-Carollia brevicauda	Carollia brevicauda
103	BCBNC11306-Carollia brevicauda	Carollia brevicauda	(√)	Carollia brevicauda	(√)	103	BCBNC11306-Carollia brevicauda	Carollia brevicauda
104	BCBNT98206-Carollia brevicauda	Carollia brevicauda	(√)	Carollia brevicauda	(√)	104	BCBNT98206-Carollia brevicauda	Carollia brevicauda
105	BCBNT60906-Carollia perspicillata	Carollia perspicillata	(√)	Carollia perspicillata	(√)	105	BCBNT60906-Carollia perspicillata	Carollia perspicillata
106	BCBNT52806-Carollia perspicillata	Carollia perspicillata	(√)	Carollia perspicillata	(√)	106	BCBNT52806-Carollia perspicillata	Carollia perspicillata
107	BCBNT01506-Carollia perspicillata	Carollia perspicillata	(√)	Carollia perspicillata	(√)	107	BCBNT01506-Carollia perspicillata	Carollia perspicillata
108	BCBNC12306-Carollia perspicillata	Carollia perspicillata	(√)	Carollia perspicillata	(√)	108	BCBNC12306-Carollia perspicillata	Carollia perspicillata
109	BCBNT07506-Carollia perspicillata	Carollia perspicillata	(√)	Carollia perspicillata	(√)	109	BCBNT07506-Carollia perspicillata	Carollia perspicillata
110	BCBN10805-Carollia perspicillata	Carollia perspicillata	(√)	Carollia perspicillata	(√)	110	BCBN10805-Carollia perspicillata	Carollia perspicillata
111	BCBNT63306-Carollia perspicillata	Carollia perspicillata	(√)	Carollia perspicillata	(√)	111	BCBNT63306-Carollia perspicillata	Carollia perspicillata
112	BCBN32705-Carollia perspicillata	Carollia perspicillata	(√)	Carollia perspicillata	(√)	112	BCBN32705-Carollia perspicillata	Carollia perspicillata
113	BCBN29005-Carollia perspicillata	Carollia perspicillata	(√)	Carollia perspicillata	(√)	113	BCBN29005-Carollia perspicillata	Carollia perspicillata
114	BCBNT88006-Carollia perspicillata	Carollia perspicillata	(√)	Carollia perspicillata	(√)	114	BCBNT88006-Carollia perspicillata	Carollia perspicillata
115	BCBN28905-Carollia perspicillata	Carollia perspicillata	(√)	Carollia perspicillata	(√)	115	BCBN28905-Carollia perspicillata	Carollia perspicillata
116	BCBN14305-Carollia perspicillata	Carollia perspicillata	(√)	Carollia perspicillata	(√)	116	BCBN14305-Carollia perspicillata	Carollia perspicillata
117	BCBNT97906-Carollia perspicillata	Carollia perspicillata	(√)	Carollia perspicillata	(√)	117	BCBNT97906-Carollia perspicillata	Carollia perspicillata
118	BCBNT65306-Carollia perspicillata	Carollia perspicillata	(√)	Carollia perspicillata	(√)	118	BCBNT65306-Carollia perspicillata	Carollia perspicillata
119	BCBN29305-Carollia perspicillata	Carollia perspicillata	(√)	Carollia perspicillata	(√)	119	BCBN29305-Carollia perspicillata	Carollia perspicillata
120	BCBNT62506-Carollia perspicillata	Carollia perspicillata	(√)	Carollia perspicillata	(√)	120	BCBNT62506-Carollia perspicillata	Carollia perspicillata
121	BCBN14405-Carollia perspicillata	Carollia perspicillata	(√)	Carollia perspicillata	(√)	121	BCBN14405-Carollia perspicillata	Carollia perspicillata
122	BCBN10405-Carollia perspicillata	Carollia perspicillata	(√)	Carollia perspicillata	(√)	122	BCBN10405-Carollia perspicillata	Carollia perspicillata
123	BCBN54705-Carollia perspicillata	Carollia perspicillata	(√)	Carollia perspicillata	(√)	123	BCBN54705-Carollia perspicillata	Carollia perspicillata
124	BCBN14605-Carollia perspicillata	Carollia perspicillata	(√)	Carollia perspicillata	(√)	124	BCBN14605-Carollia perspicillata	Carollia perspicillata
125	BCBN29205-Carollia perspicillata	Carollia perspicillata	(√)	Carollia perspicillata	(√)	125	BCBN29205-Carollia perspicillata	Carollia perspicillata
126	BCBNT60606-Trachops cirrhosus	Trachops cirrhosus	(√)	Trachops cirrhosus	(√)	126	BCBNT60606-Trachops cirrhosus	Trachops cirrhosus
127	BCBNT05006-Trachops cirrhosus	Trachops cirrhosus	(√)	Trachops cirrhosus	(√)	127	BCBNT05006-Trachops cirrhosus	Trachops cirrhosus
128	BCBNT30206-Trachops cirrhosus	Trachops cirrhosus	(√)	Trachops cirrhosus	(√)	128	BCBNT30206-Trachops cirrhosus	Trachops cirrhosus
129	BCBNC00506-Trachops cirrhosus	Trachops cirrhosus	(√)	Trachops cirrhosus	(√)	129	BCBNC00506-Trachops cirrhosus	Trachops cirrhosus
130	BCBN32605-Trachops cirrhosus	Trachops cirrhosus	(√)	Trachops cirrhosus	(√)	130	BCBN32605-Trachops cirrhosus	Trachops cirrhosus
131	BCBN53905-Trachops cirrhosus	Trachops cirrhosus	(√)	Trachops cirrhosus	(√)	131	BCBN53905-Trachops cirrhosus	Trachops cirrhosus
132	BCBN55305-Trachops cirrhosus	Trachops cirrhosus	(√)	Trachops cirrhosus	(√)	132	BCBN55305-Trachops cirrhosus	Trachops cirrhosus
133	BCBNT90006-Trachops cirrhosus	Trachops cirrhosus	(√)	Trachops cirrhosus	(√)	133	BCBNT90006-Trachops cirrhosus	Trachops cirrhosus
134	BCBNT02906-Trachops cirrhosus	Trachops cirrhosus	(√)	Trachops cirrhosus	(√)	134	BCBNT02906-Trachops cirrhosus	Trachops cirrhosus
135	BCBNC05106-Trachops cirrhosus	Trachops cirrhosus	(√)	Trachops cirrhosus	(√)	135	BCBNC05106-Trachops cirrhosus	Trachops cirrhosus
136	BCBNT62806-Trachops cirrhosus	Trachops cirrhosus	(√)	Trachops cirrhosus	(√)	136	BCBNT62806-Trachops cirrhosus	Trachops cirrhosus
137	BCBN35305-Trachops cirrhosus	Trachops cirrhosus	(√)	Trachops cirrhosus	(√)	137	BCBN35305-Trachops cirrhosus	Trachops cirrhosus
138	BCBN32905-Trachops cirrhosus	Trachops cirrhosus	(√)	Trachops cirrhosus	(√)	138	BCBN32905-Trachops cirrhosus	Trachops cirrhosus
139	BCBNT02806-Trachops cirrhosus	Trachops cirrhosus	(√)	Trachops cirrhosus	(√)	139	BCBNT02806-Trachops cirrhosus	Trachops cirrhosus
140	BCBN54805-Trachops cirrhosus	Trachops cirrhosus	(√)	Trachops cirrhosus	(√)	140	BCBN54805-Trachops cirrhosus	Trachops cirrhosus
141	BCBNT03206-Choeroniscus minor	Choeroniscus minor	(√)	Choeroniscus minor	(√)	141	BCBNT03206-Choeroniscus minor	Choeroniscus minor
142	BCBNT12606-Choeroniscus minor	Choeroniscus minor	(√)	Choeroniscus minor	(√)	142	BCBNT12606-Choeroniscus minor	Choeroniscus minor
143	BCBNT64406-Lonchophylla thomasi	Lonchophylla thomasi	(√)	Lonchophylla thomasi	(√)	143	BCBNT64406-Lonchophylla thomasi	Lonchophylla thomasi
144	BCBNT62706-Lonchophylla thomasi	Lonchophylla thomasi	(√)	Lonchophylla thomasi	(√)	144	BCBNT62706-Lonchophylla thomasi	Lonchophylla thomasi
145	BCBN28405-Lonchophylla thomasi	Lonchophylla thomasi	(√)	Lonchophylla thomasi	(√)	145	BCBN28405-Lonchophylla thomasi	Lonchophylla thomasi
146	BCBNT01906-Lonchophylla thomasi	Lonchophylla thomasi	(√)	Lonchophylla thomasi	(√)	146	BCBNT01906-Lonchophylla thomasi	Lonchophylla thomasi
147	BCBNT61806-Lonchophylla thomasi	Lonchophylla thomasi	(√)	Lonchophylla thomasi	(√)	147	BCBNT61806-Lonchophylla thomasi	Lonchophylla thomasi
148	BCBN28105-Lonchophylla thomasi	Lonchophylla thomasi	(√)	Lonchophylla thomasi	(√)	148	BCBN28105-Lonchophylla thomasi	Lonchophylla thomasi
149	BCBN34705-Lonchophylla thomasi	Lonchophylla thomasi	(√)	Lonchophylla thomasi	(√)	149	BCBN34705-Lonchophylla thomasi	Lonchophylla thomasi
150	BCBN28005-Lonchophylla thomasi	Lonchophylla thomasi	(√)	Lonchophylla thomasi	(√)	150	BCBN28005-Lonchophylla thomasi	Lonchophylla thomasi
151	BCBN36205-Lonchophylla thomasi	Lonchophylla thomasi	(√)	Lonchophylla thomasi	(√)	151	BCBN36205-Lonchophylla thomasi	Lonchophylla thomasi
152	BCBN53605-Lonchophylla thomasi	Lonchophylla thomasi	(√)	Lonchophylla thomasi	(√)	152	BCBN53605-Lonchophylla thomasi	Lonchophylla thomasi
153	BCBNT98706-Lonchophylla thomasi	Lonchophylla thomasi	(√)	Lonchophylla thomasi	(√)	153	BCBNT98706-Lonchophylla thomasi	Lonchophylla thomasi
154	BCBNT60506-Lonchophylla thomasi	Lonchophylla thomasi	(√)	Lonchophylla thomasi	(√)	154	BCBNT60506-Lonchophylla thomasi	Lonchophylla thomasi
155	BCBNT12306-Lionycteris spurrelli	Lionycteris spurrelli	(√)	Lionycteris spurrelli	(√)	155	BCBNT12306-Lionycteris spurrelli	Lionycteris spurrelli
156	BCBNC06506-Lionycteris spurrelli	Lionycteris spurrelli	(√)	Lionycteris spurrelli	(√)	156	BCBNC06506-Lionycteris spurrelli	Lionycteris spurrelli
157	BCBNT88306-Desmodus rotundus	Desmodus rotundus	(√)	Desmodus rotundus	(√)	157	BCBNT88306-Desmodus rotundus	Desmodus rotundus
158	BCBNT88206-Desmodus rotundus	Desmodus rotundus	(√)	Desmodus rotundus	(√)	158	BCBNT88206-Desmodus rotundus	Desmodus rotundus
159	BCBNT32606-Sturnira tildae	Sturnira tildae	(√)	Sturnira tildae	(√)	159	BCBNT32606-Sturnira tildae	Sturnira tildae
160	BCBNT93006-Sturnira tildae	Sturnira tildae	(√)	Sturnira tildae	(√)	160	BCBNT93006-Sturnira tildae	Sturnira tildae
161	BCBNT03006-Sturnira tildae	Sturnira tildae	(√)	Sturnira tildae	(√)	161	BCBNT03006-Sturnira tildae	Sturnira tildae
162	BCBNC07906-Sturnira tildae	Sturnira tildae	(√)	Sturnira tildae	(√)	162	BCBNC07906-Sturnira tildae	Sturnira tildae
163	BCBNC12706-Sturnira tildae	Sturnira tildae	(√)	Sturnira tildae	(√)	163	BCBNC12706-Sturnira tildae	Sturnira tildae
164	BCBNT32506-Sturnira tildae	Sturnira tildae	(√)	Sturnira tildae	(√)	164	BCBNT32506-Sturnira tildae	Sturnira tildae
165	BCBNT32006-Sturnira tildae	Sturnira tildae	(√)	Sturnira tildae	(√)	165	BCBNT32006-Sturnira tildae	Sturnira tildae
166	BCBNC13206-Sturnira tildae	Sturnira tildae	(√)	Sturnira tildae	(√)	166	BCBNC13206-Sturnira tildae	Sturnira tildae
167	BCBN37205-Sturnira tildae	Sturnira tildae	(√)	Sturnira tildae	(√)	167	BCBN37205-Sturnira tildae	Sturnira tildae
168	BCBNT26406-Sturnira tildae	Sturnira tildae	(√)	Sturnira tildae	(√)	168	BCBNT26406-Sturnira tildae	Sturnira tildae
169	BCBNT25506-Sturnira tildae	Sturnira tildae	(√)	Sturnira tildae	(√)	169	BCBNT25506-Sturnira tildae	Sturnira tildae
170	BCBNT99806-Sturnira tildae	Sturnira tildae	(√)	Sturnira tildae	(√)	170	BCBNT99806-Sturnira tildae	Sturnira tildae
171	BCBNT59806-Sturnira tildae	Sturnira tildae	(√)	Sturnira tildae	(√)	171	BCBNT59806-Sturnira tildae	Sturnira tildae
172	BCBNT59506-Sturnira tildae	Sturnira tildae	(√)	Sturnira tildae	(√)	172	BCBNT59506-Sturnira tildae	Sturnira tildae
173	BCBN37105-Sturnira lilium	Sturnira lilium	(√)	Sturnira lilium	(√)	173	BCBN37105-Sturnira lilium	Sturnira lilium
174	BCBN37305-Sturnira lilium	Sturnira lilium	(√)	Sturnira lilium	(√)	174	BCBN37305-Sturnira lilium	Sturnira lilium
175	BCBN17005-Ametrida centurio	Ametrida centurio	(√)	Ametrida centurio	(√)	175	BCBN17005-Ametrida centurio	Ametrida centurio
176	BCBNT31606-Ametrida centurio	Ametrida centurio	(√)	Ametrida centurio	(√)	176	BCBNT31606-Ametrida centurio	Ametrida centurio
177	BCBNT09806-Ametrida centurio	Ametrida centurio	(√)	Ametrida centurio	(√)	177	BCBNT09806-Ametrida centurio	Ametrida centurio
178	BCBN31905-Ametrida centurio	Ametrida centurio	(√)	Ametrida centurio	(√)	178	BCBN31905-Ametrida centurio	Ametrida centurio
179	BCBN16905-Artibeus cinereus	Artibeus cinereus	(√)	Artibeus cinereus	(√)	179	BCBN16905-Artibeus cinereus	Artibeus cinereus
180	BCBNT88806-Artibeus cinereus	Artibeus cinereus	(√)	Artibeus cinereus	(√)	180	BCBNT88806-Artibeus cinereus	Artibeus cinereus
181	BCBNT68706-Artibeus cinereus	Artibeus cinereus	(√)	Artibeus cinereus	(√)	181	BCBNT68706-Artibeus cinereus	Artibeus cinereus
182	BCBNC03306-Artibeus bogotensis	Artibeus bogotensis	(√)	Artibeus bogotensis	(√)	182	BCBNC03306-Artibeus bogotensis	Artibeus bogotensis
183	BCBNC01206-Artibeus bogotensis	Artibeus bogotensis	(√)	Artibeus bogotensis	(√)	183	BCBNC01206-Artibeus bogotensis	Artibeus bogotensis
184	BCBNC15506-Artibeus bogotensis	Artibeus bogotensis	(√)	Artibeus bogotensis	(√)	184	BCBNC15506-Artibeus bogotensis	Artibeus bogotensis
185	BCBNT63606-Artibeus bogotensis	Artibeus bogotensis	(√)	Artibeus bogotensis	(√)	185	BCBNT63606-Artibeus bogotensis	Artibeus bogotensis
186	BCBNT26206-Artibeus bogotensis	Artibeus bogotensis	(√)	Artibeus bogotensis	(√)	186	BCBNT26206-Artibeus bogotensis	Artibeus bogotensis
187	BCBNT24706-Artibeus bogotensis	Artibeus bogotensis	(√)	Artibeus bogotensis	(√)	187	BCBNT24706-Artibeus bogotensis	Artibeus bogotensis
188	BCBNT87006-Artibeus gnomus	Artibeus gnomus	(√)	Artibeus gnomus	(√)	188	BCBNT87006-Artibeus gnomus	Artibeus gnomus
189	BCBN30405-Artibeus gnomus	Artibeus gnomus	(√)	Artibeus gnomus	(√)	189	BCBN30405-Artibeus gnomus	Artibeus gnomus
190	BCBNT92606-Artibeus gnomus	Artibeus gnomus	(√)	Artibeus gnomus	(√)	190	BCBNT92606-Artibeus gnomus	Artibeus gnomus
191	BCBNC02206-Artibeus gnomus	Artibeus gnomus	(√)	Artibeus gnomus	(√)	191	BCBNC02206-Artibeus gnomus	Artibeus gnomus
192	BCBNT63706-Artibeus gnomus	Artibeus gnomus	(√)	Artibeus gnomus	(√)	192	BCBNT63706-Artibeus gnomus	Artibeus gnomus
193	BCBNT13506-Artibeus concolor	Artibeus concolor	(√)	Artibeus concolor	(√)	193	BCBNT13506-Artibeus concolor	Artibeus concolor
194	BCBNT27906-Artibeus concolor	Artibeus concolor	(√)	Artibeus concolor	(√)	194	BCBNT27906-Artibeus concolor	Artibeus concolor
195	BCBNT53006-Artibeus concolor	Artibeus concolor	(√)	Artibeus concolor	(√)	195	BCBNT53006-Artibeus concolor	Artibeus concolor
196	BCBN12405-Artibeus obscurus	Artibeus obscurus	(√)	Artibeus obscurus	(√)	196	BCBN12405-Artibeus obscurus	Artibeus obscurus
197	BCBNT10006-Artibeus obscurus	Artibeus obscurus	(√)	Artibeus obscurus	(√)	197	BCBNT10006-Artibeus obscurus	Artibeus obscurus
198	BCBNT92506-Artibeus obscurus	Artibeus obscurus	(√)	Artibeus obscurus	(√)	198	BCBNT92506-Artibeus obscurus	Artibeus obscurus
199	BCBNT52006-Artibeus obscurus	Artibeus obscurus	(√)	Artibeus obscurus	(√)	199	BCBNT52006-Artibeus obscurus	Artibeus obscurus
200	BCBNT52406-Artibeus obscurus	Artibeus obscurus	(√)	Artibeus obscurus	(√)	200	BCBNT52406-Artibeus obscurus	Artibeus obscurus
201	BCBNT33406-Artibeus obscurus	Artibeus obscurus	(√)	Artibeus obscurus	(√)	201	BCBNT33406-Artibeus obscurus	Artibeus obscurus
202	BCBNT61306-Artibeus obscurus	Artibeus obscurus	(√)	Artibeus obscurus	(√)	202	BCBNT61306-Artibeus obscurus	Artibeus obscurus
203	BCBN34305-Artibeus obscurus	Artibeus obscurus	(√)	Artibeus obscurus	(√)	203	BCBN34305-Artibeus obscurus	Artibeus obscurus
204	BCBNT08006-Artibeus obscurus	Artibeus obscurus	(√)	Artibeus obscurus	(√)	204	BCBNT08006-Artibeus obscurus	Artibeus obscurus
205	BCBN34205-Artibeus obscurus	Artibeus obscurus	(√)	Artibeus obscurus	(√)	205	BCBN34205-Artibeus obscurus	Artibeus obscurus
206	BCBNT39606-Artibeus lituratus	Artibeus lituratus	(√)	Artibeus lituratus	(√)	206	BCBNT39606-Artibeus lituratus	Artibeus lituratus
207	BCBN11705-Artibeus lituratus	Artibeus lituratus	(√)	Artibeus lituratus	(√)	207	BCBN11705-Artibeus lituratus	Artibeus lituratus
208	BCBNT09306-Artibeus lituratus	Artibeus lituratus	(√)	Artibeus lituratus	(√)	208	BCBNT09306-Artibeus lituratus	Artibeus lituratus
209	BCBNT39406-Artibeus lituratus	Artibeus lituratus	(√)	Artibeus lituratus	(√)	209	BCBNT39406-Artibeus lituratus	Artibeus lituratus
210	BCBNT09906-Artibeus lituratus	Artibeus lituratus	(√)	Artibeus lituratus	(√)	210	BCBNT09906-Artibeus lituratus	Artibeus lituratus
211	BCBNT62906-Artibeus lituratus	Artibeus lituratus	(√)	Artibeus lituratus	(√)	211	BCBNT62906-Artibeus lituratus	Artibeus lituratus
212	BCBNT36206-Artibeus lituratus	Artibeus lituratus	(√)	Artibeus lituratus	(√)	212	BCBNT36206-Artibeus lituratus	Artibeus lituratus
213	BCBNT39706-Artibeus lituratus	Artibeus lituratus	(√)	Artibeus lituratus	(√)	213	BCBNT39706-Artibeus lituratus	Artibeus lituratus
214	BCBNC06306-Artibeus amplus	Artibeus amplus	(√)	Artibeus amplus	(√)	214	BCBNC06306-Artibeus amplus	Artibeus amplus
215	BCBNT06506-Artibeus amplus	Artibeus amplus	(√)	Artibeus amplus	(√)	215	BCBNT06506-Artibeus amplus	Artibeus amplus
216	BCBNT99706-Artibeus planirostris	Artibeus planirostris	(√)	Artibeus planirostris	(√)	216	BCBNT99706-Artibeus planirostris	Artibeus planirostris
217	BCBNT63006-Artibeus planirostris	Artibeus planirostris	(√)	Artibeus planirostris	(√)	217	BCBNT63006-Artibeus planirostris	Artibeus planirostris
218	BCBN35705-Artibeus planirostris	Artibeus planirostris	(√)	Artibeus planirostris	(√)	218	BCBN35705-Artibeus planirostris	Artibeus planirostris
219	BCBN36905-Artibeus planirostris	Artibeus planirostris	(√)	Artibeus planirostris	(√)	219	BCBN36905-Artibeus planirostris	Artibeus planirostris
220	BCBNT09506-Artibeus planirostris	Artibeus planirostris	(√)	Artibeus planirostris	(√)	220	BCBNT09506-Artibeus planirostris	Artibeus planirostris
221	BCBNT62406-Artibeus planirostris	Artibeus planirostris	(√)	Artibeus planirostris	(√)	221	BCBNT62406-Artibeus planirostris	Artibeus planirostris
222	BCBNT53206-Artibeus planirostris	Artibeus planirostris	(√)	Artibeus planirostris	(√)	222	BCBNT53206-Artibeus planirostris	Artibeus planirostris
223	BCBNT09406-Artibeus planirostris	Artibeus planirostris	(√)	Artibeus planirostris	(√)	223	BCBNT09406-Artibeus planirostris	Artibeus planirostris
224	BCBNC13106-Artibeus planirostris	Artibeus planirostris	(√)	Artibeus planirostris	(√)	224	BCBNC13106-Artibeus planirostris	Artibeus planirostris
225	BCBNT88606-Vampyressa bidens	Vampyressa bidens	(√)	Vampyressa bidens	(√)	225	BCBNT88606-Vampyressa bidens	Vampyressa bidens
226	BCBNT93206-Vampyressa bidens	Vampyressa bidens	(√)	Vampyressa bidens	(√)	226	BCBNT93206-Vampyressa bidens	Vampyressa bidens
227	BCBNT13406-Chiroderma villosum	Chiroderma villosum	(√)	Chiroderma villosum	(√)	227	BCBNT13406-Chiroderma villosum	Chiroderma villosum
228	BCBNT51106-Chiroderma villosum	Chiroderma villosum	(√)	Chiroderma villosum	(√)	228	BCBNT51106-Chiroderma villosum	Chiroderma villosum
229	BCBNT31206-Vampyrodes caraccioli	Vampyrodes caraccioli	(√)	Vampyrodes caraccioli	(√)	229	BCBNT31206-Vampyrodes caraccioli	Vampyrodes caraccioli
230	BCBNT32106-Vampyrodes caraccioli	Vampyrodes caraccioli	(√)	Vampyrodes caraccioli	(√)	230	BCBNT32106-Vampyrodes caraccioli	Vampyrodes caraccioli
231	BCBNT86806-Platyrrhinus helleri	Platyrrhinus helleri	(√)	Platyrrhinus helleri	(√)	231	BCBNT86806-Platyrrhinus helleri	Platyrrhinus helleri
232	BCBNT94106-Platyrrhinus helleri	Platyrrhinus helleri	(√)	Platyrrhinus helleri	(√)	232	BCBNT94106-Platyrrhinus helleri	Platyrrhinus helleri
233	BCBNT63906-Platyrrhinus helleri	Platyrrhinus helleri	(√)	Platyrrhinus helleri	(√)	233	BCBNT63906-Platyrrhinus helleri	Platyrrhinus helleri
234	BCBNT95606-Platyrrhinus helleri	Platyrrhinus helleri	(√)	Platyrrhinus helleri	(√)	234	BCBNT95606-Platyrrhinus helleri	Platyrrhinus helleri
235	BCBNC15606-Platyrrhinus aurarius	Platyrrhinus aurarius	(√)	Platyrrhinus aurarius	(√)	235	BCBNC15606-Platyrrhinus aurarius	Platyrrhinus aurarius
236	BCBNC17006-Platyrrhinus aurarius	Platyrrhinus aurarius	(√)	Platyrrhinus aurarius	(√)	236	BCBNC17006-Platyrrhinus aurarius	Platyrrhinus aurarius
237	BCBNT99606-Platyrrhinus aurarius	Platyrrhinus aurarius	(√)	Platyrrhinus aurarius	(√)	237	BCBNT99606-Platyrrhinus aurarius	Platyrrhinus aurarius
238	BCBNT99106-Platyrrhinus aurarius	Platyrrhinus aurarius	(√)	Platyrrhinus aurarius	(√)	238	BCBNT99106-Platyrrhinus aurarius	Platyrrhinus aurarius
239	BCBNC01106-Platyrrhinus aurarius	Platyrrhinus aurarius	(√)	Platyrrhinus aurarius	(√)	239	BCBNC01106-Platyrrhinus aurarius	Platyrrhinus aurarius
240	BCBNC12606-Platyrrhinus aurarius	Platyrrhinus aurarius	(√)	Platyrrhinus aurarius	(√)	240	BCBNC12606-Platyrrhinus aurarius	Platyrrhinus aurarius
241	BCBNC10906-Platyrrhinus aurarius	Platyrrhinus aurarius	(√)	Platyrrhinus aurarius	(√)	241	BCBNC10906-Platyrrhinus aurarius	Platyrrhinus aurarius
242	BCBNT61406-Mesophylla macconnelli	Mesophylla macconnelli	(√)	Mesophylla macconnelli	(√)	242	BCBNT61406-Mesophylla macconnelli	Mesophylla macconnelli
243	BCBNT67406-Mesophylla macconnelli	Mesophylla macconnelli	(√)	Mesophylla macconnelli	(√)	243	BCBNT67406-Mesophylla macconnelli	Mesophylla macconnelli
244	BCBNT70206-Phyllostomus discolor	Phyllostomus discolor	(√)	Phyllostomus discolor	(√)	244	BCBNT70206-Phyllostomus discolor	Phyllostomus discolor
245	BCBNT70306-Phyllostomus discolor	Phyllostomus discolor	(√)	Phyllostomus discolor	(√)	245	BCBNT70306-Phyllostomus discolor	Phyllostomus discolor
246	BCBN30505-Phyllostomus elongatus	Phyllostomus elongatus	(√)	Phyllostomus elongatus	(√)	246	BCBN30505-Phyllostomus elongatus	Phyllostomus elongatus
247	BCBN30805-Phyllostomus elongatus	Phyllostomus elongatus	(√)	Phyllostomus elongatus	(√)	247	BCBN30805-Phyllostomus elongatus	Phyllostomus elongatus
248	BCBNT56706-Mimon crenulatum	Mimon crenulatum	(√)	Mimon crenulatum	(√)	248	BCBNT56706-Mimon crenulatum	Mimon crenulatum
249	BCBNT91806-Mimon crenulatum	Mimon crenulatum	(√)	Mimon crenulatum	(√)	249	BCBNT91806-Mimon crenulatum	Mimon crenulatum
250	BCBNT92106-Mimon crenulatum	Mimon crenulatum	(√)	Mimon crenulatum	(√)	250	BCBNT92106-Mimon crenulatum	Mimon crenulatum
251	BCBNT12006-Tonatia saurophila	Tonatia saurophila	(√)	Tonatia saurophila	(√)	251	BCBNT12006-Tonatia saurophila	Tonatia saurophila
252	BCBNT12106-Tonatia saurophila	Tonatia saurophila	(√)	Tonatia saurophila	(√)	252	BCBNT12106-Tonatia saurophila	Tonatia saurophila
253	BCBNT99406-Lophostoma carrikeri	Lophostoma carrikeri	(√)	Lophostoma carrikeri	(√)	253	BCBNT99406-Lophostoma carrikeri	Lophostoma carrikeri
254	BCBNT10806-Lophostoma carrikeri	Lophostoma carrikeri	(√)	Lophostoma carrikeri	(√)	254	BCBNT10806-Lophostoma carrikeri	Lophostoma carrikeri
255	BCBNT68006-Lophostoma brasiliense	Lophostoma brasiliense	(√)	Lophostoma brasiliense	(√)	255	BCBNT68006-Lophostoma brasiliense	Lophostoma brasiliense
256	BCBNT13306-Lophostoma brasiliense	Lophostoma brasiliense	(√)	Lophostoma brasiliense	(√)	256	BCBNT13306-Lophostoma brasiliense	Lophostoma brasiliense
257	BCBNT56806-Lophostoma brasiliense	Lophostoma brasiliense	(√)	Lophostoma brasiliense	(√)	257	BCBNT56806-Lophostoma brasiliense	Lophostoma brasiliense
258	BCBNT92306-Lophostoma silvicolum	Lophostoma silvicolum	(√)	Lophostoma silvicolum	(√)	258	BCBNT92306-Lophostoma silvicolum	Lophostoma silvicolum
259	BCBNT55406-Lophostoma silvicolum	Lophostoma silvicolum	(√)	Lophostoma silvicolum	(√)	259	BCBNT55406-Lophostoma silvicolum	Lophostoma silvicolum
N-fold Cross-validation:
Query set 1
			Species assigned by two combined methods		Species assigned by two combined methods
No.	Querya	DV-RBFb		FJ-RBFc
1	BCBNT29806-Trachops cirrhosus	Trachops cirrhosus	(√)	Trachops cirrhosus	(√)	1	BCBNT29806-Trachops cirrhosus	Trachops cirrhosus
2	BCBNT63906-Platyrrhinus helleri	Platyrrhinus helleri	(√)	Platyrrhinus helleri	(√)	2	BCBNT63906-Platyrrhinus helleri	Platyrrhinus helleri
3	BCBNC12906-Rhinophylla pumilio	Rhinophylla pumilio	(√)	Rhinophylla pumilio	(√)	3	BCBNC12906-Rhinophylla pumilio	Rhinophylla pumilio
4	BCBNT94306-Molossus molossus	Molossus molossus	(√)	Molossus molossus	(√)	4	BCBNT94306-Molossus molossus	Molossus molossus
5	BCBNC01906-Rhinophylla pumilio	Rhinophylla pumilio	(√)	Rhinophylla pumilio	(√)	5	BCBNC01906-Rhinophylla pumilio	Rhinophylla pumilio
6	BCBNT70306-Phyllostomus discolor	Phyllostomus discolor	(√)	Phyllostomus discolor	(√)	6	BCBNT70306-Phyllostomus discolor	Phyllostomus discolor
7	BCBNT99106-Platyrrhinus aurarius	Platyrrhinus aurarius	(√)	Carollia perspicillata	（×）	7	BCBNT99106-Platyrrhinus aurarius	Carollia perspicillata
8	BCBNC16806-Platyrrhinus aurarius	Platyrrhinus aurarius	(√)	Platyrrhinus aurarius	(√)	8	BCBNC16806-Platyrrhinus aurarius	Platyrrhinus aurarius
9	BCBN31305-Rhinophylla pumilio	Rhinophylla pumilio	(√)	Rhinophylla pumilio	(√)	9	BCBN31305-Rhinophylla pumilio	Rhinophylla pumilio
10	BCBNC06506-Lionycteris spurrelli	Lionycteris spurrelli	(√)	Lionycteris spurrelli	(√)	10	BCBNC06506-Lionycteris spurrelli	Lionycteris spurrelli
11	BCBN55205-Trachops cirrhosus	Trachops cirrhosus	(√)	Trachops cirrhosus	(√)	11	BCBN55205-Trachops cirrhosus	Trachops cirrhosus
12	BCBNC16106-Platyrrhinus aurarius	Platyrrhinus aurarius	(√)	Platyrrhinus aurarius	(√)	12	BCBNC16106-Platyrrhinus aurarius	Platyrrhinus aurarius
13	BCBNT90806-Artibeus obscurus	Artibeus obscurus	(√)	Artibeus obscurus	(√)	13	BCBNT90806-Artibeus obscurus	Artibeus obscurus
14	BCBNT10206-Chiroderma villosum	Chiroderma villosum	(√)	Chiroderma villosum	(√)	14	BCBNT10206-Chiroderma villosum	Chiroderma villosum
15	BCBNC13606-Carollia brevicauda	Carollia brevicauda	(√)	Carollia brevicauda	(√)	15	BCBNC13606-Carollia brevicauda	Carollia brevicauda
16	BCBN10205-Carollia perspicillata	Carollia perspicillata	(√)	Carollia perspicillata	(√)	16	BCBN10205-Carollia perspicillata	Carollia perspicillata
17	BCBNT37106-Noctilio albiventris	Noctilio albiventris	(√)	Noctilio albiventris	(√)	17	BCBNT37106-Noctilio albiventris	Noctilio albiventris
18	BCBNT26406-Sturnira tildae	Sturnira tildae	(√)	Sturnira tildae	(√)	18	BCBNT26406-Sturnira tildae	Sturnira tildae
19	BCBNC14706-Artibeus bogotensis	Artibeus lituratus	（×）	Carollia brevicauda	（×）	19	BCBNC14706-Artibeus bogotensis	Carollia brevicauda
20	BCBNT54106-Myotis riparius	Myotis riparius	(√)	Myotis riparius	(√)	20	BCBNT54106-Myotis riparius	Myotis riparius
21	BCBN14305-Carollia perspicillata	Carollia perspicillata	(√)	Carollia perspicillata	(√)	21	BCBN14305-Carollia perspicillata	Carollia perspicillata
22	BCBNT55906-Myotis riparius	Myotis riparius	(√)	Myotis riparius	(√)	22	BCBNT55906-Myotis riparius	Myotis riparius
23	BCBN29805-Rhinophylla pumilio	Rhinophylla pumilio	(√)	Rhinophylla pumilio	(√)	23	BCBN29805-Rhinophylla pumilio	Rhinophylla pumilio
24	BCBNC06806-Rhinophylla pumilio	Rhinophylla pumilio	(√)	Rhinophylla pumilio	(√)	24	BCBNC06806-Rhinophylla pumilio	Rhinophylla pumilio
25	BCBNT33706-Eumops auripendulus	Eumops auripendulus	(√)	Eumops auripendulus	(√)	25	BCBNT33706-Eumops auripendulus	Eumops auripendulus
26	BCBNT95606-Platyrrhinus helleri	Platyrrhinus helleri	(√)	Platyrrhinus helleri	(√)	26	BCBNT95606-Platyrrhinus helleri	Platyrrhinus helleri
27	BCBNT91306-Cynomops paranus	Artibeus lituratus	（×）	Artibeus lituratus	（×）	27	BCBNT91306-Cynomops paranus	Artibeus lituratus
28	BCBN14705-Noctilio albiventris	Noctilio albiventris	(√)	Noctilio albiventris	(√)	28	BCBN14705-Noctilio albiventris	Noctilio albiventris
29	BCBNT36406-Artibeus gnomus	Artibeus gnomus	(√)	Artibeus gnomus	(√)	29	BCBNT36406-Artibeus gnomus	Artibeus gnomus
30	BCBNC13306-Artibeus planirostris	Artibeus planirostris	(√)	Artibeus lituratus	（×）	30	BCBNC13306-Artibeus planirostris	Artibeus lituratus
31	BCBNT99406-Lophostoma carrikeri	Lophostoma carrikeri	(√)	Lophostoma carrikeri	(√)	31	BCBNT99406-Lophostoma carrikeri	Lophostoma carrikeri
32	BCBNC05306-Trachops cirrhosus	Trachops cirrhosus	(√)	Trachops cirrhosus	(√)	32	BCBNC05306-Trachops cirrhosus	Trachops cirrhosus
33	BCBNT08206-Carollia brevicauda	Carollia brevicauda	(√)	Carollia brevicauda	(√)	33	BCBNT08206-Carollia brevicauda	Carollia brevicauda
34	BCBN36805-Sturnira lilium	Sturnira lilium	(√)	Carollia perspicillata	(√)	34	BCBN36805-Sturnira lilium	Carollia perspicillata
35	BCBNC09206-Anoura geoffroyi	Anoura geoffroyi	(√)	Anoura geoffroyi	(√)	35	BCBNC09206-Anoura geoffroyi	Anoura geoffroyi
36	BCBNT11506-Noctilio albiventris	Noctilio albiventris	(√)	Noctilio albiventris	(√)	36	BCBNT11506-Noctilio albiventris	Noctilio albiventris
37	BCBNC08106-Anoura caudifer	Artibeus obscurus	（×）	Carollia brevicauda	（×）	37	BCBNC08106-Anoura caudifer	Carollia brevicauda
38	BCBN33005-Carollia brevicauda	Carollia brevicauda	(√)	Carollia brevicauda	(√)	38	BCBN33005-Carollia brevicauda	Carollia brevicauda
39	BCBNT09906-Artibeus lituratus	Artibeus lituratus	(√)	Artibeus lituratus	(√)	39	BCBNT09906-Artibeus lituratus	Artibeus lituratus
40	BCBNT98606-Rhinophylla pumilio	Rhinophylla pumilio	(√)	Rhinophylla pumilio	(√)	40	BCBNT98606-Rhinophylla pumilio	Rhinophylla pumilio
41	BCBNT88006-Carollia perspicillata	Carollia perspicillata	(√)	Carollia perspicillata	(√)	41	BCBNT88006-Carollia perspicillata	Carollia perspicillata
42	BCBNT52406-Artibeus obscurus	Artibeus obscurus	(√)	Artibeus obscurus	(√)	42	BCBNT52406-Artibeus obscurus	Artibeus obscurus
43	BCBNT64306-Rhinophylla pumilio	Rhinophylla pumilio	(√)	Rhinophylla pumilio	(√)	43	BCBNT64306-Rhinophylla pumilio	Rhinophylla pumilio
44	BCBN11705-Artibeus lituratus	Artibeus lituratus	(√)	Carollia perspicillata	（×）	44	BCBN11705-Artibeus lituratus	Carollia perspicillata
45	BCBNT10706-Molossus rufus	Molossus rufus	(√)	Molossus rufus	(√)	45	BCBNT10706-Molossus rufus	Molossus rufus
46	BCBNT04606-Cormura brevirostris	Cormura brevirostris	(√)	Cormura brevirostris	(√)	46	BCBNT04606-Cormura brevirostris	Cormura brevirostris
47	BCBNT01706-Macrophyllum macrophyllum	Macrophyllum macrophyllum	(√)	Macrophyllum macrophyllum	(√)	47	BCBNT01706-Macrophyllum macrophyllum	Macrophyllum macrophyllum
48	BCBNT12506-Artibeus concolor	Artibeus lituratus	（×）	Carollia brevicauda	（×）	48	BCBNT12506-Artibeus concolor	Carollia brevicauda
49	BCBNT33406-Artibeus obscurus	Artibeus obscurus	(√)	Artibeus obscurus	(√)	49	BCBNT33406-Artibeus obscurus	Artibeus obscurus
50	BCBNT87906-Carollia perspicillata	Carollia perspicillata	(√)	Carollia perspicillata	(√)	50	BCBNT87906-Carollia perspicillata	Carollia perspicillata
51	BCBN29205-Carollia perspicillata	Carollia perspicillata	(√)	Carollia perspicillata	(√)	51	BCBN29205-Carollia perspicillata	Carollia perspicillata
52	BCBN15905-Rhinophylla pumilio	Rhinophylla pumilio	(√)	Rhinophylla pumilio	(√)	52	BCBN15905-Rhinophylla pumilio	Rhinophylla pumilio
53	BCBNT91706-Rhinophylla pumilio	Rhinophylla pumilio	(√)	Rhinophylla pumilio	(√)	53	BCBNT91706-Rhinophylla pumilio	Rhinophylla pumilio
54	BCBNT28406-Choeroniscus minor	Choeroniscus minor	(√)	Choeroniscus minor	(√)	54	BCBNT28406-Choeroniscus minor	Choeroniscus minor
55	BCBNT38206-Trinycteris nicefori	Carollia brevicauda	（×）	Carollia brevicauda	（×）	55	BCBNT38206-Trinycteris nicefori	Carollia brevicauda
56	BCBN16805-Artibeus cinereus	Artibeus concolor	（×）	Carollia perspicillata	（×）	56	BCBN16805-Artibeus cinereus	Carollia perspicillata
57	BCBNT08706-Trinycteris nicefori	Carollia brevicauda	（×）	Carollia brevicauda	（×）	57	BCBNT08706-Trinycteris nicefori	Carollia brevicauda
58	BCBNT89306-Cynomops paranus	Cynomops paranus	(√)	Carollia brevicauda	（×）	58	BCBNT89306-Cynomops paranus	Carollia brevicauda
59	BCBNT88506-Artibeus planirostris	Artibeus lituratus	（×）	Carollia brevicauda	（×）	59	BCBNT88506-Artibeus planirostris	Carollia brevicauda
60	BCBNT61206-Artibeus obscurus	Artibeus obscurus	(√)	Artibeus obscurus	(√)	60	BCBNT61206-Artibeus obscurus	Artibeus obscurus
61	BCBNC19206-Myotis riparius	Myotis riparius	(√)	Myotis riparius	(√)	61	BCBNC19206-Myotis riparius	Myotis riparius
62	BCBNT67406-Mesophylla macconnelli	Mesophylla macconnelli	(√)	Mesophylla macconnelli	(√)	62	BCBNT67406-Mesophylla macconnelli	Mesophylla macconnelli
63	BCBNC15906-Platyrrhinus aurarius	Platyrrhinus aurarius	(√)	Platyrrhinus aurarius	(√)	63	BCBNC15906-Platyrrhinus aurarius	Platyrrhinus aurarius
64	BCBNT13406-Chiroderma villosum	Chiroderma villosum	(√)	Chiroderma villosum	(√)	64	BCBNT13406-Chiroderma villosum	Chiroderma villosum
65	BCBNT08006-Artibeus obscurus	Artibeus obscurus	(√)	Artibeus obscurus	(√)	65	BCBNT08006-Artibeus obscurus	Artibeus obscurus
66	BCBNT69006-Platyrrhinus brachycephalus	Carollia brevicauda	（×）	Carollia perspicillata	（×）	66	BCBNT69006-Platyrrhinus brachycephalus	Carollia perspicillata
67	BCBNT12706-Vampyrum spectrum	Vampyrum spectrum	(√)	Vampyrum spectrum	(√)	67	BCBNT12706-Vampyrum spectrum	Vampyrum spectrum
68	BCBNC02006-Carollia perspicillata	Carollia perspicillata	(√)	Carollia perspicillata	(√)	68	BCBNC02006-Carollia perspicillata	Carollia perspicillata
69	BCBNT33006-Artibeus planirostris	Artibeus lituratus	（×）	Carollia brevicauda	（×）	69	BCBNT33006-Artibeus planirostris	Carollia brevicauda
70	BCBNC00106-Sturnira tildae	Sturnira tildae	(√)	Sturnira tildae	(√)	70	BCBNC00106-Sturnira tildae	Sturnira tildae
71	BCBN29005-Carollia perspicillata	Carollia brevicauda	（×）	Carollia perspicillata	（×）	71	BCBN29005-Carollia perspicillata	Carollia perspicillata
72	BCBNT56906-Myotis riparius	Myotis riparius	(√)	Myotis riparius	(√)	72	BCBNT56906-Myotis riparius	Myotis riparius
73	BCBNT23506-Trachops cirrhosus	Trachops cirrhosus	(√)	Trachops cirrhosus	(√)	73	BCBNT23506-Trachops cirrhosus	Trachops cirrhosus
74	BCBNC18506-Rhinophylla pumilio	Rhinophylla pumilio	(√)	Rhinophylla pumilio	(√)	74	BCBNC18506-Rhinophylla pumilio	Rhinophylla pumilio
75	BCBNT06506-Artibeus amplus	Artibeus obscurus	（×）	Artibeus amplus	（×）	75	BCBNT06506-Artibeus amplus	Artibeus amplus
76	BCBNT25706-Rhinophylla pumilio	Rhinophylla pumilio	(√)	Rhinophylla pumilio	(√)	76	BCBNT25706-Rhinophylla pumilio	Rhinophylla pumilio
77	BCBNT06606-Macrophyllum macrophyllum	Macrophyllum macrophyllum	(√)	Macrophyllum macrophyllum	(√)	77	BCBNT06606-Macrophyllum macrophyllum	Macrophyllum macrophyllum
78	BCBN34905-Sturnira tildae	Sturnira tildae	(√)	Sturnira tildae	(√)	78	BCBN34905-Sturnira tildae	Sturnira tildae
79	BCBN15005-Carollia perspicillata	Carollia perspicillata	(√)	Carollia perspicillata	(√)	79	BCBN15005-Carollia perspicillata	Carollia perspicillata
80	BCBNT52106-Artibeus bogotensis	Artibeus bogotensis	(√)	Artibeus bogotensis	(√)	80	BCBNT52106-Artibeus bogotensis	Artibeus bogotensis
81	BCBNT96406-Anoura geoffroyi	Anoura geoffroyi	(√)	Anoura geoffroyi	(√)	81	BCBNT96406-Anoura geoffroyi	Anoura geoffroyi
82	BCBNT29706-Rhinophylla pumilio	Rhinophylla pumilio	(√)	Rhinophylla pumilio	(√)	82	BCBNT29706-Rhinophylla pumilio	Rhinophylla pumilio
83	BCBNT37506-Molossus molossus	Molossus molossus	(√)	Molossus molossus	(√)	83	BCBNT37506-Molossus molossus	Molossus molossus
84	BCBNT28906-Molossops neglectus	Molossops neglectus	(√)	Molossops neglectus	(√)	84	BCBNT28906-Molossops neglectus	Molossops neglectus
85	BCBNT04706-Noctilio leporinus	Noctilio leporinus	(√)	Noctilio leporinus	(√)	85	BCBNT04706-Noctilio leporinus	Noctilio leporinus
86	BCBN33105-Carollia brevicauda	Carollia brevicauda	(√)	Carollia brevicauda	(√)	86	BCBN33105-Carollia brevicauda	Carollia brevicauda
87	BCBNT26206-Artibeus bogotensis	Artibeus lituratus	（×）	Carollia perspicillata	（×）	87	BCBNT26206-Artibeus bogotensis	Carollia perspicillata
88	BCBNC05006-Rhinophylla pumilio	Rhinophylla pumilio	(√)	Rhinophylla pumilio	(√)	88	BCBNC05006-Rhinophylla pumilio	Rhinophylla pumilio
89	BCBNT10306-Myotis albescens	Carollia brevicauda	（×）	Carollia brevicauda	（×）	89	BCBNT10306-Myotis albescens	Carollia brevicauda
90	BCBNC14106-Carollia brevicauda	Carollia brevicauda	(√)	Carollia brevicauda	(√)	90	BCBNC14106-Carollia brevicauda	Carollia brevicauda
91	BCBNT96906-Carollia brevicauda	Carollia brevicauda	(√)	Carollia brevicauda	(√)	91	BCBNT96906-Carollia brevicauda	Carollia brevicauda
92	BCBN32105-Artibeus obscurus	Artibeus obscurus	(√)	Artibeus obscurus	(√)	92	BCBN32105-Artibeus obscurus	Artibeus obscurus
93	BCBNT88206-Desmodus rotundus	Desmodus rotundus	(√)	Desmodus rotundus	(√)	93	BCBNT88206-Desmodus rotundus	Desmodus rotundus
94	BCBN29705-Rhinophylla pumilio	Rhinophylla pumilio	(√)	Rhinophylla pumilio	(√)	94	BCBN29705-Rhinophylla pumilio	Rhinophylla pumilio
95	BCBNC00606-Carollia brevicauda	Carollia brevicauda	(√)	Carollia brevicauda	(√)	95	BCBNC00606-Carollia brevicauda	Carollia brevicauda
96	BCBNC00206-Myotis riparius	Myotis riparius	(√)	Myotis riparius	(√)	96	BCBNC00206-Myotis riparius	Myotis riparius
97	BCBNC06006-Myotis riparius	Myotis riparius	(√)	Myotis riparius	(√)	97	BCBNC06006-Myotis riparius	Myotis riparius
98	BCBNT36206-Artibeus lituratus	Artibeus lituratus	(√)	Artibeus lituratus	(√)	98	BCBNT36206-Artibeus lituratus	Artibeus lituratus
99	BCBN54605-Trinycteris nicefori	Trinycteris nicefori	(√)	Trinycteris nicefori	(√)	99	BCBN54605-Trinycteris nicefori	Trinycteris nicefori
100	BCBN28405-Lonchophylla thomasi	Lonchophylla thomasi	(√)	Lonchophylla thomasi	(√)	100	BCBN28405-Lonchophylla thomasi	Lonchophylla thomasi
101	BCBN28905-Carollia perspicillata	Carollia perspicillata	(√)	Carollia perspicillata	(√)	101	BCBN28905-Carollia perspicillata	Carollia perspicillata
102	BCBNT97106-Myotis riparius	Myotis riparius	(√)	Carollia perspicillata	（×）	102	BCBNT97106-Myotis riparius	Carollia perspicillata
103	BCBNT31606-Ametrida centurio	Ametrida centurio	(√)	Ametrida centurio	(√)	103	BCBNT31606-Ametrida centurio	Ametrida centurio
104	BCBN14405-Carollia perspicillata	Carollia perspicillata	(√)	Carollia perspicillata	(√)	104	BCBN14405-Carollia perspicillata	Carollia perspicillata
105	BCBNT90906-Artibeus gnomus	Artibeus gnomus	(√)	Artibeus gnomus	(√)	105	BCBNT90906-Artibeus gnomus	Artibeus gnomus
106	BCBN36305-Lonchophylla thomasi	Lonchophylla thomasi	(√)	Lonchophylla thomasi	(√)	106	BCBN36305-Lonchophylla thomasi	Lonchophylla thomasi
107	BCBN13705-Myotis nigricans	Carollia brevicauda	（×）	Carollia perspicillata	（×）	107	BCBN13705-Myotis nigricans	Carollia perspicillata
108	BCBNT69906-Artibeus cinereus	Artibeus cinereus	(√)	Artibeus cinereus	(√)	108	BCBNT69906-Artibeus cinereus	Artibeus cinereus
109	BCBNC04806-Rhinophylla pumilio	Rhinophylla pumilio	(√)	Rhinophylla pumilio	(√)	109	BCBNC04806-Rhinophylla pumilio	Rhinophylla pumilio
110	BCBNT52706-Artibeus bogotensis	Artibeus bogotensis	(√)	Artibeus bogotensis	(√)	110	BCBNT52706-Artibeus bogotensis	Artibeus bogotensis
111	BCBNT08806-Artibeus lituratus	Artibeus lituratus	(√)	Artibeus lituratus	(√)	111	BCBNT08806-Artibeus lituratus	Artibeus lituratus
112	BCBN15705-Rhinophylla pumilio	Rhinophylla pumilio	(√)	Rhinophylla pumilio	(√)	112	BCBN15705-Rhinophylla pumilio	Rhinophylla pumilio
113	BCBNT97506-Rhinophylla pumilio	Rhinophylla pumilio	(√)	Rhinophylla pumilio	(√)	113	BCBNT97506-Rhinophylla pumilio	Rhinophylla pumilio
114	BCBNT87306-Phyllostomus elongatus	Carollia brevicauda	（×）	Carollia perspicillata	（×）	114	BCBNT87306-Phyllostomus elongatus	Carollia perspicillata
115	BCBNT25806-Rhinophylla pumilio	Rhinophylla pumilio	(√)	Rhinophylla pumilio	(√)	115	BCBNT25806-Rhinophylla pumilio	Rhinophylla pumilio
116	BCBNT98806-Carollia brevicauda	Carollia brevicauda	(√)	Carollia brevicauda	(√)	116	BCBNT98806-Carollia brevicauda	Carollia brevicauda
117	BCBN34205-Artibeus obscurus	Artibeus obscurus	(√)	Artibeus obscurus	(√)	117	BCBN34205-Artibeus obscurus	Artibeus obscurus
118	BCBNC17806-Rhinophylla pumilio	Artibeus lituratus	(√)	Carollia brevicauda	（×）	118	BCBNC17806-Rhinophylla pumilio	Carollia brevicauda
119	BCBNT90406-Sturnira tildae	Sturnira tildae	(√)	Sturnira tildae	(√)	119	BCBNT90406-Sturnira tildae	Sturnira tildae
120	BCBNT31206-Vampyrodes caraccioli	Vampyrodes caraccioli	(√)	Vampyrodes caraccioli	(√)	120	BCBNT31206-Vampyrodes caraccioli	Vampyrodes caraccioli
121	BCBNT36806-Noctilio albiventris	Noctilio albiventris	(√)	Noctilio albiventris	(√)	121	BCBNT36806-Noctilio albiventris	Noctilio albiventris
122	BCBN10105-Carollia perspicillata	Carollia perspicillata	(√)	Carollia perspicillata	(√)	122	BCBN10105-Carollia perspicillata	Carollia perspicillata
123	BCBNT31506-Vampyrodes caraccioli	Vampyrodes caraccioli	(√)	Vampyrodes caraccioli	(√)	123	BCBNT31506-Vampyrodes caraccioli	Vampyrodes caraccioli
124	BCBNT31406-Chiroderma trinitatum	Carollia brevicauda	（×）	Carollia brevicauda	（×）	124	BCBNT31406-Chiroderma trinitatum	Carollia brevicauda
125	BCBNT37606-Molossus molossus	Molossus molossus	(√)	Molossus molossus	(√)	125	BCBNT37606-Molossus molossus	Molossus molossus
126	BCBNC15406-Artibeus bogotensis	Artibeus bogotensis	(√)	Artibeus bogotensis	(√)	126	BCBNC15406-Artibeus bogotensis	Artibeus bogotensis
127	BCBN28805-Carollia perspicillata	Carollia perspicillata	(√)	Carollia perspicillata	(√)	127	BCBN28805-Carollia perspicillata	Carollia perspicillata
128	BCBNC10906-Platyrrhinus aurarius	Platyrrhinus aurarius	(√)	Carollia perspicillata	（×）	128	BCBNC10906-Platyrrhinus aurarius	Carollia perspicillata
129	BCBNT08406-Artibeus lituratus	Artibeus lituratus	(√)	Artibeus lituratus	(√)	129	BCBNT08406-Artibeus lituratus	Artibeus lituratus
130	BCBNT25906-Carollia brevicauda	Carollia brevicauda	(√)	Carollia brevicauda	(√)	130	BCBNT25906-Carollia brevicauda	Carollia brevicauda
131	BCBNT54206-Cynomops paranus	Artibeus lituratus	（×）	Artibeus lituratus	（×）	131	BCBNT54206-Cynomops paranus	Artibeus lituratus
132	BCBNT01006-Diaemus youngi	Carollia brevicauda	（×）	Carollia perspicillata	（×）	132	BCBNT01006-Diaemus youngi	Carollia perspicillata
133	BCBNT63306-Carollia perspicillata	Carollia perspicillata	(√)	Carollia perspicillata	(√)	133	BCBNT63306-Carollia perspicillata	Carollia perspicillata
134	BCBN11005-Carollia perspicillata	Carollia perspicillata	(√)	Carollia perspicillata	(√)	134	BCBN11005-Carollia perspicillata	Carollia perspicillata
135	BCBNT02606-Anoura caudifer	Anoura caudifer	(√)	Anoura caudifer	(√)	135	BCBNT02606-Anoura caudifer	Anoura caudifer
136	BCBNT13506-Artibeus concolor	Artibeus concolor	(√)	Artibeus concolor	(√)	136	BCBNT13506-Artibeus concolor	Artibeus concolor
137	BCBNT91406-Carollia perspicillata	Carollia perspicillata	(√)	Carollia perspicillata	(√)	137	BCBNT91406-Carollia perspicillata	Carollia perspicillata
138	BCBNT25506-Sturnira tildae	Sturnira tildae	(√)	Sturnira tildae	(√)	138	BCBNT25506-Sturnira tildae	Sturnira tildae
139	BCBNT52906-Artibeus planirostris	Artibeus planirostris	(√)	Artibeus planirostris	(√)	139	BCBNT52906-Artibeus planirostris	Artibeus planirostris
140	BCBN54005-Chrotopterus auritus	Chrotopterus auritus	(√)	Chrotopterus auritus	(√)	140	BCBN54005-Chrotopterus auritus	Chrotopterus auritus
141	BCBNT23606-Sturnira tildae	Sturnira tildae	(√)	Sturnira tildae	(√)	141	BCBNT23606-Sturnira tildae	Sturnira tildae
142	BCBNC07606-Anoura caudifer	Anoura caudifer	(√)	Anoura caudifer	(√)	142	BCBNC07606-Anoura caudifer	Anoura caudifer
143	BCBNC11206-Artibeus bogotensis	Artibeus lituratus	（×）	Carollia brevicauda	（×）	143	BCBNC11206-Artibeus bogotensis	Carollia brevicauda
144	BCBNT27106-Molossus rufus	Molossus rufus	(√)	Molossus rufus	(√)	144	BCBNT27106-Molossus rufus	Molossus rufus
145	BCBN35805-Thyroptera tricolor	Carollia brevicauda	（×）	Carollia perspicillata	（×）	145	BCBN35805-Thyroptera tricolor	Carollia perspicillata
146	BCBNT62706-Lonchophylla thomasi	Lonchophylla thomasi	(√)	Lonchophylla thomasi	(√)	146	BCBNT62706-Lonchophylla thomasi	Lonchophylla thomasi
147	BCBNT32706-Sturnira tildae	Sturnira tildae	(√)	Sturnira tildae	(√)	147	BCBNT32706-Sturnira tildae	Sturnira tildae
148	BCBNT86906-Artibeus cinereus	Myotis riparius	（×）	Carollia perspicillata	（×）	148	BCBNT86906-Artibeus cinereus	Carollia perspicillata
149	BCBNC02306-Anoura geoffroyi	Anoura geoffroyi	(√)	Anoura geoffroyi	(√)	149	BCBNC02306-Anoura geoffroyi	Anoura geoffroyi
150	BCBN37105-Sturnira lilium	Sturnira lilium	(√)	Sturnira lilium	(√)	150	BCBN37105-Sturnira lilium	Sturnira lilium
151	BCBNT38006-Diclidurus isabellus	Diclidurus isabellus	(√)	Diclidurus isabellus	(√)	151	BCBNT38006-Diclidurus isabellus	Diclidurus isabellus
			(√)		(√)
			(√)		(√)
N-fold Cross-validation:			(√)		(√)
Query set 2			(√)		(√)
			(√)		(√)
No.	Querya	DV-RBFb	(√)	FJ-RBFc	(√)
1	BCBNT25306-Sturnira tildae	Sturnira tildae	(√)	Sturnira tildae	(√)	1	BCBNT25306-Sturnira tildae	Sturnira tildae
2	BCBNT97706-Sturnira tildae	Sturnira tildae	(√)	Sturnira tildae	(√)	2	BCBNT97706-Sturnira tildae	Sturnira tildae
3	BCBNC05506-Lonchophylla thomasi	Lonchophylla thomasi	(√)	Lonchophylla thomasi	(√)	3	BCBNC05506-Lonchophylla thomasi	Lonchophylla thomasi
4	BCBNT14806-Lophostoma carrikeri	Lophostoma carrikeri	(√)	Lophostoma carrikeri	(√)	4	BCBNT14806-Lophostoma carrikeri	Lophostoma carrikeri
5	BCBN54505-Rhinophylla pumilio	Rhinophylla pumilio	(√)	Rhinophylla pumilio	(√)	5	BCBN54505-Rhinophylla pumilio	Rhinophylla pumilio
6	BCBNT05406-Anoura geoffroyi	Anoura geoffroyi	(√)	Anoura geoffroyi	(√)	6	BCBNT05406-Anoura geoffroyi	Anoura geoffroyi
7	BCBN54805-Trachops cirrhosus	Trachops cirrhosus	(√)	Trachops cirrhosus	(√)	7	BCBN54805-Trachops cirrhosus	Trachops cirrhosus
8	BCBNT88906-Artibeus cinereus	Artibeus cinereus	(√)	Artibeus cinereus	(√)	8	BCBNT88906-Artibeus cinereus	Artibeus cinereus
9	BCBNT92106-Mimon crenulatum	Mimon crenulatum	(√)	Mimon crenulatum	(√)	9	BCBNT92106-Mimon crenulatum	Mimon crenulatum
10	BCBNT27706-Molossops neglectus	Molossops neglectus	(√)	Molossops neglectus	(√)	10	BCBNT27706-Molossops neglectus	Molossops neglectus
11	BCBNT67006-Lophostoma silvicolum	Lophostoma silvicolum	(√)	Lophostoma silvicolum	(√)	11	BCBNT67006-Lophostoma silvicolum	Lophostoma silvicolum
12	BCBNC08606-Anoura latidens	Anoura latidens	(√)	Anoura latidens	(√)	12	BCBNC08606-Anoura latidens	Anoura latidens
13	BCBNT03106-Lophostoma brasiliense	Lophostoma brasiliense	(√)	Lophostoma brasiliense	(√)	13	BCBNT03106-Lophostoma brasiliense	Lophostoma brasiliense
14	BCBNT13906-Lionycteris spurrelli	Lionycteris spurrelli	(√)	Lionycteris spurrelli	(√)	14	BCBNT13906-Lionycteris spurrelli	Lionycteris spurrelli
15	BCBNC05106-Trachops cirrhosus	Trachops cirrhosus	(√)	Trachops cirrhosus	(√)	15	BCBNC05106-Trachops cirrhosus	Trachops cirrhosus
16	BCBN30405-Artibeus gnomus	Artibeus gnomus	(√)	Carollia perspicillata	（×）	16	BCBN30405-Artibeus gnomus	Carollia perspicillata
17	BCBNC11706-Trachops cirrhosus	Trachops cirrhosus	(√)	Trachops cirrhosus	(√)	17	BCBNC11706-Trachops cirrhosus	Trachops cirrhosus
18	BCBNT58006-Myotis riparius	Myotis riparius	(√)	Myotis riparius	(√)	18	BCBNT58006-Myotis riparius	Myotis riparius
19	BCBNT58506-Phyllostomus discolor	Phyllostomus discolor	(√)	Phyllostomus discolor	(√)	19	BCBNT58506-Phyllostomus discolor	Phyllostomus discolor
20	BCBNT57906-Saccopteryx leptura	Carollia perspicillata	（×）	Carollia brevicauda	（×）	20	BCBNT57906-Saccopteryx leptura	Carollia brevicauda
21	BCBN36405-Sturnira lilium	Sturnira lilium	(√)	Carollia brevicauda	（×）	21	BCBN36405-Sturnira lilium	Carollia brevicauda
22	BCBN33505-Lophostoma brasiliense	Carollia perspicillata	（×）	Carollia brevicauda	（×）	22	BCBN33505-Lophostoma brasiliense	Carollia brevicauda
23	BCBNT51606-Glyphonycteris sylvestris	Glyphonycteris sylvestris	(√)	Glyphonycteris sylvestris	(√)	23	BCBNT51606-Glyphonycteris sylvestris	Glyphonycteris sylvestris
24	BCBNT31306-Ametrida centurio	Ametrida centurio	(√)	Ametrida centurio	(√)	24	BCBNT31306-Ametrida centurio	Ametrida centurio
25	BCBNC12506-Carollia brevicauda	Carollia brevicauda	(√)	Carollia brevicauda	(√)	25	BCBNC12506-Carollia brevicauda	Carollia brevicauda
26	BCBNT56806-Lophostoma brasiliense	Lophostoma brasiliense	(√)	Lophostoma brasiliense	(√)	26	BCBNT56806-Lophostoma brasiliense	Lophostoma brasiliense
27	BCBN33405-Carollia brevicauda	Carollia brevicauda	(√)	Carollia brevicauda	(√)	27	BCBN33405-Carollia brevicauda	Carollia brevicauda
28	BCBNT40006-Eumops hansae	Eumops hansae	(√)	Carollia brevicauda	（×）	28	BCBNT40006-Eumops hansae	Carollia brevicauda
29	BCBN13805-Trachops cirrhosus	Trachops cirrhosus	(√)	Trachops cirrhosus	(√)	29	BCBN13805-Trachops cirrhosus	Trachops cirrhosus
30	BCBN31905-Ametrida centurio	Artibeus concolor	（×）	Carollia perspicillata	（×）	30	BCBN31905-Ametrida centurio	Carollia perspicillata
31	BCBNC08206-Anoura geoffroyi	Anoura geoffroyi	(√)	Anoura geoffroyi	(√)	31	BCBNC08206-Anoura geoffroyi	Anoura geoffroyi
32	BCBNT67806-Mimon crenulatum	Mimon crenulatum	(√)	Mimon crenulatum	(√)	32	BCBNT67806-Mimon crenulatum	Mimon crenulatum
33	BCBNT89606-Cynomops paranus	Cynomops paranus	(√)	Cynomops paranus	(√)	33	BCBNT89606-Cynomops paranus	Cynomops paranus
34	BCBNC18106-Myotis riparius	Myotis riparius	(√)	Carollia brevicauda	（×）	34	BCBNC18106-Myotis riparius	Carollia brevicauda
35	BCBNT95706-Platyrrhinus helleri	Platyrrhinus helleri	(√)	Platyrrhinus helleri	(√)	35	BCBNT95706-Platyrrhinus helleri	Platyrrhinus helleri
36	BCBNT34106-Artibeus planirostris	Artibeus planirostris	(√)	Artibeus planirostris	(√)	36	BCBNT34106-Artibeus planirostris	Artibeus planirostris
37	BCBNT28506-Molossus rufus	Molossus rufus	(√)	Molossus rufus	(√)	37	BCBNT28506-Molossus rufus	Molossus rufus
38	BCBNT89006-Artibeus gnomus	Artibeus lituratus	（×）	Artibeus gnomus	（×）	38	BCBNT89006-Artibeus gnomus	Artibeus gnomus
39	BCBNC07906-Sturnira tildae	Sturnira tildae	(√)	Sturnira tildae	(√)	39	BCBNC07906-Sturnira tildae	Sturnira tildae
40	BCBNT31106-Ametrida centurio	Artibeus concolor	（×）	Carollia perspicillata	（×）	40	BCBNT31106-Ametrida centurio	Carollia perspicillata
41	BCBN33205-Peropteryx kappleri	Peropteryx kappleri	(√)	Peropteryx kappleri	(√)	41	BCBN33205-Peropteryx kappleri	Peropteryx kappleri
42	BCBN10605-Carollia brevicauda	Carollia brevicauda	(√)	Carollia brevicauda	(√)	42	BCBN10605-Carollia brevicauda	Carollia brevicauda
43	BCBN28105-Lonchophylla thomasi	Lonchophylla thomasi	(√)	Lonchophylla thomasi	(√)	43	BCBN28105-Lonchophylla thomasi	Lonchophylla thomasi
44	BCBNC12206-Myotis riparius	Myotis riparius	(√)	Myotis riparius	(√)	44	BCBNC12206-Myotis riparius	Myotis riparius
45	BCBNC15506-Artibeus bogotensis	Artibeus bogotensis	(√)	Artibeus bogotensis	(√)	45	BCBNC15506-Artibeus bogotensis	Artibeus bogotensis
46	BCBNT68506-Carollia perspicillata	Carollia perspicillata	(√)	Carollia perspicillata	(√)	46	BCBNT68506-Carollia perspicillata	Carollia perspicillata
47	BCBNT35006-Artibeus obscurus	Artibeus obscurus	(√)	Artibeus obscurus	(√)	47	BCBNT35006-Artibeus obscurus	Artibeus obscurus
48	BCBNT91806-Mimon crenulatum	Mimon crenulatum	(√)	Mimon crenulatum	(√)	48	BCBNT91806-Mimon crenulatum	Mimon crenulatum
49	BCBNT90706-Artibeus concolor	Artibeus concolor	(√)	Artibeus concolor	(√)	49	BCBNT90706-Artibeus concolor	Artibeus concolor
50	BCBNT23306-Glossophaga soricina	Glossophaga soricina	(√)	Glossophaga soricina	(√)	50	BCBNT23306-Glossophaga soricina	Glossophaga soricina
51	BCBNT24806-Artibeus bogotensis	Myotis riparius	（×）	Carollia brevicauda	（×）	51	BCBNT24806-Artibeus bogotensis	Carollia brevicauda
52	BCBN30505-Phyllostomus elongatus	Phyllostomus elongatus	(√)	Phyllostomus elongatus	(√)	52	BCBN30505-Phyllostomus elongatus	Phyllostomus elongatus
53	BCBN77105-Macrophyllum macrophyllum	Macrophyllum macrophyllum	(√)	Macrophyllum macrophyllum	(√)	53	BCBN77105-Macrophyllum macrophyllum	Macrophyllum macrophyllum
54	BCBN12805-Carollia perspicillata	Carollia perspicillata	(√)	Carollia perspicillata	(√)	54	BCBN12805-Carollia perspicillata	Carollia perspicillata
55	BCBNT40106-Artibeus concolor	Artibeus concolor	(√)	Artibeus concolor	(√)	55	BCBNT40106-Artibeus concolor	Artibeus concolor
56	BCBNT59006-Rhinophylla pumilio	Rhinophylla pumilio	(√)	Rhinophylla pumilio	(√)	56	BCBNT59006-Rhinophylla pumilio	Rhinophylla pumilio
57	BCBNC10706-Carollia perspicillata	Carollia perspicillata	(√)	Carollia perspicillata	(√)	57	BCBNC10706-Carollia perspicillata	Carollia perspicillata
58	BCBNT98906-Rhinophylla pumilio	Rhinophylla pumilio	(√)	Rhinophylla pumilio	(√)	58	BCBNT98906-Rhinophylla pumilio	Rhinophylla pumilio
59	BCBNT12606-Choeroniscus minor	Choeroniscus minor	(√)	Choeroniscus minor	(√)	59	BCBNT12606-Choeroniscus minor	Choeroniscus minor
60	BCBN31205-Rhinophylla pumilio	Rhinophylla pumilio	(√)	Rhinophylla pumilio	(√)	60	BCBN31205-Rhinophylla pumilio	Rhinophylla pumilio
61	BCBNT29106-Choeroniscus minor	Choeroniscus minor	(√)	Choeroniscus minor	(√)	61	BCBNT29106-Choeroniscus minor	Choeroniscus minor
62	BCBNT61906-Artibeus planirostris	Artibeus obscurus	（×）	Carollia perspicillata	（×）	62	BCBNT61906-Artibeus planirostris	Carollia perspicillata
63	BCBN31005-Lonchophylla thomasi	Lonchophylla thomasi	(√)	Lonchophylla thomasi	(√)	63	BCBN31005-Lonchophylla thomasi	Lonchophylla thomasi
64	BCBNT97806-Platyrrhinus aurarius	Platyrrhinus aurarius	(√)	Platyrrhinus aurarius	(√)	64	BCBNT97806-Platyrrhinus aurarius	Platyrrhinus aurarius
65	BCBNC08506-Platyrrhinus aurarius	Platyrrhinus aurarius	(√)	Platyrrhinus aurarius	(√)	65	BCBNC08506-Platyrrhinus aurarius	Platyrrhinus aurarius
66	BCBNT87006-Artibeus gnomus	Artibeus gnomus	(√)	Carollia perspicillata	（×）	66	BCBNT87006-Artibeus gnomus	Carollia perspicillata
67	BCBNC01806-Sturnira tildae	Sturnira tildae	(√)	Sturnira tildae	(√)	67	BCBNC01806-Sturnira tildae	Sturnira tildae
68	BCBNT23806-Carollia brevicauda	Carollia brevicauda	(√)	Carollia brevicauda	(√)	68	BCBNT23806-Carollia brevicauda	Carollia brevicauda
69	BCBNC08906-Anoura geoffroyi	Anoura geoffroyi	(√)	Anoura geoffroyi	(√)	69	BCBNC08906-Anoura geoffroyi	Anoura geoffroyi
70	BCBNT25106-Carollia perspicillata	Carollia perspicillata	(√)	Carollia perspicillata	(√)	70	BCBNT25106-Carollia perspicillata	Carollia perspicillata
71	BCBNT69306-Myotis riparius	Myotis riparius	(√)	Myotis riparius	(√)	71	BCBNT69306-Myotis riparius	Myotis riparius
72	BCBN12105-Artibeus lituratus	Artibeus lituratus	(√)	Artibeus lituratus	(√)	72	BCBN12105-Artibeus lituratus	Artibeus lituratus
73	BCBNT94006-Lonchophylla thomasi	Lonchophylla thomasi	(√)	Lonchophylla thomasi	(√)	73	BCBNT94006-Lonchophylla thomasi	Lonchophylla thomasi
74	BCBNT56206-Tonatia saurophila	Tonatia saurophila	(√)	Tonatia saurophila	(√)	74	BCBNT56206-Tonatia saurophila	Tonatia saurophila
75	BCBNC02706-Vampyrum spectrum	Vampyrum spectrum	(√)	Vampyrum spectrum	(√)	75	BCBNC02706-Vampyrum spectrum	Vampyrum spectrum
76	BCBNT13206-Lophostoma carrikeri	Lophostoma carrikeri	(√)	Lophostoma carrikeri	(√)	76	BCBNT13206-Lophostoma carrikeri	Lophostoma carrikeri
77	BCBN37305-Sturnira lilium	Sturnira lilium	(√)	Sturnira lilium	(√)	77	BCBN37305-Sturnira lilium	Sturnira lilium
78	BCBNT58106-Glyphonycteris daviesi	Carollia perspicillata	（×）	Carollia perspicillata	（×）	78	BCBNT58106-Glyphonycteris daviesi	Carollia perspicillata
79	BCBNC05706-Anoura geoffroyi	Anoura geoffroyi	(√)	Anoura geoffroyi	(√)	79	BCBNC05706-Anoura geoffroyi	Anoura geoffroyi
80	BCBNT90006-Trachops cirrhosus	Trachops cirrhosus	(√)	Trachops cirrhosus	(√)	80	BCBNT90006-Trachops cirrhosus	Trachops cirrhosus
81	BCBNT26506-Rhinophylla pumilio	Rhinophylla pumilio	(√)	Rhinophylla pumilio	(√)	81	BCBNT26506-Rhinophylla pumilio	Rhinophylla pumilio
82	BCBNT05906-Noctilio leporinus	Noctilio leporinus	(√)	Noctilio leporinus	(√)	82	BCBNT05906-Noctilio leporinus	Noctilio leporinus
83	BCBNT53106-Artibeus planirostris	Artibeus obscurus	（×）	Carollia perspicillata	（×）	83	BCBNT53106-Artibeus planirostris	Carollia perspicillata
84	BCBNT29306-Rhinophylla pumilio	Rhinophylla pumilio	(√)	Rhinophylla pumilio	(√)	84	BCBNT29306-Rhinophylla pumilio	Rhinophylla pumilio
85	BCBNT96606-Sturnira tildae	Sturnira tildae	(√)	Carollia perspicillata	（×）	85	BCBNT96606-Sturnira tildae	Carollia perspicillata
86	BCBN36905-Artibeus planirostris	Artibeus planirostris	(√)	Artibeus planirostris	(√)	86	BCBN36905-Artibeus planirostris	Artibeus planirostris
87	BCBNT53306-Vampyressa brocki	Carollia brevicauda	（×）	Carollia perspicillata	（×）	87	BCBNT53306-Vampyressa brocki	Carollia perspicillata
88	BCBNT63006-Artibeus planirostris	Artibeus planirostris	(√)	Artibeus planirostris	(√)	88	BCBNT63006-Artibeus planirostris	Artibeus planirostris
89	BCBNC13406-Rhinophylla pumilio	Carollia perspicillata	（×）	Carollia brevicauda	（×）	89	BCBNC13406-Rhinophylla pumilio	Carollia brevicauda
90	BCBNC01406-Rhinophylla pumilio	Rhinophylla pumilio	(√)	Rhinophylla pumilio	(√)	90	BCBNC01406-Rhinophylla pumilio	Rhinophylla pumilio
91	BCBNC11806-Trachops cirrhosus	Trachops cirrhosus	(√)	Trachops cirrhosus	(√)	91	BCBNC11806-Trachops cirrhosus	Trachops cirrhosus
92	BCBNT35906-Artibeus lituratus	Artibeus lituratus	(√)	Artibeus lituratus	(√)	92	BCBNT35906-Artibeus lituratus	Artibeus lituratus
93	BCBNT92006-Pteronotus personatus	Pteronotus personatus	(√)	Pteronotus personatus	(√)	93	BCBNT92006-Pteronotus personatus	Pteronotus personatus
94	BCBNT92606-Artibeus gnomus	Artibeus lituratus	（×）	Carollia brevicauda	（×）	94	BCBNT92606-Artibeus gnomus	Carollia brevicauda
95	BCBNT64406-Lonchophylla thomasi	Lonchophylla thomasi	(√)	Lonchophylla thomasi	(√)	95	BCBNT64406-Lonchophylla thomasi	Lonchophylla thomasi
96	BCBNT96106-Molossus molossus	Molossus molossus	(√)	Molossus molossus	(√)	96	BCBNT96106-Molossus molossus	Molossus molossus
97	BCBNC10506-Anoura caudifer	Anoura caudifer	(√)	Anoura caudifer	(√)	97	BCBNC10506-Anoura caudifer	Anoura caudifer
98	BCBNT96506-Carollia brevicauda	Lophostoma brasiliense	（×）	Carollia perspicillata	（×）	98	BCBNT96506-Carollia brevicauda	Carollia perspicillata
99	BCBN32805-Ametrida centurio	Artibeus obscurus	（×）	Carollia brevicauda	（×）	99	BCBN32805-Ametrida centurio	Carollia brevicauda
100	BCBNT06906-Noctilio leporinus	Noctilio leporinus	(√)	Noctilio leporinus	(√)	100	BCBNT06906-Noctilio leporinus	Noctilio leporinus
101	BCBNT69206-Desmodus rotundus	Desmodus rotundus	(√)	Desmodus rotundus	(√)	101	BCBNT69206-Desmodus rotundus	Desmodus rotundus
102	BCBNT30806-Vampyressa thyone	Vampyressa thyone	(√)	Vampyressa thyone	(√)	102	BCBNT30806-Vampyressa thyone	Vampyressa thyone
103	BCBNT96206-Molossus molossus	Molossus molossus	(√)	Molossus molossus	(√)	103	BCBNT96206-Molossus molossus	Molossus molossus
104	BCBNC01006-Sturnira tildae	Sturnira tildae	(√)	Sturnira tildae	(√)	104	BCBNC01006-Sturnira tildae	Sturnira tildae
105	BCBNT01506-Carollia perspicillata	Carollia perspicillata	(√)	Carollia perspicillata	(√)	105	BCBNT01506-Carollia perspicillata	Carollia perspicillata
106	BCBNC05606-Myotis riparius	Myotis riparius	(√)	Myotis riparius	(√)	106	BCBNC05606-Myotis riparius	Myotis riparius
107	BCBNT62006-Artibeus obscurus	Artibeus obscurus	(√)	Artibeus obscurus	(√)	107	BCBNT62006-Artibeus obscurus	Artibeus obscurus
108	BCBNT36906-Noctilio albiventris	Noctilio albiventris	(√)	Noctilio albiventris	(√)	108	BCBNT36906-Noctilio albiventris	Noctilio albiventris
109	BCBNT95806-Molossus molossus	Molossus molossus	(√)	Molossus molossus	(√)	109	BCBNT95806-Molossus molossus	Molossus molossus
110	BCBNT10106-Chiroderma villosum	Chiroderma villosum	(√)	Chiroderma villosum	(√)	110	BCBNT10106-Chiroderma villosum	Chiroderma villosum
111	BCBN54905-Rhinophylla pumilio	Rhinophylla pumilio	(√)	Rhinophylla pumilio	(√)	111	BCBN54905-Rhinophylla pumilio	Rhinophylla pumilio
112	BCBNT98706-Lonchophylla thomasi	Lonchophylla thomasi	(√)	Lonchophylla thomasi	(√)	112	BCBNT98706-Lonchophylla thomasi	Lonchophylla thomasi
113	BCBNT03206-Choeroniscus minor	Choeroniscus minor	(√)	Choeroniscus minor	(√)	113	BCBNT03206-Choeroniscus minor	Choeroniscus minor
114	BCBNT04206-Noctilio leporinus	Artibeus lituratus	（×）	Carollia perspicillata	（×）	114	BCBNT04206-Noctilio leporinus	Carollia perspicillata
115	BCBNT66106-Carollia brevicauda	Lophostoma brasiliense	（×）	Carollia perspicillata	（×）	115	BCBNT66106-Carollia brevicauda	Carollia perspicillata
116	BCBNT88706-Vampyressa bidens	Vampyressa bidens	(√)	Vampyressa bidens	(√)	116	BCBNT88706-Vampyressa bidens	Vampyressa bidens
117	BCBNT39906-Pteronotus personatus	Pteronotus personatus	(√)	Pteronotus personatus	(√)	117	BCBNT39906-Pteronotus personatus	Pteronotus personatus
118	BCBNT07306-Artibeus planirostris	Artibeus planirostris	(√)	Artibeus planirostris	(√)	118	BCBNT07306-Artibeus planirostris	Artibeus planirostris
119	BCBNT93806-Trachops cirrhosus	Trachops cirrhosus	(√)	Trachops cirrhosus	(√)	119	BCBNT93806-Trachops cirrhosus	Trachops cirrhosus
120	BCBNT38406-Diclidurus isabellus	Diclidurus isabellus	(√)	Diclidurus isabellus	(√)	120	BCBNT38406-Diclidurus isabellus	Diclidurus isabellus
121	BCBNT05006-Trachops cirrhosus	Trachops cirrhosus	(√)	Trachops cirrhosus	(√)	121	BCBNT05006-Trachops cirrhosus	Trachops cirrhosus
122	BCBNT87206-Lophostoma silvicolum	Lophostoma silvicolum	(√)	Lophostoma silvicolum	(√)	122	BCBNT87206-Lophostoma silvicolum	Lophostoma silvicolum
123	BCBNT05706-Anoura geoffroyi	Anoura geoffroyi	(√)	Anoura geoffroyi	(√)	123	BCBNT05706-Anoura geoffroyi	Anoura geoffroyi
124	BCBNT95006-Lonchophylla thomasi	Lonchophylla thomasi	(√)	Lonchophylla thomasi	(√)	124	BCBNT95006-Lonchophylla thomasi	Lonchophylla thomasi
125	BCBN37005-Sturnira lilium	Sturnira lilium	(√)	Carollia brevicauda	（×）	125	BCBN37005-Sturnira lilium	Carollia brevicauda
126	BCBNC01106-Platyrrhinus aurarius	Platyrrhinus aurarius	(√)	Platyrrhinus aurarius	(√)	126	BCBNC01106-Platyrrhinus aurarius	Platyrrhinus aurarius
127	BCBNC02606-Rhinophylla pumilio	Rhinophylla pumilio	(√)	Rhinophylla pumilio	(√)	127	BCBNC02606-Rhinophylla pumilio	Rhinophylla pumilio
128	BCBNT35406-Eumops hansae	Eumops hansae	(√)	Eumops hansae	(√)	128	BCBNT35406-Eumops hansae	Eumops hansae
129	BCBNC11506-Lonchophylla thomasi	Lonchophylla thomasi	(√)	Lonchophylla thomasi	(√)	129	BCBNC11506-Lonchophylla thomasi	Lonchophylla thomasi
130	BCBNT31806-Vampyrodes caraccioli	Vampyrodes caraccioli	(√)	Vampyrodes caraccioli	(√)	130	BCBNT31806-Vampyrodes caraccioli	Vampyrodes caraccioli
131	BCBNC14806-Platyrrhinus aurarius	Platyrrhinus aurarius	(√)	Platyrrhinus aurarius	(√)	131	BCBNC14806-Platyrrhinus aurarius	Platyrrhinus aurarius
132	BCBNC11906-Lonchophylla thomasi	Lonchophylla thomasi	(√)	Lonchophylla thomasi	(√)	132	BCBNC11906-Lonchophylla thomasi	Lonchophylla thomasi
133	BCBNT09706-Pteronotus personatus	Pteronotus personatus	(√)	Pteronotus personatus	(√)	133	BCBNT09706-Pteronotus personatus	Pteronotus personatus
134	BCBNC16606-Carollia brevicauda	Carollia brevicauda	(√)	Carollia brevicauda	(√)	134	BCBNC16606-Carollia brevicauda	Carollia brevicauda
135	BCBN35005-Sturnira tildae	Sturnira tildae	(√)	Carollia perspicillata	（×）	135	BCBN35005-Sturnira tildae	Carollia perspicillata
136	BCBNT15006-Eumops hansae	Eumops hansae	(√)	Eumops hansae	(√)	136	BCBNT15006-Eumops hansae	Eumops hansae
137	BCBNC11306-Carollia brevicauda	Carollia brevicauda	(√)	Carollia brevicauda	(√)	137	BCBNC11306-Carollia brevicauda	Carollia brevicauda
138	BCBNC11006-Sturnira tildae	Sturnira tildae	(√)	Sturnira tildae	(√)	138	BCBNC11006-Sturnira tildae	Sturnira tildae
139	BCBNT35306-Rhynchonycteris naso	Rhynchonycteris naso	(√)	Rhynchonycteris naso	(√)	139	BCBNT35306-Rhynchonycteris naso	Rhynchonycteris naso
140	BCBNT10806-Lophostoma carrikeri	Lophostoma carrikeri	(√)	Lophostoma carrikeri	(√)	140	BCBNT10806-Lophostoma carrikeri	Lophostoma carrikeri
141	BCBNC06706-Rhinophylla pumilio	Rhinophylla pumilio	(√)	Rhinophylla pumilio	(√)	141	BCBNC06706-Rhinophylla pumilio	Rhinophylla pumilio
142	BCBNT61006-Carollia brevicauda	Carollia brevicauda	(√)	Carollia brevicauda	(√)	142	BCBNT61006-Carollia brevicauda	Carollia brevicauda
143	BCBNT98306-Carollia brevicauda	Carollia brevicauda	(√)	Carollia brevicauda	(√)	143	BCBNT98306-Carollia brevicauda	Carollia brevicauda
144	BCBNT52806-Carollia perspicillata	Carollia perspicillata	(√)	Carollia perspicillata	(√)	144	BCBNT52806-Carollia perspicillata	Carollia perspicillata
145	BCBNC07706-Anoura geoffroyi	Anoura geoffroyi	(√)	Anoura geoffroyi	(√)	145	BCBNC07706-Anoura geoffroyi	Anoura geoffroyi
146	BCBN53605-Lonchophylla thomasi	Lonchophylla thomasi	(√)	Lonchophylla thomasi	(√)	146	BCBN53605-Lonchophylla thomasi	Lonchophylla thomasi
147	BCBNC15106-Platyrrhinus aurarius	Platyrrhinus aurarius	(√)	Platyrrhinus aurarius	(√)	147	BCBNC15106-Platyrrhinus aurarius	Platyrrhinus aurarius
148	BCBNC03306-Artibeus bogotensis	Myotis riparius	（×）	Carollia brevicauda	（×）	148	BCBNC03306-Artibeus bogotensis	Carollia brevicauda
149	BCBNT92806-Lonchophylla thomasi	Lonchophylla thomasi	(√)	Lonchophylla thomasi	(√)	149	BCBNT92806-Lonchophylla thomasi	Lonchophylla thomasi
150	BCBNT09406-Artibeus planirostris	Artibeus planirostris	(√)	Artibeus lituratus	（×）	150	BCBNT09406-Artibeus planirostris	Artibeus lituratus
151	BCBNT56006-Myotis riparius	Myotis riparius	(√)	Myotis riparius	(√)	151	BCBNT56006-Myotis riparius	Myotis riparius
152	BCBNT54006-Myotis albescens	Myotis albescens	(√)	Myotis albescens	(√)	152	BCBNT54006-Myotis albescens	Myotis albescens
N-fold Cross-validation:
Query set 3
			Species assigned by two combined methods		Species assigned by two combined methods
No.	Querya	DV-RBFb		FJ-RBFc
1	BCBNT04006-Cormura brevirostris	Cormura brevirostris	(√)	Cormura brevirostris	(√)	1	BCBNT04006-Cormura brevirostris	Cormura brevirostris
2	BCBNT32106-Vampyrodes caraccioli	Vampyrodes caraccioli	(√)	Vampyrodes caraccioli	(√)	2	BCBNT32106-Vampyrodes caraccioli	Vampyrodes caraccioli
3	BCBN14105-Lonchorhina inusitata	Artibeus obscurus	（×）	Lonchorhina inusitata	（×）	3	BCBN14105-Lonchorhina inusitata	Lonchorhina inusitata
4	BCBN13505-Lionycteris spurrelli	Lionycteris spurrelli	(√)	Lionycteris spurrelli	(√)	4	BCBN13505-Lionycteris spurrelli	Lionycteris spurrelli
5	BCBNT86806-Platyrrhinus helleri	Platyrrhinus helleri	(√)	Platyrrhinus helleri	(√)	5	BCBNT86806-Platyrrhinus helleri	Platyrrhinus helleri
6	BCBN12605-Carollia perspicillata	Carollia perspicillata	(√)	Carollia perspicillata	(√)	6	BCBN12605-Carollia perspicillata	Carollia perspicillata
7	BCBNT90306-Sturnira lilium	Sturnira lilium	(√)	Artibeus obscurus	（×）	7	BCBNT90306-Sturnira lilium	Artibeus obscurus
8	BCBNT03706-Noctilio leporinus	Noctilio leporinus	(√)	Noctilio leporinus	(√)	8	BCBNT03706-Noctilio leporinus	Noctilio leporinus
9	BCBNT62306-Artibeus planirostris	Artibeus planirostris	(√)	Artibeus planirostris	(√)	9	BCBNT62306-Artibeus planirostris	Artibeus planirostris
10	BCBNT32306-Sturnira tildae	Sturnira tildae	(√)	Sturnira tildae	(√)	10	BCBNT32306-Sturnira tildae	Sturnira tildae
11	BCBNT87606-Trachops cirrhosus	Trachops cirrhosus	(√)	Trachops cirrhosus	(√)	11	BCBNT87606-Trachops cirrhosus	Trachops cirrhosus
12	BCBNT58306-Eptesicus furinalis	Carollia perspicillata	（×）	Artibeus obscurus	（×）	12	BCBNT58306-Eptesicus furinalis	Artibeus obscurus
13	BCBNT68406-Lophostoma brasiliense	Lophostoma brasiliense	(√)	Lophostoma brasiliense	(√)	13	BCBNT68406-Lophostoma brasiliense	Lophostoma brasiliense
14	BCBNT37206-Noctilio albiventris	Artibeus gnomus	（×）	Artibeus obscurus	（×）	14	BCBNT37206-Noctilio albiventris	Artibeus obscurus
15	BCBNT24306-Lonchophylla thomasi	Lonchophylla thomasi	(√)	Lonchophylla thomasi	(√)	15	BCBNT24306-Lonchophylla thomasi	Lonchophylla thomasi
16	BCBN16105-Rhinophylla pumilio	Rhinophylla pumilio	(√)	Rhinophylla pumilio	(√)	16	BCBN16105-Rhinophylla pumilio	Rhinophylla pumilio
17	BCBNT65806-Glossophaga soricina	Glossophaga soricina	(√)	Artibeus lituratus	（×）	17	BCBNT65806-Glossophaga soricina	Artibeus lituratus
18	BCBNC04206-Carollia brevicauda	Carollia brevicauda	(√)	Carollia brevicauda	(√)	18	BCBNC04206-Carollia brevicauda	Carollia brevicauda
19	BCBNT57606-Mimon crenulatum	Mimon crenulatum	(√)	Mimon crenulatum	(√)	19	BCBNT57606-Mimon crenulatum	Mimon crenulatum
20	BCBNC02206-Artibeus gnomus	Artibeus gnomus	(√)	Artibeus gnomus	(√)	20	BCBNC02206-Artibeus gnomus	Artibeus gnomus
21	BCBNT24106-Carollia perspicillata	Carollia perspicillata	(√)	Carollia perspicillata	(√)	21	BCBNT24106-Carollia perspicillata	Carollia perspicillata
22	BCBN11205-Eptesicus furinalis	Carollia perspicillata	（×）	Artibeus obscurus	（×）	22	BCBN11205-Eptesicus furinalis	Artibeus obscurus
23	BCBNT93906-Trachops cirrhosus	Trachops cirrhosus	(√)	Trachops cirrhosus	(√)	23	BCBNT93906-Trachops cirrhosus	Trachops cirrhosus
24	BCBNT65306-Carollia perspicillata	Carollia perspicillata	(√)	Carollia perspicillata	(√)	24	BCBNT65306-Carollia perspicillata	Carollia perspicillata
25	BCBNC16906-Platyrrhinus aurarius	Platyrrhinus aurarius	(√)	Carollia brevicauda	（×）	25	BCBNC16906-Platyrrhinus aurarius	Carollia brevicauda
26	BCBNT24406-Sturnira tildae	Sturnira tildae	(√)	Sturnira tildae	(√)	26	BCBNT24406-Sturnira tildae	Sturnira tildae
27	BCBNT53206-Artibeus planirostris	Artibeus planirostris	(√)	Artibeus planirostris	(√)	27	BCBNT53206-Artibeus planirostris	Artibeus planirostris
28	BCBN34405-Artibeus obscurus	Artibeus obscurus	(√)	Artibeus obscurus	(√)	28	BCBN34405-Artibeus obscurus	Artibeus obscurus
29	BCBN10905-Carollia perspicillata	Carollia perspicillata	(√)	Carollia perspicillata	(√)	29	BCBN10905-Carollia perspicillata	Carollia perspicillata
30	BCBN13305-Noctilio albiventris	Noctilio albiventris	(√)	Noctilio albiventris	(√)	30	BCBN13305-Noctilio albiventris	Noctilio albiventris
31	BCBNT25206-Glossophaga soricina	Glossophaga soricina	(√)	Artibeus lituratus	（×）	31	BCBNT25206-Glossophaga soricina	Artibeus lituratus
32	BCBNT35506-Rhynchonycteris naso	Rhynchonycteris naso	(√)	Rhynchonycteris naso	(√)	32	BCBNT35506-Rhynchonycteris naso	Rhynchonycteris naso
33	BCBNT64506-Artibeus lituratus	Artibeus lituratus	(√)	Artibeus lituratus	(√)	33	BCBNT64506-Artibeus lituratus	Artibeus lituratus
34	BCBNT32206-Anoura geoffroyi	Anoura geoffroyi	(√)	Anoura geoffroyi	(√)	34	BCBNT32206-Anoura geoffroyi	Anoura geoffroyi
35	BCBNT52306-Artibeus obscurus	Artibeus obscurus	(√)	Artibeus obscurus	(√)	35	BCBNT52306-Artibeus obscurus	Artibeus obscurus
36	BCBNT13106-Lophostoma carrikeri	Lophostoma carrikeri	(√)	Lophostoma carrikeri	(√)	36	BCBNT13106-Lophostoma carrikeri	Lophostoma carrikeri
37	BCBN33305-Carollia brevicauda	Carollia brevicauda	(√)	Carollia brevicauda	(√)	37	BCBN33305-Carollia brevicauda	Carollia brevicauda
38	BCBN15605-Rhinophylla pumilio	Rhinophylla pumilio	(√)	Rhinophylla pumilio	(√)	38	BCBN15605-Rhinophylla pumilio	Rhinophylla pumilio
39	BCBNT59506-Sturnira tildae	Sturnira tildae	(√)	Sturnira tildae	(√)	39	BCBNT59506-Sturnira tildae	Sturnira tildae
40	BCBNT26006-Platyrrhinus aurarius	Platyrrhinus aurarius	(√)	Carollia perspicillata	（×）	40	BCBNT26006-Platyrrhinus aurarius	Carollia perspicillata
41	BCBNT06406-Rhinophylla pumilio	Rhinophylla pumilio	(√)	Rhinophylla pumilio	(√)	41	BCBNT06406-Rhinophylla pumilio	Rhinophylla pumilio
42	BCBN10305-Carollia perspicillata	Carollia perspicillata	(√)	Carollia perspicillata	(√)	42	BCBN10305-Carollia perspicillata	Carollia perspicillata
43	BCBNT60406-Myotis riparius	Myotis riparius	(√)	Myotis riparius	(√)	43	BCBNT60406-Myotis riparius	Myotis riparius
44	BCBNC15206-Trachops cirrhosus	Trachops cirrhosus	(√)	Trachops cirrhosus	(√)	44	BCBNC15206-Trachops cirrhosus	Trachops cirrhosus
45	BCBNT36306-Artibeus planirostris	Artibeus planirostris	(√)	Artibeus planirostris	(√)	45	BCBNT36306-Artibeus planirostris	Artibeus planirostris
46	BCBNT23706-Vampyressa thyone	Vampyressa thyone	(√)	Vampyressa thyone	(√)	46	BCBNT23706-Vampyressa thyone	Vampyressa thyone
47	BCBNT64906-Lonchophylla thomasi	Lonchophylla thomasi	(√)	Lonchophylla thomasi	(√)	47	BCBNT64906-Lonchophylla thomasi	Lonchophylla thomasi
48	BCBNT89406-Cynomops paranus	Cynomops paranus	(√)	Cynomops paranus	(√)	48	BCBNT89406-Cynomops paranus	Cynomops paranus
49	BCBNT89206-Cynomops paranus	Cynomops paranus	(√)	Cynomops paranus	(√)	49	BCBNT89206-Cynomops paranus	Cynomops paranus
50	BCBNC12606-Platyrrhinus aurarius	Platyrrhinus aurarius	(√)	Platyrrhinus aurarius	(√)	50	BCBNC12606-Platyrrhinus aurarius	Platyrrhinus aurarius
51	BCBN31405-Rhinophylla pumilio	Rhinophylla pumilio	(√)	Rhinophylla pumilio	(√)	51	BCBN31405-Rhinophylla pumilio	Rhinophylla pumilio
52	BCBNT68706-Artibeus cinereus	Myotis riparius	（×）	Artibeus cinereus	（×）	52	BCBNT68706-Artibeus cinereus	Artibeus cinereus
53	BCBNT14606-Glyphonycteris sylvestris	Glyphonycteris sylvestris	(√)	Glyphonycteris sylvestris	(√)	53	BCBNT14606-Glyphonycteris sylvestris	Glyphonycteris sylvestris
54	BCBN15205-Carollia perspicillata	Carollia perspicillata	(√)	Carollia perspicillata	(√)	54	BCBN15205-Carollia perspicillata	Carollia perspicillata
55	BCBNC17106-Platyrrhinus aurarius	Platyrrhinus aurarius	(√)	Carollia perspicillata	（×）	55	BCBNC17106-Platyrrhinus aurarius	Carollia perspicillata
56	BCBNT88106-Rhinophylla pumilio	Rhinophylla pumilio	(√)	Rhinophylla pumilio	(√)	56	BCBNT88106-Rhinophylla pumilio	Rhinophylla pumilio
57	BCBNC04406-Trachops cirrhosus	Trachops cirrhosus	(√)	Trachops cirrhosus	(√)	57	BCBNC04406-Trachops cirrhosus	Trachops cirrhosus
58	BCBNC17706-Rhinophylla pumilio	Rhinophylla pumilio	(√)	Rhinophylla pumilio	(√)	58	BCBNC17706-Rhinophylla pumilio	Rhinophylla pumilio
59	BCBNT99206-Sturnira tildae	Sturnira tildae	(√)	Sturnira tildae	(√)	59	BCBNT99206-Sturnira tildae	Sturnira tildae
60	BCBNT12006-Tonatia saurophila	Tonatia saurophila	(√)	Tonatia saurophila	(√)	60	BCBNT12006-Tonatia saurophila	Tonatia saurophila
61	BCBNT52206-Artibeus lituratus	Artibeus lituratus	(√)	Artibeus lituratus	(√)	61	BCBNT52206-Artibeus lituratus	Artibeus lituratus
62	BCBNT33906-Eumops auripendulus	Eumops auripendulus	(√)	Eumops auripendulus	(√)	62	BCBNT33906-Eumops auripendulus	Eumops auripendulus
63	BCBNC13206-Sturnira tildae	Sturnira tildae	(√)	Sturnira tildae	(√)	63	BCBNC13206-Sturnira tildae	Sturnira tildae
64	BCBNT39406-Artibeus lituratus	Artibeus lituratus	(√)	Artibeus lituratus	(√)	64	BCBNT39406-Artibeus lituratus	Artibeus lituratus
65	BCBNT53706-Myotis albescens	Myotis albescens	(√)	Myotis albescens	(√)	65	BCBNT53706-Myotis albescens	Myotis albescens
66	BCBN52505-Eumops hansae	Eumops hansae	(√)	Eumops hansae	(√)	66	BCBN52505-Eumops hansae	Eumops hansae
67	BCBNT24606-Lonchophylla thomasi	Lonchophylla thomasi	(√)	Lonchophylla thomasi	(√)	67	BCBNT24606-Lonchophylla thomasi	Lonchophylla thomasi
68	BCBN10405-Carollia perspicillata	Carollia perspicillata	(√)	Carollia perspicillata	(√)	68	BCBN10405-Carollia perspicillata	Carollia perspicillata
69	BCBNT33106-Artibeus planirostris	Artibeus planirostris	(√)	Artibeus planirostris	(√)	69	BCBNT33106-Artibeus planirostris	Artibeus planirostris
70	BCBNT28806-Molossops neglectus	Molossops neglectus	(√)	Molossops neglectus	(√)	70	BCBNT28806-Molossops neglectus	Molossops neglectus
71	BCBNT07906-Artibeus obscurus	Artibeus obscurus	(√)	Artibeus obscurus	(√)	71	BCBNT07906-Artibeus obscurus	Artibeus obscurus
72	BCBNT94706-Molossus molossus	Molossus molossus	(√)	Molossus molossus	(√)	72	BCBNT94706-Molossus molossus	Molossus molossus
73	BCBN11905-Artibeus cinereus	Artibeus cinereus	(√)	Artibeus cinereus	(√)	73	BCBN11905-Artibeus cinereus	Artibeus cinereus
74	BCBNT08106-Artibeus planirostris	Artibeus planirostris	(√)	Artibeus lituratus	（×）	74	BCBNT08106-Artibeus planirostris	Artibeus lituratus
75	BCBNC18306-Carollia perspicillata	Carollia brevicauda	（×）	Carollia perspicillata	(√)	75	BCBNC18306-Carollia perspicillata	Carollia perspicillata
76	BCBNT27206-Molossus rufus	Molossus rufus	(√)	Molossus rufus	(√)	76	BCBNT27206-Molossus rufus	Molossus rufus
77	BCBN34005-Uroderma bilobatum	Lophostoma brasiliense	（×）	Carollia brevicauda	（×）	77	BCBN34005-Uroderma bilobatum	Carollia brevicauda
78	BCBNC12306-Carollia perspicillata	Carollia perspicillata	(√)	Carollia perspicillata	(√)	78	BCBNC12306-Carollia perspicillata	Carollia perspicillata
79	BCBN13605-Myotis albescens	Myotis albescens	(√)	Myotis albescens	(√)	79	BCBN13605-Myotis albescens	Myotis albescens
80	BCBNT31706-Vampyrodes caraccioli	Vampyrodes caraccioli	(√)	Vampyrodes caraccioli	(√)	80	BCBNT31706-Vampyrodes caraccioli	Vampyrodes caraccioli
81	BCBNC04506-Trachops cirrhosus	Trachops cirrhosus	(√)	Trachops cirrhosus	(√)	81	BCBNC04506-Trachops cirrhosus	Trachops cirrhosus
82	BCBN10705-Carollia perspicillata	Carollia perspicillata	(√)	Carollia perspicillata	(√)	82	BCBN10705-Carollia perspicillata	Carollia perspicillata
83	BCBNC19006-Carollia brevicauda	Carollia brevicauda	(√)	Carollia brevicauda	(√)	83	BCBNC19006-Carollia brevicauda	Carollia brevicauda
84	BCBNT30906-Ametrida centurio	Ametrida centurio	(√)	Ametrida centurio	(√)	84	BCBNT30906-Ametrida centurio	Ametrida centurio
85	BCBNT07106-Rhinophylla pumilio	Rhinophylla pumilio	(√)	Rhinophylla pumilio	(√)	85	BCBNT07106-Rhinophylla pumilio	Rhinophylla pumilio
86	BCBNT33606-Pteronotus parnellii	Artibeus lituratus	（×）	Artibeus lituratus	（×）	86	BCBNT33606-Pteronotus parnellii	Artibeus lituratus
87	BCBNT60806-Rhinophylla pumilio	Rhinophylla pumilio	(√)	Rhinophylla pumilio	(√)	87	BCBNT60806-Rhinophylla pumilio	Rhinophylla pumilio
88	BCBNT02706-Anoura caudifer	Anoura caudifer	(√)	Anoura caudifer	(√)	88	BCBNT02706-Anoura caudifer	Anoura caudifer
89	BCBN34105-Carollia brevicauda	Carollia brevicauda	(√)	Carollia brevicauda	(√)	89	BCBN34105-Carollia brevicauda	Carollia brevicauda
90	BCBN16905-Artibeus cinereus	Artibeus cinereus	(√)	Artibeus cinereus	(√)	90	BCBN16905-Artibeus cinereus	Artibeus cinereus
91	BCBNT62206-Sturnira tildae	Sturnira tildae	(√)	Sturnira tildae	(√)	91	BCBNT62206-Sturnira tildae	Sturnira tildae
92	BCBNT03506-Phylloderma stenops	Phylloderma stenops	(√)	Phylloderma stenops	(√)	92	BCBNT03506-Phylloderma stenops	Phylloderma stenops
93	BCBNT89106-Cynomops paranus	Cynomops paranus	(√)	Cynomops paranus	(√)	93	BCBNT89106-Cynomops paranus	Cynomops paranus
94	BCBNT62606-Artibeus obscurus	Artibeus obscurus	(√)	Artibeus obscurus	(√)	94	BCBNT62606-Artibeus obscurus	Artibeus obscurus
95	BCBNT59906-Trachops cirrhosus	Trachops cirrhosus	(√)	Trachops cirrhosus	(√)	95	BCBNT59906-Trachops cirrhosus	Trachops cirrhosus
96	BCBNT30306-Eumops hansae	Eumops hansae	(√)	Eumops hansae	(√)	96	BCBNT30306-Eumops hansae	Eumops hansae
97	BCBN36205-Lonchophylla thomasi	Lonchophylla thomasi	(√)	Lonchophylla thomasi	(√)	97	BCBN36205-Lonchophylla thomasi	Lonchophylla thomasi
98	BCBNT60906-Carollia perspicillata	Carollia brevicauda	（×）	Carollia perspicillata	(√)	98	BCBNT60906-Carollia perspicillata	Carollia perspicillata
99	BCBN32305-Carollia perspicillata	Carollia perspicillata	(√)	Carollia perspicillata	(√)	99	BCBN32305-Carollia perspicillata	Carollia perspicillata
100	BCBNT59806-Sturnira tildae	Sturnira tildae	(√)	Sturnira tildae	(√)	100	BCBNT59806-Sturnira tildae	Sturnira tildae
101	BCBNT08306-Carollia brevicauda	Carollia brevicauda	(√)	Carollia brevicauda	(√)	101	BCBNT08306-Carollia brevicauda	Carollia brevicauda
102	BCBNT94206-Platyrrhinus helleri	Platyrrhinus helleri	(√)	Platyrrhinus helleri	(√)	102	BCBNT94206-Platyrrhinus helleri	Platyrrhinus helleri
103	BCBN53305-Eumops hansae	Eumops hansae	(√)	Eumops hansae	(√)	103	BCBN53305-Eumops hansae	Eumops hansae
104	BCBN14505-Carollia perspicillata	Carollia perspicillata	(√)	Carollia perspicillata	(√)	104	BCBN14505-Carollia perspicillata	Carollia perspicillata
105	BCBNT26306-Rhinophylla pumilio	Rhinophylla pumilio	(√)	Rhinophylla pumilio	(√)	105	BCBNT26306-Rhinophylla pumilio	Rhinophylla pumilio
106	BCBNC04006-Carollia brevicauda	Carollia brevicauda	(√)	Carollia brevicauda	(√)	106	BCBNC04006-Carollia brevicauda	Carollia brevicauda
107	BCBNC01606-Sturnira tildae	Sturnira tildae	(√)	Sturnira tildae	(√)	107	BCBNC01606-Sturnira tildae	Sturnira tildae
108	BCBNC12806-Rhinophylla pumilio	Rhinophylla pumilio	(√)	Rhinophylla pumilio	(√)	108	BCBNC12806-Rhinophylla pumilio	Rhinophylla pumilio
109	BCBNT09106-Carollia brevicauda	Carollia brevicauda	(√)	Carollia brevicauda	(√)	109	BCBNT09106-Carollia brevicauda	Carollia brevicauda
110	BCBNT55806-Rhinophylla pumilio	Rhinophylla pumilio	(√)	Rhinophylla pumilio	(√)	110	BCBNT55806-Rhinophylla pumilio	Rhinophylla pumilio
111	BCBNT64606-Peropteryx leucoptera	Peropteryx leucoptera	(√)	Carollia brevicauda	（×）	111	BCBNT64606-Peropteryx leucoptera	Carollia brevicauda
112	BCBNC05206-Trachops cirrhosus	Trachops cirrhosus	(√)	Trachops cirrhosus	(√)	112	BCBNC05206-Trachops cirrhosus	Trachops cirrhosus
113	BCBNC17606-Lonchophylla thomasi	Lonchophylla thomasi	(√)	Lonchophylla thomasi	(√)	113	BCBNC17606-Lonchophylla thomasi	Lonchophylla thomasi
114	BCBN17105-Rhinophylla pumilio	Rhinophylla pumilio	(√)	Rhinophylla pumilio	(√)	114	BCBN17105-Rhinophylla pumilio	Rhinophylla pumilio
115	BCBNC09806-Anoura caudifer	Anoura caudifer	(√)	Anoura caudifer	(√)	115	BCBNC09806-Anoura caudifer	Anoura caudifer
116	BCBNT93406-Pteronotus gymnonotus	Artibeus lituratus	（×）	Artibeus lituratus	（×）	116	BCBNT93406-Pteronotus gymnonotus	Artibeus lituratus
117	BCBNT88406-Artibeus obscurus	Artibeus obscurus	(√)	Artibeus obscurus	(√)	117	BCBNT88406-Artibeus obscurus	Artibeus obscurus
118	BCBNC03506-Anoura geoffroyi	Anoura geoffroyi	(√)	Anoura geoffroyi	(√)	118	BCBNC03506-Anoura geoffroyi	Anoura geoffroyi
119	BCBNT91006-Carollia perspicillata	Carollia perspicillata	(√)	Carollia perspicillata	(√)	119	BCBNT91006-Carollia perspicillata	Carollia perspicillata
120	BCBNT64006-Artibeus lituratus	Artibeus lituratus	(√)	Artibeus lituratus	(√)	120	BCBNT64006-Artibeus lituratus	Artibeus lituratus
121	BCBN10505-Carollia perspicillata	Carollia perspicillata	(√)	Artibeus lituratus	（×）	121	BCBN10505-Carollia perspicillata	Artibeus lituratus
122	BCBNT03906-Cormura brevirostris	Cormura brevirostris	(√)	Cormura brevirostris	(√)	122	BCBNT03906-Cormura brevirostris	Cormura brevirostris
123	BCBNT94806-Molossus molossus	Molossus molossus	(√)	Molossus molossus	(√)	123	BCBNT94806-Molossus molossus	Molossus molossus
124	BCBNC17206-Platyrrhinus aurarius	Platyrrhinus aurarius	(√)	Platyrrhinus aurarius	(√)	124	BCBNC17206-Platyrrhinus aurarius	Platyrrhinus aurarius
125	BCBNT05306-Rhinophylla pumilio	Rhinophylla pumilio	(√)	Rhinophylla pumilio	(√)	125	BCBNT05306-Rhinophylla pumilio	Rhinophylla pumilio
126	BCBNC05906-Rhinophylla pumilio	Rhinophylla pumilio	(√)	Rhinophylla pumilio	(√)	126	BCBNC05906-Rhinophylla pumilio	Rhinophylla pumilio
127	BCBNT24906-Carollia brevicauda	Carollia brevicauda	(√)	Carollia brevicauda	(√)	127	BCBNT24906-Carollia brevicauda	Carollia brevicauda
128	BCBNT03806-Anoura geoffroyi	Artibeus lituratus	（×）	Carollia brevicauda	（×）	128	BCBNT03806-Anoura geoffroyi	Carollia brevicauda
129	BCBNT03406-Glyphonycteris sylvestris	Glyphonycteris sylvestris	(√)	Glyphonycteris sylvestris	(√)	129	BCBNT03406-Glyphonycteris sylvestris	Glyphonycteris sylvestris
130	BCBNT14306-Diclidurus isabellus	Diclidurus isabellus	(√)	Diclidurus isabellus	(√)	130	BCBNT14306-Diclidurus isabellus	Diclidurus isabellus
131	BCBNT27906-Artibeus concolor	Artibeus concolor	(√)	Artibeus concolor	(√)	131	BCBNT27906-Artibeus concolor	Artibeus concolor
132	BCBNT35606-Rhynchonycteris naso	Rhynchonycteris naso	(√)	Rhynchonycteris naso	(√)	132	BCBNT35606-Rhynchonycteris naso	Rhynchonycteris naso
133	BCBNT13706-Chiroderma trinitatum	Carollia brevicauda	（×）	Chiroderma trinitatum	（×）	133	BCBNT13706-Chiroderma trinitatum	Chiroderma trinitatum
134	BCBNT63606-Artibeus bogotensis	Artibeus bogotensis	(√)	Artibeus bogotensis	(√)	134	BCBNT63606-Artibeus bogotensis	Artibeus bogotensis
135	BCBNT09806-Ametrida centurio	Ametrida centurio	(√)	Ametrida centurio	(√)	135	BCBNT09806-Ametrida centurio	Ametrida centurio
136	BCBNT61306-Artibeus obscurus	Artibeus obscurus	(√)	Artibeus obscurus	(√)	136	BCBNT61306-Artibeus obscurus	Artibeus obscurus
137	BCBNT61806-Lonchophylla thomasi	Lonchophylla thomasi	(√)	Lonchophylla thomasi	(√)	137	BCBNT61806-Lonchophylla thomasi	Lonchophylla thomasi
138	BCBN35605-Artibeus planirostris	Artibeus planirostris	(√)	Artibeus planirostris	(√)	138	BCBN35605-Artibeus planirostris	Artibeus planirostris
139	BCBNC09706-Anoura caudifer	Anoura caudifer	(√)	Anoura caudifer	(√)	139	BCBNC09706-Anoura caudifer	Anoura caudifer
140	BCBN17005-Ametrida centurio	Artibeus concolor	（×）	Artibeus lituratus	（×）	140	BCBN17005-Ametrida centurio	Artibeus lituratus
141	BCBNC00406-Trachops cirrhosus	Trachops cirrhosus	(√)	Trachops cirrhosus	(√)	141	BCBNC00406-Trachops cirrhosus	Trachops cirrhosus
142	BCBN29505-Trachops cirrhosus	Trachops cirrhosus	(√)	Trachops cirrhosus	(√)	142	BCBN29505-Trachops cirrhosus	Trachops cirrhosus
143	BCBNT62906-Artibeus lituratus	Artibeus obscurus	（×）	Artibeus obscurus	（×）	143	BCBNT62906-Artibeus lituratus	Artibeus obscurus
144	BCBNC01506-Sturnira tildae	Sturnira tildae	(√)	Sturnira tildae	(√)	144	BCBNC01506-Sturnira tildae	Sturnira tildae
145	BCBNT90206-Artibeus gnomus	Artibeus gnomus	(√)	Artibeus gnomus	(√)	145	BCBNT90206-Artibeus gnomus	Artibeus gnomus
146	BCBN32905-Trachops cirrhosus	Trachops cirrhosus	(√)	Artibeus lituratus	（×）	146	BCBN32905-Trachops cirrhosus	Artibeus lituratus
147	BCBN13105-Myotis albescens	Myotis albescens	(√)	Myotis albescens	(√)	147	BCBN13105-Myotis albescens	Myotis albescens
148	BCBNT09206-Artibeus lituratus	Artibeus lituratus	(√)	Artibeus lituratus	(√)	148	BCBNT09206-Artibeus lituratus	Artibeus lituratus
149	BCBNT58706-Chrotopterus auritus	Chrotopterus auritus	(√)	Chrotopterus auritus	(√)	149	BCBNT58706-Chrotopterus auritus	Chrotopterus auritus
150	BCBN36105-Ametrida centurio	Ametrida centurio	(√)	Ametrida centurio	(√)	150	BCBN36105-Ametrida centurio	Ametrida centurio
151	BCBNT67206-Desmodus rotundus	Desmodus rotundus	(√)	Desmodus rotundus	(√)	151	BCBNT67206-Desmodus rotundus	Desmodus rotundus
152	BCBNC12706-Sturnira tildae	Sturnira tildae	(√)	Sturnira tildae	(√)	152	BCBNC12706-Sturnira tildae	Sturnira tildae
153	BCBNT89506-Cynomops paranus	Cynomops paranus	(√)	Artibeus obscurus	（×）	153	BCBNT89506-Cynomops paranus	Artibeus obscurus
N-fold Cross-validation:
Query set 4
			Species assigned by two combined methods		Species assigned by two combined methods
No.	Querya	DV-RBFb		FJ-RBFc
1	BCBNT62106-Rhinophylla pumilio	Rhinophylla pumilio	(√)	Rhinophylla pumilio	(√)	1	BCBNT62106-Rhinophylla pumilio
2	BCBNT64106-Artibeus lituratus	Myotis riparius	（×）	Artibeus lituratus	（×）	2	BCBNT64106-Artibeus lituratus
3	BCBN35705-Artibeus planirostris	Artibeus obscurus	（×）	Carollia brevicauda	（×）	3	BCBN35705-Artibeus planirostris
4	BCBNT07406-Carollia perspicillata	Carollia perspicillata	(√)	Carollia brevicauda	（×）	4	BCBNT07406-Carollia perspicillata
5	BCBNC02806-Trachops cirrhosus	Trachops cirrhosus	(√)	Trachops cirrhosus	(√)	5	BCBNC02806-Trachops cirrhosus
6	BCBNT55206-Myotis riparius	Myotis riparius	(√)	Myotis riparius	(√)	6	BCBNT55206-Myotis riparius
7	BCBNT10906-Phylloderma stenops	Phylloderma stenops	(√)	Phylloderma stenops	(√)	7	BCBNT10906-Phylloderma stenops
8	BCBNT32606-Sturnira tildae	Sturnira tildae	(√)	Sturnira tildae	(√)	8	BCBNT32606-Sturnira tildae
9	BCBNT93706-Artibeus obscurus	Artibeus obscurus	(√)	Artibeus obscurus	(√)	9	BCBNT93706-Artibeus obscurus
10	BCBNT29206-Trachops cirrhosus	Trachops cirrhosus	(√)	Trachops cirrhosus	(√)	10	BCBNT29206-Trachops cirrhosus
11	BCBNT13306-Lophostoma brasiliense	Lophostoma brasiliense	(√)	Carollia brevicauda	（×）	11	BCBNT13306-Lophostoma brasiliense
12	BCBNT87506-Trachops cirrhosus	Trachops cirrhosus	(√)	Trachops cirrhosus	(√)	12	BCBNT87506-Trachops cirrhosus
13	BCBN12905-Carollia perspicillata	Carollia perspicillata	(√)	Carollia perspicillata	(√)	13	BCBN12905-Carollia perspicillata
14	BCBN15805-Rhinophylla pumilio	Rhinophylla pumilio	(√)	Rhinophylla pumilio	(√)	14	BCBN15805-Rhinophylla pumilio
15	BCBNT95506-Lonchophylla thomasi	Lonchophylla thomasi	(√)	Lonchophylla thomasi	(√)	15	BCBNT95506-Lonchophylla thomasi
16	BCBNT36106-Artibeus lituratus	Artibeus lituratus	(√)	Artibeus lituratus	(√)	16	BCBNT36106-Artibeus lituratus
17	BCBN28505-Saccopteryx leptura	Carollia perspicillata	（×）	Carollia brevicauda	（×）	17	BCBN28505-Saccopteryx leptura
18	BCBNC15006-Carollia brevicauda	Carollia brevicauda	(√)	Carollia brevicauda	(√)	18	BCBNC15006-Carollia brevicauda
19	BCBN28005-Lonchophylla thomasi	Lonchophylla thomasi	(√)	Lonchophylla thomasi	(√)	19	BCBN28005-Lonchophylla thomasi
20	BCBNT37906-Diclidurus isabellus	Diclidurus isabellus	(√)	Diclidurus isabellus	(√)	20	BCBNT37906-Diclidurus isabellus
21	BCBNT26806-Glossophaga soricina	Glossophaga soricina	(√)	Glossophaga soricina	(√)	21	BCBNT26806-Glossophaga soricina
22	BCBNT92906-Rhinophylla pumilio	Rhinophylla pumilio	(√)	Rhinophylla pumilio	(√)	22	BCBNT92906-Rhinophylla pumilio
23	BCBNT30006-Thyroptera tricolor	Carollia perspicillata	（×）	Carollia perspicillata	（×）	23	BCBNT30006-Thyroptera tricolor
24	BCBNT58206-Lonchophylla thomasi	Lonchophylla thomasi	(√)	Lonchophylla thomasi	(√)	24	BCBNT58206-Lonchophylla thomasi
25	BCBNT06106-Lonchophylla thomasi	Lonchophylla thomasi	(√)	Lonchophylla thomasi	(√)	25	BCBNT06106-Lonchophylla thomasi
26	BCBNT67106-Platyrrhinus brachycephalus	Carollia brevicauda	（×）	Carollia brevicauda	（×）	26	BCBNT67106-Platyrrhinus brachycephalus
27	BCBNC04106-Carollia brevicauda	Carollia brevicauda	(√)	Carollia brevicauda	(√)	27	BCBNC04106-Carollia brevicauda
28	BCBNT13606-Artibeus concolor	Artibeus concolor	(√)	Artibeus concolor	(√)	28	BCBNT13606-Artibeus concolor
29	BCBN30705-Myotis nigricans	Artibeus lituratus	（×）	Carollia perspicillata	（×）	29	BCBN30705-Myotis nigricans
30	BCBNC02906-Trachops cirrhosus	Trachops cirrhosus	(√)	Trachops cirrhosus	(√)	30	BCBNC02906-Trachops cirrhosus
31	BCBNT95306-Lonchophylla thomasi	Lonchophylla thomasi	(√)	Lonchophylla thomasi	(√)	31	BCBNT95306-Lonchophylla thomasi
32	BCBNT38506-Trinycteris nicefori	Trinycteris nicefori	(√)	Trinycteris nicefori	(√)	32	BCBNT38506-Trinycteris nicefori
33	BCBNT95206-Molossus molossus	Molossus molossus	(√)	Molossus molossus	(√)	33	BCBNT95206-Molossus molossus
34	BCBNC06306-Artibeus amplus	Artibeus obscurus	（×）	Carollia perspicillata	（×）	34	BCBNC06306-Artibeus amplus
35	BCBNT37406-Molossus molossus	Molossus molossus	(√)	Molossus molossus	(√)	35	BCBNT37406-Molossus molossus
36	BCBNT06006-Sturnira tildae	Sturnira tildae	(√)	Carollia perspicillata	（×）	36	BCBNT06006-Sturnira tildae
37	BCBNT08506-Artibeus planirostris	Artibeus planirostris	(√)	Artibeus planirostris	(√)	37	BCBNT08506-Artibeus planirostris
38	BCBNC09306-Anoura geoffroyi	Anoura geoffroyi	(√)	Anoura geoffroyi	(√)	38	BCBNC09306-Anoura geoffroyi
39	BCBNC08006-Sturnira tildae	Sturnira tildae	(√)	Carollia brevicauda	（×）	39	BCBNC08006-Sturnira tildae
40	BCBNT30706-Mesophylla macconnelli	Mesophylla macconnelli	(√)	Mesophylla macconnelli	(√)	40	BCBNT30706-Mesophylla macconnelli
41	BCBNT61406-Mesophylla macconnelli	Mesophylla macconnelli	(√)	Mesophylla macconnelli	(√)	41	BCBNT61406-Mesophylla macconnelli
42	BCBNC13706-Diaemus youngi	Carollia perspicillata	（×）	Carollia brevicauda	（×）	42	BCBNC13706-Diaemus youngi
43	BCBN35105-Trachops cirrhosus	Trachops cirrhosus	(√)	Trachops cirrhosus	(√)	43	BCBN35105-Trachops cirrhosus
44	BCBNT98206-Carollia brevicauda	Carollia brevicauda	(√)	Carollia brevicauda	(√)	44	BCBNT98206-Carollia brevicauda
45	BCBNT07506-Carollia perspicillata	Carollia perspicillata	(√)	Carollia brevicauda	（×）	45	BCBNT07506-Carollia perspicillata
46	BCBNT12106-Tonatia saurophila	Tonatia saurophila	(√)	Tonatia saurophila	(√)	46	BCBNT12106-Tonatia saurophila
47	BCBNC13806-Rhinophylla pumilio	Rhinophylla pumilio	(√)	Rhinophylla pumilio	(√)	47	BCBNC13806-Rhinophylla pumilio
48	BCBNC17306-Carollia brevicauda	Carollia brevicauda	(√)	Carollia brevicauda	(√)	48	BCBNC17306-Carollia brevicauda
49	BCBNT35206-Artibeus obscurus	Myotis riparius	（×）	Carollia brevicauda	（×）	49	BCBNT35206-Artibeus obscurus
50	BCBNT05806-Artibeus amplus	Artibeus lituratus	（×）	Carollia perspicillata	（×）	50	BCBNT05806-Artibeus amplus
51	BCBNT11906-Tonatia saurophila	Tonatia saurophila	(√)	Tonatia saurophila	(√)	51	BCBNT11906-Tonatia saurophila
52	BCBNC06406-Rhinophylla pumilio	Rhinophylla pumilio	(√)	Rhinophylla pumilio	(√)	52	BCBNC06406-Rhinophylla pumilio
53	BCBNT53606-Artibeus obscurus	Artibeus obscurus	(√)	Artibeus obscurus	(√)	53	BCBNT53606-Artibeus obscurus
54	BCBNC17006-Platyrrhinus aurarius	Platyrrhinus aurarius	(√)	Platyrrhinus aurarius	(√)	54	BCBNC17006-Platyrrhinus aurarius
55	BCBNC18606-Lonchorhina inusitata	Artibeus obscurus	（×）	Artibeus lituratus	（×）	55	BCBNC18606-Lonchorhina inusitata
56	BCBNT94406-Artibeus bogotensis	Artibeus bogotensis	(√)	Artibeus bogotensis	(√)	56	BCBNT94406-Artibeus bogotensis
57	BCBN34705-Lonchophylla thomasi	Lonchophylla thomasi	(√)	Lonchophylla thomasi	(√)	57	BCBN34705-Lonchophylla thomasi
58	BCBNT62806-Trachops cirrhosus	Trachops cirrhosus	(√)	Trachops cirrhosus	(√)	58	BCBNT62806-Trachops cirrhosus
59	BCBN29605-Artibeus gnomus	Artibeus gnomus	(√)	Artibeus gnomus	(√)	59	BCBN29605-Artibeus gnomus
60	BCBNT66206-Carollia perspicillata	Carollia perspicillata	(√)	Carollia perspicillata	(√)	60	BCBNT66206-Carollia perspicillata
61	BCBNT60706-Trachops cirrhosus	Trachops cirrhosus	(√)	Trachops cirrhosus	(√)	61	BCBNT60706-Trachops cirrhosus
62	BCBN30805-Phyllostomus elongatus	Phyllostomus elongatus	(√)	Phyllostomus elongatus	(√)	62	BCBN30805-Phyllostomus elongatus
63	BCBN33905-Artibeus obscurus	Artibeus obscurus	(√)	Artibeus obscurus	(√)	63	BCBN33905-Artibeus obscurus
64	BCBNT60606-Trachops cirrhosus	Trachops cirrhosus	(√)	Trachops cirrhosus	(√)	64	BCBNT60606-Trachops cirrhosus
65	BCBNC12006-Sturnira tildae	Sturnira tildae	(√)	Sturnira tildae	(√)	65	BCBNC12006-Sturnira tildae
66	BCBNT02806-Trachops cirrhosus	Trachops cirrhosus	(√)	Trachops cirrhosus	(√)	66	BCBNT02806-Trachops cirrhosus
67	BCBNC11406-Lonchophylla thomasi	Lonchophylla thomasi	(√)	Lonchophylla thomasi	(√)	67	BCBNC11406-Lonchophylla thomasi
68	BCBN29305-Carollia perspicillata	Carollia perspicillata	(√)	Carollia perspicillata	(√)	68	BCBN29305-Carollia perspicillata
69	BCBNT59106-Chrotopterus auritus	Chrotopterus auritus	(√)	Chrotopterus auritus	(√)	69	BCBNT59106-Chrotopterus auritus
70	BCBNT67706-Myotis riparius	Myotis riparius	(√)	Myotis riparius	(√)	70	BCBNT67706-Myotis riparius
71	BCBNC17906-Rhinophylla pumilio	Rhinophylla pumilio	(√)	Rhinophylla pumilio	(√)	71	BCBNC17906-Rhinophylla pumilio
72	BCBNT05206-Trachops cirrhosus	Trachops cirrhosus	(√)	Trachops cirrhosus	(√)	72	BCBNT05206-Trachops cirrhosus
73	BCBNT09306-Artibeus lituratus	Artibeus lituratus	(√)	Artibeus lituratus	(√)	73	BCBNT09306-Artibeus lituratus
74	BCBNT12906-Choeroniscus minor	Choeroniscus minor	(√)	Choeroniscus minor	(√)	74	BCBNT12906-Choeroniscus minor
75	BCBNC00506-Trachops cirrhosus	Trachops cirrhosus	(√)	Trachops cirrhosus	(√)	75	BCBNC00506-Trachops cirrhosus
76	BCBNT09506-Artibeus planirostris	Artibeus obscurus	（×）	Carollia brevicauda	（×）	76	BCBNT09506-Artibeus planirostris
77	BCBNT98506-Rhinophylla pumilio	Rhinophylla pumilio	(√)	Rhinophylla pumilio	(√)	77	BCBNT98506-Rhinophylla pumilio
78	BCBNT39706-Artibeus lituratus	Myotis riparius	（×）	Artibeus lituratus	（×）	78	BCBNT39706-Artibeus lituratus
79	BCBNT92206-Chrotopterus auritus	Chrotopterus auritus	(√)	Chrotopterus auritus	(√)	79	BCBNT92206-Chrotopterus auritus
80	BCBN10805-Carollia perspicillata	Carollia perspicillata	(√)	Carollia brevicauda	(√)	80	BCBN10805-Carollia perspicillata
81	BCBNT60506-Lonchophylla thomasi	Lonchophylla thomasi	(√)	Carollia brevicauda	(√)	81	BCBNT60506-Lonchophylla thomasi
82	BCBNT11806-Tonatia saurophila	Tonatia saurophila	(√)	Tonatia saurophila	(√)	82	BCBNT11806-Tonatia saurophila
83	BCBNT96806-Carollia brevicauda	Carollia brevicauda	(√)	Carollia brevicauda	(√)	83	BCBNT96806-Carollia brevicauda
84	BCBNT34706-Rhynchonycteris naso	Carollia perspicillata	（×）	Carollia brevicauda	（×）	84	BCBNT34706-Rhynchonycteris naso
85	BCBNC05406-Rhinophylla pumilio	Rhinophylla pumilio	(√)	Rhinophylla pumilio	(√)	85	BCBNC05406-Rhinophylla pumilio
86	BCBNC01306-Rhinophylla pumilio	Rhinophylla pumilio	(√)	Rhinophylla pumilio	(√)	86	BCBNC01306-Rhinophylla pumilio
87	BCBN77205-Lophostoma schulzi	Carollia perspicillata	（×）	Carollia perspicillata	（×）	87	BCBN77205-Lophostoma schulzi
88	BCBNT04106-Cormura brevirostris	Cormura brevirostris	(√)	Cormura brevirostris	(√)	88	BCBNT04106-Cormura brevirostris
89	BCBNT95106-Molossus molossus	Molossus molossus	(√)	Molossus molossus	(√)	89	BCBNT95106-Molossus molossus
90	BCBNT12206-Artibeus concolor	Artibeus concolor	(√)	Carollia brevicauda	（×）	90	BCBNT12206-Artibeus concolor
91	BCBNT53006-Artibeus concolor	Artibeus concolor	(√)	Artibeus concolor	(√)	91	BCBNT53006-Artibeus concolor
92	BCBNT04506-Artibeus amplus	Artibeus obscurus	（×）	Carollia perspicillata	（×）	92	BCBNT04506-Artibeus amplus
93	BCBN53205-Eumops auripendulus	Eumops auripendulus	(√)	Eumops auripendulus	(√)	93	BCBN53205-Eumops auripendulus
94	BCBNT14406-Diclidurus isabellus	Diclidurus isabellus	(√)	Diclidurus isabellus	(√)	94	BCBNT14406-Diclidurus isabellus
95	BCBNT53506-Artibeus planirostris	Artibeus planirostris	(√)	Artibeus planirostris	(√)	95	BCBNT53506-Artibeus planirostris
96	BCBNT66906-Lophostoma silvicolum	Lophostoma silvicolum	(√)	Lophostoma silvicolum	(√)	96	BCBNT66906-Lophostoma silvicolum
97	BCBNT11006-Chiroderma trinitatum	Artibeus lituratus	（×）	Carollia perspicillata	（×）	97	BCBNT11006-Chiroderma trinitatum
98	BCBNC18706-Myotis riparius	Myotis riparius	(√)	Myotis riparius	(√)	98	BCBNC18706-Myotis riparius
99	BCBNC15306-Lophostoma schulzi	Carollia perspicillata	（×）	Carollia perspicillata	（×）	99	BCBNC15306-Lophostoma schulzi
100	BCBNT23906-Carollia brevicauda	Carollia brevicauda	(√)	Carollia brevicauda	(√)	100	BCBNT23906-Carollia brevicauda
101	BCBNT02506-Anoura caudifer	Artibeus lituratus	（×）	Carollia brevicauda	（×）	101	BCBNT02506-Anoura caudifer
102	BCBNT99806-Sturnira tildae	Sturnira tildae	(√)	Sturnira tildae	(√)	102	BCBNT99806-Sturnira tildae
103	BCBNT13006-Diclidurus isabellus	Diclidurus isabellus	(√)	Diclidurus isabellus	(√)	103	BCBNT13006-Diclidurus isabellus
104	BCBNT65206-Carollia perspicillata	Carollia perspicillata	(√)	Carollia perspicillata	(√)	104	BCBNT65206-Carollia perspicillata
105	BCBNT89806-Eptesicus furinalis	Eptesicus furinalis	(√)	Eptesicus furinalis	(√)	105	BCBNT89806-Eptesicus furinalis
106	BCBNC00806-Artibeus bogotensis	Artibeus bogotensis	(√)	Artibeus bogotensis	(√)	106	BCBNC00806-Artibeus bogotensis
107	BCBNT10006-Artibeus obscurus	Artibeus obscurus	(√)	Artibeus obscurus	(√)	107	BCBNT10006-Artibeus obscurus
108	BCBNC16706-Anoura caudifer	Artibeus obscurus	（×）	Anoura caudifer	（×）	108	BCBNC16706-Anoura caudifer
109	BCBNT59706-Chrotopterus auritus	Chrotopterus auritus	(√)	Chrotopterus auritus	(√)	109	BCBNT59706-Chrotopterus auritus
110	BCBNT02906-Trachops cirrhosus	Trachops cirrhosus	(√)	Trachops cirrhosus	(√)	110	BCBNT02906-Trachops cirrhosus
111	BCBNT88606-Vampyressa bidens	Vampyressa bidens	(√)	Vampyressa bidens	(√)	111	BCBNT88606-Vampyressa bidens
112	BCBNT96306-Rhinophylla pumilio	Rhinophylla pumilio	(√)	Rhinophylla pumilio	(√)	112	BCBNT96306-Rhinophylla pumilio
113	BCBNT68006-Lophostoma brasiliense	Lophostoma brasiliense	(√)	Lophostoma brasiliense	(√)	113	BCBNT68006-Lophostoma brasiliense
114	BCBNT14506-Diclidurus isabellus	Diclidurus isabellus	(√)	Diclidurus isabellus	(√)	114	BCBNT14506-Diclidurus isabellus
115	BCBNT59606-Sturnira tildae	Sturnira tildae	(√)	Sturnira tildae	(√)	115	BCBNT59606-Sturnira tildae
116	BCBNC16006-Platyrrhinus aurarius	Platyrrhinus aurarius	(√)	Platyrrhinus aurarius	(√)	116	BCBNC16006-Platyrrhinus aurarius
117	BCBNT70106-Phyllostomus discolor	Phyllostomus discolor	(√)	Carollia brevicauda	（×）	117	BCBNT70106-Phyllostomus discolor
118	BCBNT06806-Myotis riparius	Myotis riparius	(√)	Myotis riparius	(√)	118	BCBNT06806-Myotis riparius
119	BCBNC10806-Artibeus obscurus	Myotis riparius	（×）	Carollia brevicauda	（×）	119	BCBNC10806-Artibeus obscurus
120	BCBN37205-Sturnira tildae	Sturnira tildae	(√)	Carollia perspicillata	（×）	120	BCBN37205-Sturnira tildae
121	BCBNT97606-Sturnira tildae	Sturnira tildae	(√)	Sturnira tildae	(√)	121	BCBNT97606-Sturnira tildae
122	BCBNT97906-Carollia perspicillata	Carollia brevicauda	（×）	Carollia brevicauda	（×）	122	BCBNT97906-Carollia perspicillata
123	BCBNT36006-Artibeus lituratus	Artibeus lituratus	(√)	Artibeus lituratus	(√)	123	BCBNT36006-Artibeus lituratus
124	BCBNT87806-Carollia perspicillata	Carollia perspicillata	(√)	Carollia perspicillata	(√)	124	BCBNT87806-Carollia perspicillata
125	BCBNT63206-Carollia perspicillata	Carollia perspicillata	(√)	Carollia perspicillata	(√)	125	BCBNT63206-Carollia perspicillata
126	BCBN32505-Carollia perspicillata	Carollia perspicillata	(√)	Carollia perspicillata	(√)	126	BCBN32505-Carollia perspicillata
127	BCBNT56406-Rhinophylla pumilio	Rhinophylla pumilio	(√)	Rhinophylla pumilio	(√)	127	BCBNT56406-Rhinophylla pumilio
128	BCBNT10506-Molossus rufus	Artibeus lituratus	（×）	Carollia perspicillata	（×）	128	BCBNT10506-Molossus rufus
129	BCBNT36506-Artibeus concolor	Artibeus lituratus	（×）	Artibeus lituratus	（×）	129	BCBNT36506-Artibeus concolor
130	BCBNC10306-Anoura geoffroyi	Anoura geoffroyi	(√)	Anoura geoffroyi	(√)	130	BCBNC10306-Anoura geoffroyi
131	BCBNT67306-Carollia brevicauda	Carollia brevicauda	(√)	Carollia brevicauda	(√)	131	BCBNT67306-Carollia brevicauda
132	BCBNT88806-Artibeus cinereus	Artibeus cinereus	(√)	Artibeus cinereus	(√)	132	BCBNT88806-Artibeus cinereus
133	BCBNT93006-Sturnira tildae	Sturnira tildae	(√)	Sturnira tildae	(√)	133	BCBNT93006-Sturnira tildae
134	BCBNT87406-Pteronotus personatus	Pteronotus personatus	(√)	Pteronotus personatus	(√)	134	BCBNT87406-Pteronotus personatus
135	BCBN14605-Carollia perspicillata	Carollia perspicillata	(√)	Carollia brevicauda	（×）	135	BCBN14605-Carollia perspicillata
136	BCBNT33206-Artibeus obscurus	Artibeus obscurus	(√)	Artibeus obscurus	(√)	136	BCBNT33206-Artibeus obscurus
137	BCBNT27606-Molossops neglectus	Molossops neglectus	(√)	Molossops neglectus	(√)	137	BCBNT27606-Molossops neglectus
138	BCBNT68306-Diaemus youngi	Diaemus youngi	(√)	Carollia perspicillata	（×）	138	BCBNT68306-Diaemus youngi
139	BCBNT32006-Sturnira tildae	Sturnira tildae	(√)	Sturnira tildae	(√)	139	BCBNT32006-Sturnira tildae
140	BCBN30305-Artibeus gnomus	Artibeus gnomus	(√)	Artibeus gnomus	(√)	140	BCBN30305-Artibeus gnomus
141	BCBN16205-Lonchophylla thomasi	Lonchophylla thomasi	(√)	Carollia brevicauda	（×）	141	BCBN16205-Lonchophylla thomasi
142	BCBNT69606-Lophostoma brasiliense	Carollia perspicillata	（×）	Lophostoma brasiliense	(√)	142	BCBNT69606-Lophostoma brasiliense
143	BCBNT05106-Artibeus amplus	Artibeus amplus	(√)	Artibeus amplus	(√)	143	BCBNT05106-Artibeus amplus
144	BCBN28605-Myotis albescens	Myotis albescens	(√)	Myotis albescens	(√)	144	BCBN28605-Myotis albescens
145	BCBNT01106-Carollia perspicillata	Carollia perspicillata	(√)	Carollia perspicillata	(√)	145	BCBNT01106-Carollia perspicillata
146	BCBNT92506-Artibeus obscurus	Artibeus obscurus	(√)	Artibeus obscurus	(√)	146	BCBNT92506-Artibeus obscurus
147	BCBNT52006-Artibeus obscurus	Artibeus obscurus	(√)	Artibeus obscurus	(√)	147	BCBNT52006-Artibeus obscurus
148	BCBNC17506-Anoura geoffroyi	Anoura geoffroyi	(√)	Carollia perspicillata	（×）	148	BCBNC17506-Anoura geoffroyi
149	BCBNT88306-Desmodus rotundus	Desmodus rotundus	(√)	Desmodus rotundus	(√)	149	BCBNT88306-Desmodus rotundus
N-fold Cross-validation:
Query set 5
			Species assigned by two combined methods		Species assigned by two combined methods
No.	Querya	DV-RBFb		FJ-RBFc
1	BCBN35905-Uroderma bilobatum	Carollia perspicillata	（×）	Carollia brevicauda	（×）	BCBN35905-Uroderma bilobatum	Carollia brevicauda
2	BCBNT93306-Vampyressa brocki	Carollia perspicillata	（×）	Carollia brevicauda	（×）	BCBNT93306-Vampyressa brocki	Carollia brevicauda
3	BCBNT02306-Lonchophylla thomasi	Lonchophylla thomasi	(√)	Lonchophylla thomasi	(√)	BCBNT02306-Lonchophylla thomasi	Lonchophylla thomasi
4	BCBNT53406-Artibeus planirostris	Artibeus planirostris	(√)	Artibeus planirostris	(√)	BCBNT53406-Artibeus planirostris	Artibeus planirostris
5	BCBNT92406-Phyllostomus elongatus	Phyllostomus elongatus	(√)	Phyllostomus elongatus	(√)	BCBNT92406-Phyllostomus elongatus	Phyllostomus elongatus
6	BCBNC04306-Myotis riparius	Myotis riparius	(√)	Myotis riparius	(√)	BCBNC04306-Myotis riparius	Myotis riparius
7	BCBNT93206-Vampyressa bidens	Carollia brevicauda	（×）	Carollia brevicauda	（×）	BCBNT93206-Vampyressa bidens	Carollia brevicauda
8	BCBN13205-Trachops cirrhosus	Trachops cirrhosus	(√)	Trachops cirrhosus	(√)	BCBN13205-Trachops cirrhosus	Trachops cirrhosus
9	BCBNT06706-Sturnira tildae	Sturnira tildae	(√)	Sturnira tildae	(√)	BCBNT06706-Sturnira tildae	Sturnira tildae
10	BCBNC02406-Anoura geoffroyi	Anoura geoffroyi	(√)	Anoura geoffroyi	(√)	BCBNC02406-Anoura geoffroyi	Anoura geoffroyi
11	BCBNT51306-Macrophyllum macrophyllum	Macrophyllum macrophyllum	(√)	Macrophyllum macrophyllum	(√)	BCBNT51306-Macrophyllum macrophyllum	Macrophyllum macrophyllum
12	BCBNT97306-Carollia perspicillata	Carollia perspicillata	(√)	Carollia perspicillata	(√)	BCBNT97306-Carollia perspicillata	Carollia perspicillata
13	BCBNT62406-Artibeus planirostris	Artibeus planirostris	(√)	Artibeus planirostris	(√)	BCBNT62406-Artibeus planirostris	Artibeus planirostris
14	BCBNC16306-Carollia brevicauda	Carollia brevicauda	(√)	Carollia brevicauda	(√)	BCBNC16306-Carollia brevicauda	Carollia brevicauda
15	BCBNT67906-Lophostoma brasiliense	Lophostoma brasiliense	(√)	Lophostoma brasiliense	(√)	BCBNT67906-Lophostoma brasiliense	Lophostoma brasiliense
16	BCBNT35706-Rhynchonycteris naso	Rhynchonycteris naso	(√)	Rhynchonycteris naso	(√)	BCBNT35706-Rhynchonycteris naso	Rhynchonycteris naso
17	BCBNC08706-Anoura latidens	Anoura latidens	(√)	Anoura latidens	(√)	BCBNC08706-Anoura latidens	Anoura latidens
18	BCBNT55306-Mimon crenulatum	Mimon crenulatum	(√)	Mimon crenulatum	(√)	BCBNT55306-Mimon crenulatum	Mimon crenulatum
19	BCBNT34006-Pteronotus parnellii	Pteronotus parnellii	(√)	Carollia perspicillata	（×）	BCBNT34006-Pteronotus parnellii	Carollia perspicillata
20	BCBNT37306-Molossus molossus	Artibeus obscurus	（×）	Carollia brevicauda	（×）	BCBNT37306-Molossus molossus	Carollia brevicauda
21	BCBN34805-Lonchophylla thomasi	Lonchophylla thomasi	(√)	Lonchophylla thomasi	(√)	BCBN34805-Lonchophylla thomasi	Lonchophylla thomasi
22	BCBNC04706-Trachops cirrhosus	Trachops cirrhosus	(√)	Trachops cirrhosus	(√)	BCBNC04706-Trachops cirrhosus	Trachops cirrhosus
23	BCBNT97006-Rhinophylla pumilio	Rhinophylla pumilio	(√)	Rhinophylla pumilio	(√)	BCBNT97006-Rhinophylla pumilio	Rhinophylla pumilio
24	BCBNT37006-Noctilio albiventris	Noctilio albiventris	(√)	Noctilio albiventris	(√)	BCBNT37006-Noctilio albiventris	Noctilio albiventris
25	BCBNC14306-Myotis riparius	Myotis riparius	(√)	Carollia brevicauda	（×）	BCBNC14306-Myotis riparius	Carollia brevicauda
26	BCBNT01906-Lonchophylla thomasi	Lonchophylla thomasi	(√)	Lonchophylla thomasi	(√)	BCBNT01906-Lonchophylla thomasi	Lonchophylla thomasi
27	BCBN32405-Carollia perspicillata	Carollia perspicillata	(√)	Carollia perspicillata	(√)	BCBN32405-Carollia perspicillata	Carollia perspicillata
28	BCBN16705-Ametrida centurio	Ametrida centurio	(√)	Ametrida centurio	(√)	BCBN16705-Ametrida centurio	Ametrida centurio
29	BCBN28705-Phyllostomus elongatus	Phyllostomus elongatus	(√)	Phyllostomus elongatus	(√)	BCBN28705-Phyllostomus elongatus	Phyllostomus elongatus
30	BCBNT24706-Artibeus bogotensis	Artibeus bogotensis	(√)	Artibeus bogotensis	(√)	BCBNT24706-Artibeus bogotensis	Artibeus bogotensis
31	BCBNT06206-Artibeus amplus	Artibeus amplus	(√)	Artibeus amplus	(√)	BCBNT06206-Artibeus amplus	Artibeus amplus
32	BCBNT32406-Chiroderma villosum	Chiroderma villosum	(√)	Chiroderma villosum	(√)	BCBNT32406-Chiroderma villosum	Chiroderma villosum
33	BCBNT61706-Lonchophylla thomasi	Lonchophylla thomasi	(√)	Lonchophylla thomasi	(√)	BCBNT61706-Lonchophylla thomasi	Lonchophylla thomasi
34	BCBN54705-Carollia perspicillata	Carollia perspicillata	(√)	Carollia perspicillata	(√)	BCBN54705-Carollia perspicillata	Carollia perspicillata
35	BCBN30205-Artibeus gnomus	Artibeus gnomus	(√)	Artibeus gnomus	(√)	BCBN30205-Artibeus gnomus	Artibeus gnomus
36	BCBN32705-Carollia perspicillata	Carollia perspicillata	(√)	Carollia perspicillata	(√)	BCBN32705-Carollia perspicillata	Carollia perspicillata
37	BCBNT33306-Artibeus obscurus	Artibeus obscurus	(√)	Artibeus obscurus	(√)	BCBNT33306-Artibeus obscurus	Artibeus obscurus
38	BCBNT66606-Mimon crenulatum	Mimon crenulatum	(√)	Mimon crenulatum	(√)	BCBNT66606-Mimon crenulatum	Mimon crenulatum
39	BCBN77005-Phylloderma stenops	Carollia brevicauda	（×）	Phylloderma stenops	(√)	BCBN77005-Phylloderma stenops	Phylloderma stenops
40	BCBNT54306-Cynomops paranus	Cynomops paranus	(√)	Carollia perspicillata	（×）	BCBNT54306-Cynomops paranus	Carollia perspicillata
41	BCBNT38606-Eumops hansae	Eumops hansae	(√)	Eumops hansae	(√)	BCBNT38606-Eumops hansae	Eumops hansae
42	BCBN55305-Trachops cirrhosus	Trachops cirrhosus	(√)	Trachops cirrhosus	(√)	BCBN55305-Trachops cirrhosus	Trachops cirrhosus
43	BCBNC19106-Trachops cirrhosus	Trachops cirrhosus	(√)	Trachops cirrhosus	(√)	BCBNC19106-Trachops cirrhosus	Trachops cirrhosus
44	BCBNC09906-Anoura geoffroyi	Anoura geoffroyi	(√)	Anoura geoffroyi	(√)	BCBNC09906-Anoura geoffroyi	Anoura geoffroyi
45	BCBN32205-Carollia perspicillata	Carollia brevicauda	（×）	Carollia perspicillata	(√)	BCBN32205-Carollia perspicillata	Carollia perspicillata
46	BCBN53005-Myotis riparius	Myotis riparius	(√)	Myotis riparius	(√)	BCBN53005-Myotis riparius	Myotis riparius
47	BCBNT55006-Peropteryx leucoptera	Carollia brevicauda	（×）	Carollia brevicauda	（×）	BCBNT55006-Peropteryx leucoptera	Carollia brevicauda
48	BCBNT03006-Sturnira tildae	Sturnira tildae	(√)	Carollia perspicillata	（×）	BCBNT03006-Sturnira tildae	Carollia perspicillata
49	BCBN12705-Carollia perspicillata	Carollia perspicillata	(√)	Carollia brevicauda	（×）	BCBN12705-Carollia perspicillata	Carollia brevicauda
50	BCBNC08806-Anoura geoffroyi	Anoura geoffroyi	(√)	Anoura geoffroyi	(√)	BCBNC08806-Anoura geoffroyi	Anoura geoffroyi
51	BCBNT39806-Artibeus lituratus	Artibeus lituratus	(√)	Artibeus lituratus	(√)	BCBNT39806-Artibeus lituratus	Artibeus lituratus
52	BCBNT89706-Eptesicus furinalis	Eptesicus furinalis	(√)	Eptesicus furinalis	(√)	BCBNT89706-Eptesicus furinalis	Eptesicus furinalis
53	BCBNC02106-Carollia brevicauda	Carollia brevicauda	(√)	Carollia brevicauda	(√)	BCBNC02106-Carollia brevicauda	Carollia brevicauda
[truncated: 95 more rows]
