# Supplementary material for: A New Method for Species Identification via Protein-Coding and Non-Coding DNA Barcodes by Combining Machine Learning with Bioinformatic Methods
Source: PLoS One. 2012 Feb 20;7(2):e30986. doi: 10.1371/journal.pone.0030986 (PMC3282726; doi:10.1371/journal.pone.0030986)
Supplement: Table S2 — Species assignments for Pacific Canadian marine fish [82] (BOLD project TZFPC) based on COI sequences for all 5134 random queries using DV-RBF and FJ-RBF methods in details. (XLS) [file pone.0030986.s002.xls]

## Sheet: Table S2
Table S2. Species assignments for Pacific Canadian marine fish [82] (BOLD project TZFPC) based on COI sequences for all 5134 random queries using DV-RBF and FJ-RBF methods in details.
Random split:
Random replication 1
			Species assigned by two combined methods		Species assigned by two combined methods
No.	Querya	DV-RBFb		FJ-RBFc
1	TZFPA15007-Eptatretus stoutii	Eptatretus stoutii	(√d)	Eptatretus stoutii	(√d)
2	TZFPB55006-Eptatretus stoutii	Eptatretus stoutii	(√)	Eptatretus stoutii	(√)
3	TZFPB57806-Eptatretus stoutii	Eptatretus stoutii	(√)	Eptatretus stoutii	(√)
4	TZFPB21505-Eptatretus deani	Eptatretus deani	(√)	Eptatretus deani	(√)
5	TZFPB32505-Eptatretus deani	Eptatretus deani	(√)	Eptatretus deani	(√)
6	TZFPB04605-Porichthys notatus	Porichthys notatus	(√)	Porichthys notatus	(√)
7	TZFPB46906-Porichthys notatus	Porichthys notatus	(√)	Porichthys notatus	(√)
8	TZFPB04305-Porichthys notatus	Porichthys notatus	(√)	Porichthys notatus	(√)
9	TZFPB53606-Squalus acanthias	Squalus acanthias	(√)	Squalus acanthias	(√)
10	TZFPB56706-Squalus acanthias	Squalus acanthias	(√)	Squalus acanthias	(√)
11	TZFPB55906-Squalus acanthias	Squalus acanthias	(√)	Squalus acanthias	(√)
12	TZFPB42505-Cyclothone atraria	Cyclothone atraria	(√)	Cyclothone atraria	(√)
13	TZFPB86908-Cyclothone atraria	Cyclothone atraria	(√)	Cyclothone atraria	(√)
14	TZFPB42605-Cyclothone atraria	Cyclothone atraria	(√)	Cyclothone atraria	(√)
15	TZFPB48806-Hydrolagus colliei	Hydrolagus colliei	(√)	Hydrolagus colliei	(√)
16	TZFPB48506-Hydrolagus colliei	Hydrolagus colliei	(√)	Hydrolagus colliei	(√)
17	TZFPB48706-Hydrolagus colliei	Hydrolagus colliei	(√)	Hydrolagus colliei	(√)
18	TZFPB72106-Hydrolagus colliei	Hydrolagus colliei	(√)	Hydrolagus colliei	(√)
19	TZFPB48406-Hydrolagus colliei	Hydrolagus colliei	(√)	Hydrolagus colliei	(√)
20	TZFPB33305-Bathyraja trachura	Bathyraja trachura	(√)	Bathyraja trachura	(√)
21	TZFPB30305-Bathyraja trachura	Bathyraja trachura	(√)	Bathyraja trachura	(√)
22	TZFPB35105-Bathyraja violacea	Bathyraja violacea	(√)	Bathyraja violacea	(√)
23	TZFPA12706-Bathyraja violacea	Bathyraja violacea	(√)	Bathyraja violacea	(√)
24	TZFPB08105-Raja rhina	Raja rhina	(√)	Raja rhina	(√)
25	TZFPB08205-Raja rhina	Raja rhina	(√)	Raja rhina	(√)
26	TZFPB14205-Raja rhina	Raja rhina	(√)	Raja rhina	(√)
27	TZFPB14405-Raja rhina	Raja rhina	(√)	Raja rhina	(√)
28	TZFPB72306-Citharichthys sordidus	Citharichthys sordidus	(√)	Citharichthys sordidus	(√)
29	TZFPB71106-Citharichthys sordidus	Citharichthys sordidus	(√)	Citharichthys sordidus	(√)
30	TZFPB60806-Citharichthys sordidus	Citharichthys sordidus	(√)	Citharichthys sordidus	(√)
31	TZFPB58506-Citharichthys sordidus	Citharichthys sordidus	(√)	Citharichthys sordidus	(√)
32	TZFPB10005-Citharichthys sordidus	Citharichthys sordidus	(√)	Citharichthys sordidus	(√)
33	TZFPB26705-Atheresthes stomias	Atheresthes stomias	(√)	Atheresthes stomias	(√)
34	TZFPB57406-Atheresthes stomias	Atheresthes stomias	(√)	Atheresthes stomias	(√)
35	TZFPB56206-Atheresthes stomias	Atheresthes stomias	(√)	Atheresthes stomias	(√)
36	TZFPB54106-Atheresthes stomias	Atheresthes stomias	(√)	Atheresthes stomias	(√)
37	TZFPB53006-Pleuronichthys decurrens	Pleuronichthys decurrens	(√)	Pleuronichthys decurrens	(√)
38	TZFPB08505-Pleuronichthys decurrens	Pleuronichthys decurrens	(√)	Pleuronichthys decurrens	(√)
39	TZFPB06105-Lyopsetta exilis	Lyopsetta exilis	(√)	Lyopsetta exilis	(√)
40	TZFPB79706-Lyopsetta exilis	Lyopsetta exilis	(√)	Lyopsetta exilis	(√)
41	TZFPB54306-Lyopsetta exilis	Lyopsetta exilis	(√)	Lyopsetta exilis	(√)
42	TZFPB84106-Lyopsetta exilis	Lyopsetta exilis	(√)	Lyopsetta exilis	(√)
43	TZFPB79606-Lyopsetta exilis	Lyopsetta exilis	(√)	Lyopsetta exilis	(√)
44	TZFPB05905-Lyopsetta exilis	Lyopsetta exilis	(√)	Lyopsetta exilis	(√)
45	TZFPB60006-Eopsetta jordani	Eopsetta jordani	(√)	Eopsetta jordani	(√)
46	TZFPB10505-Eopsetta jordani	Eopsetta jordani	(√)	Eopsetta jordani	(√)
47	TZFPB10205-Eopsetta jordani	Eopsetta jordani	(√)	Eopsetta jordani	(√)
48	TZFPB10405-Eopsetta jordani	Eopsetta jordani	(√)	Eopsetta jordani	(√)
49	TZFPB19605-Platichthys stellatus	Platichthys stellatus	(√)	Platichthys stellatus	(√)
50	TZFPB16005-Platichthys stellatus	Platichthys stellatus	(√)	Platichthys stellatus	(√)
51	TZFPB09105-Psettichthys melanostictus	Psettichthys melanostictus	(√)	Psettichthys melanostictus	(√)
52	TZFPB19305-Psettichthys melanostictus	Psettichthys melanostictus	(√)	Psettichthys melanostictus	(√)
53	TZFPB18305-Parophrys vetulus	Parophrys vetulus	(√)	Parophrys vetulus	(√)
54	TZFPB78806-Parophrys vetulus	Parophrys vetulus	(√)	Parophrys vetulus	(√)
55	TZFPB73706-Parophrys vetulus	Parophrys vetulus	(√)	Parophrys vetulus	(√)
56	TZFPB11105-Parophrys vetulus	Parophrys vetulus	(√)	Parophrys vetulus	(√)
57	TZFPB73806-Parophrys vetulus	Parophrys vetulus	(√)	Parophrys vetulus	(√)
58	TZFPB05205-Parophrys vetulus	Parophrys vetulus	(√)	Parophrys vetulus	(√)
59	TZFPB19005-Lepidopsetta bilineata	Lepidopsetta bilineata	(√)	Lepidopsetta bilineata	(√)
60	TZFPB18805-Lepidopsetta bilineata	Lepidopsetta bilineata	(√)	Lepidopsetta bilineata	(√)
61	TZFPB53806-Hippoglossoides elassodon	Hippoglossoides elassodon	(√)	Hippoglossoides elassodon	(√)
62	TZFPB76306-Hippoglossoides elassodon	Hippoglossoides elassodon	(√)	Hippoglossoides elassodon	(√)
63	TZFPB15305-Hippoglossoides elassodon	Hippoglossoides elassodon	(√)	Hippoglossoides elassodon	(√)
64	TZFPB59406-Hippoglossoides elassodon	Hippoglossoides elassodon	(√)	Hippoglossoides elassodon	(√)
65	TZFPB76506-Hippoglossoides elassodon	Hippoglossoides elassodon	(√)	Hippoglossoides elassodon	(√)
66	TZFPB54006-Hippoglossoides elassodon	Hippoglossoides elassodon	(√)	Hippoglossoides elassodon	(√)
67	TZFPB56106-Glyptocephalus zachirus	Glyptocephalus zachirus	(√)	Glyptocephalus zachirus	(√)
68	TZFPB67406-Glyptocephalus zachirus	Glyptocephalus zachirus	(√)	Glyptocephalus zachirus	(√)
69	TZFPB56006-Glyptocephalus zachirus	Glyptocephalus zachirus	(√)	Glyptocephalus zachirus	(√)
70	TZFPB76606-Glyptocephalus zachirus	Glyptocephalus zachirus	(√)	Glyptocephalus zachirus	(√)
71	TZFPB08705-Glyptocephalus zachirus	Glyptocephalus zachirus	(√)	Glyptocephalus zachirus	(√)
72	TZFPB27305-Embassichthys bathybius	Embassichthys bathybius	(√)	Embassichthys bathybius	(√)
73	TZFPB24705-Embassichthys bathybius	Embassichthys bathybius	(√)	Embassichthys bathybius	(√)
74	TZFPB05305-Microstomus pacificus	Microstomus pacificus	(√)	Microstomus pacificus	(√)
75	TZFPB67306-Microstomus pacificus	Microstomus pacificus	(√)	Microstomus pacificus	(√)
76	TZFPB67806-Microstomus pacificus	Microstomus pacificus	(√)	Microstomus pacificus	(√)
77	TZFPB73106-Microstomus pacificus	Microstomus pacificus	(√)	Microstomus pacificus	(√)
78	TZFPB63506-Microstomus pacificus	Microstomus pacificus	(√)	Microstomus pacificus	(√)
79	TZFPB23505-Apristurus brunneus	Apristurus brunneus	(√)	Apristurus brunneus	(√)
80	TZFPB23205-Apristurus brunneus	Apristurus brunneus	(√)	Apristurus brunneus	(√)
81	TZFPB39105-Avocettina infans	Avocettina infans	(√)	Avocettina infans	(√)
82	TZFPB27805-Avocettina infans	Avocettina infans	(√)	Avocettina infans	(√)
83	TZFPB68506-Cymatogaster aggregata	Cymatogaster aggregata	(√)	Cymatogaster aggregata	(√)
84	TZFPB49406-Cymatogaster aggregata	Cymatogaster aggregata	(√)	Cymatogaster aggregata	(√)
85	TZFPB89508-Cymatogaster aggregata	Cymatogaster aggregata	(√)	Cymatogaster aggregata	(√)
86	TZFPB12405-Cymatogaster aggregata	Cymatogaster aggregata	(√)	Cymatogaster aggregata	(√)
87	TZFPB12305-Cymatogaster aggregata	Cymatogaster aggregata	(√)	Cymatogaster aggregata	(√)
88	TZFPB09405-Rhacochilus vacca	Rhacochilus vacca	(√)	Rhacochilus vacca	(√)
89	TZFPB09305-Rhacochilus vacca	Rhacochilus vacca	(√)	Rhacochilus vacca	(√)
90	TZFPB20105-Engraulis mordax	Engraulis mordax	(√)	Engraulis mordax	(√)
91	TZFPB54606-Engraulis mordax	Engraulis mordax	(√)	Engraulis mordax	(√)
92	TZFPB50506-Engraulis mordax	Engraulis mordax	(√)	Engraulis mordax	(√)
93	TZFPB50806-Engraulis mordax	Engraulis mordax	(√)	Engraulis mordax	(√)
94	TZFPB36905-Sagamichthys abei	Sagamichthys abei	(√)	Sagamichthys abei	(√)
95	TZFPA02606-Sagamichthys abei	Sagamichthys abei	(√)	Sagamichthys abei	(√)
96	TZFPB31805-Sagamichthys abei	Sagamichthys abei	(√)	Sagamichthys abei	(√)
97	TZFPA00706-Alepocephalus tenebrosus	Alepocephalus tenebrosus	(√)	Alepocephalus tenebrosus	(√)
98	TZFPB32805-Alepocephalus tenebrosus	Alepocephalus tenebrosus	(√)	Alepocephalus tenebrosus	(√)
99	TZFPB28405-Talismania bifurcata	Talismania bifurcata	(√)	Talismania bifurcata	(√)
100	TZFPA14506-Talismania bifurcata	Talismania bifurcata	(√)	Talismania bifurcata	(√)
101	TZFPB28605-Talismania bifurcata	Talismania bifurcata	(√)	Talismania bifurcata	(√)
102	TZFPB28105-Tactostoma macropus	Tactostoma macropus	(√)	Tactostoma macropus	(√)
103	TZFPB28005-Tactostoma macropus	Tactostoma macropus	(√)	Tactostoma macropus	(√)
104	TZFPA16407-Oncorhynchus tshawytscha	Oncorhynchus tshawytscha	(√)	Oncorhynchus tshawytscha	(√)
105	TZFPA19107-Oncorhynchus tshawytscha	Oncorhynchus tshawytscha	(√)	Oncorhynchus tshawytscha	(√)
106	TZFPB29405-Chauliodus macouni	Chauliodus macouni	(√)	Chauliodus macouni	(√)
107	TZFPB29505-Chauliodus macouni	Chauliodus macouni	(√)	Chauliodus macouni	(√)
108	TZFPB12505-Allosmerus elongatus	Allosmerus elongatus	(√)	Allosmerus elongatus	(√)
109	TZFPB12605-Allosmerus elongatus	Allosmerus elongatus	(√)	Allosmerus elongatus	(√)
110	TZFPB12805-Allosmerus elongatus	Allosmerus elongatus	(√)	Allosmerus elongatus	(√)
111	TZFPB52906-Allosmerus elongatus	Allosmerus elongatus	(√)	Allosmerus elongatus	(√)
112	TZFPB45706-Thaleichthys pacificus	Thaleichthys pacificus	(√)	Thaleichthys pacificus	(√)
113	TZFPB45506-Thaleichthys pacificus	Thaleichthys pacificus	(√)	Thaleichthys pacificus	(√)
114	TZFPB07505-Thaleichthys pacificus	Thaleichthys pacificus	(√)	Thaleichthys pacificus	(√)
115	TZFPB79006-Thaleichthys pacificus	Thaleichthys pacificus	(√)	Thaleichthys pacificus	(√)
116	TZFPB65406-Thaleichthys pacificus	Thaleichthys pacificus	(√)	Thaleichthys pacificus	(√)
117	TZFPB77206-Thaleichthys pacificus	Thaleichthys pacificus	(√)	Thaleichthys pacificus	(√)
118	TZFPB37605-Macropinna microstoma	Macropinna microstoma	(√)	Macropinna microstoma	(√)
119	TZFPA05906-Macropinna microstoma	Macropinna microstoma	(√)	Macropinna microstoma	(√)
120	TZFPA06006-Macropinna microstoma	Macropinna microstoma	(√)	Macropinna microstoma	(√)
121	TZFPB25305-Pseudobathylagus milleri	Pseudobathylagus milleri	(√)	Pseudobathylagus milleri	(√)
122	TZFPB40305-Pseudobathylagus milleri	Pseudobathylagus milleri	(√)	Pseudobathylagus milleri	(√)
123	TZFPB40705-Nansenia candida	Nansenia candida	(√)	Nansenia candida	(√)
124	TZFPB40605-Nansenia candida	Nansenia candida	(√)	Nansenia candida	(√)
125	TZFPB58806-Sardinops sagax	Sardinops sagax	(√)	Sardinops sagax	(√)
126	TZFPB58906-Sardinops sagax	Sardinops sagax	(√)	Sardinops sagax	(√)
127	TZFPB20805-Sardinops sagax	Sardinops sagax	(√)	Sardinops sagax	(√)
128	TZFPB03805-Clupea pallasii	Clupea pallasii	(√)	Clupea pallasii	(√)
129	TZFPB04005-Clupea pallasii	Clupea pallasii	(√)	Clupea pallasii	(√)
130	TZFPB56906-Alosa sapidissima	Alosa sapidissima	(√)	Alosa sapidissima	(√)
131	TZFPB04805-Alosa sapidissima	Alosa sapidissima	(√)	Alosa sapidissima	(√)
132	TZFPB15005-Alosa sapidissima	Alosa sapidissima	(√)	Alosa sapidissima	(√)
133	TZFPB24305-Antimora microlepis	Antimora microlepis	(√)	Antimora microlepis	(√)
134	TZFPB24605-Antimora microlepis	Antimora microlepis	(√)	Antimora microlepis	(√)
135	TZFPB03005-Merluccius productus	Merluccius productus	(√)	Merluccius productus	(√)
136	TZFPB72606-Merluccius productus	Merluccius productus	(√)	Merluccius productus	(√)
137	TZFPB57306-Merluccius productus	Merluccius productus	(√)	Merluccius productus	(√)
138	TZFPB73006-Merluccius productus	Merluccius productus	(√)	Merluccius productus	(√)
139	TZFPB51306-Merluccius productus	Merluccius productus	(√)	Merluccius productus	(√)
140	TZFPB13505-Microgadus proximus	Microgadus proximus	(√)	Microgadus proximus	(√)
141	TZFPB13605-Microgadus proximus	Microgadus proximus	(√)	Microgadus proximus	(√)
142	TZFPB16205-Gadus macrocephalus	Gadus macrocephalus	(√)	Gadus macrocephalus	(√)
143	TZFP16104-Gadus macrocephalus	Gadus macrocephalus	(√)	Gadus macrocephalus	(√)
144	TZFPB64506-Gadus macrocephalus	Gadus macrocephalus	(√)	Gadus macrocephalus	(√)
145	TZFPB58306-Theragra chalcogramma	Theragra chalcogramma	(√)	Theragra chalcogramma	(√)
146	TZFPB50406-Theragra chalcogramma	Theragra chalcogramma	(√)	Theragra chalcogramma	(√)
147	TZFPB17105-Theragra chalcogramma	Theragra chalcogramma	(√)	Theragra chalcogramma	(√)
148	TZFPB50106-Theragra chalcogramma	Theragra chalcogramma	(√)	Theragra chalcogramma	(√)
149	TZFPB77906-Theragra chalcogramma	Theragra chalcogramma	(√)	Theragra chalcogramma	(√)
150	TZFPB17205-Theragra chalcogramma	Theragra chalcogramma	(√)	Theragra chalcogramma	(√)
151	TZFPB66506-Sebastes elongatus	Sebastes elongatus	(√)	Sebastes elongatus	(√)
152	TZFPB68006-Sebastes elongatus	Sebastes elongatus	(√)	Sebastes elongatus	(√)
153	TZFPB66606-Sebastes elongatus	Sebastes elongatus	(√)	Sebastes elongatus	(√)
154	TZFPB78206-Sebastes elongatus	Sebastes elongatus	(√)	Sebastes elongatus	(√)
155	TZFPB75306-Sebastes flavidus	Sebastes flavidus	(√)	Sebastes flavidus	(√)
156	TZFPB16705-Sebastes flavidus	Sebastes flavidus	(√)	Sebastes flavidus	(√)
157	TZFPB69206-Sebastes flavidus	Sebastes flavidus	(√)	Sebastes flavidus	(√)
158	TZFPB16505-Sebastes flavidus	Sebastes flavidus	(√)	Sebastes flavidus	(√)
159	TZFPB74906-Sebastes pinniger	Sebastes pinniger	(√)	Sebastes pinniger	(√)
160	TZFPB69006-Sebastes pinniger	Sebastes pinniger	(√)	Sebastes pinniger	(√)
161	TZFPB74006-Sebastes pinniger	Sebastes pinniger	(√)	Sebastes pinniger	(√)
162	TZFPB70206-Sebastes babcocki	Sebastes babcocki	(√)	Sebastes babcocki	(√)
163	TZFPB81206-Sebastes babcocki	Sebastes babcocki	(√)	Sebastes babcocki	(√)
164	TZFPB74406-Sebastes babcocki	Sebastes babcocki	(√)	Sebastes babcocki	(√)
165	TZFPB84906-Sebastes proriger	Sebastes proriger	(√)	Sebastes proriger	(√)
166	TZFPB64806-Sebastes proriger	Sebastes proriger	(√)	Sebastes proriger	(√)
167	TZFPB67906-Sebastes proriger	Sebastes proriger	(√)	Sebastes proriger	(√)
168	TZFPB03505-Sebastes proriger	Sebastes proriger	(√)	Sebastes proriger	(√)
169	TZFPB75706-Sebastes proriger	Sebastes proriger	(√)	Sebastes proriger	(√)
170	TZFPB13905-Sebastes proriger	Sebastes proriger	(√)	Sebastes proriger	(√)
171	TZFPA16507-Sebastes diploproa	Sebastes diploproa	(√)	Sebastes diploproa	(√)
172	TZFPA15907-Sebastes diploproa	Sebastes diploproa	(√)	Sebastes diploproa	(√)
173	TZFPB22005-Sebastes diploproa	Sebastes diploproa	(√)	Sebastes diploproa	(√)
174	TZFPA16907-Sebastes diploproa	Sebastes diploproa	(√)	Sebastes diploproa	(√)
175	TZFPB22205-Sebastes diploproa	Sebastes diploproa	(√)	Sebastes diploproa	(√)
176	TZFPB84706-Sebastes diploproa	Sebastes diploproa	(√)	Sebastes diploproa	(√)
177	TZFPB18105-Sebastes caurinus	Sebastes caurinus	(√)	Sebastes caurinus	(√)
178	TZFPB10705-Sebastes caurinus	Sebastes caurinus	(√)	Sebastes caurinus	(√)
179	TZFPB63406-Sebastes aleutianus	Sebastes aleutianus	(√)	Sebastes aleutianus	(√)
180	TZFPB83806-Sebastes aleutianus	Sebastes aleutianus	(√)	Sebastes aleutianus	(√)
181	TZFPB83506-Sebastes aleutianus	Sebastes aleutianus	(√)	Sebastes aleutianus	(√)
182	TZFPB83606-Sebastes aleutianus	Sebastes aleutianus	(√)	Sebastes aleutianus	(√)
183	TZFPB62506-Sebastes aleutianus	Sebastes aleutianus	(√)	Sebastes aleutianus	(√)
184	TZFPB56406-Sebastes brevispinis	Sebastes brevispinis	(√)	Sebastes brevispinis	(√)
185	TZFPB74806-Sebastes brevispinis	Sebastes brevispinis	(√)	Sebastes brevispinis	(√)
186	TZFPB00105-Sebastes borealis	Sebastes borealis	(√)	Sebastes borealis	(√)
187	TZFPB00205-Sebastes borealis	Sebastes borealis	(√)	Sebastes borealis	(√)
188	TZFPB65006-Sebastes alutus	Sebastes alutus	(√)	Sebastes alutus	(√)
189	TZFPB45005-Sebastes alutus	Sebastes alutus	(√)	Sebastes alutus	(√)
190	TZFPB84606-Sebastes alutus	Sebastes alutus	(√)	Sebastes alutus	(√)
191	TZFPB74506-Sebastes alutus	Sebastes alutus	(√)	Sebastes alutus	(√)
192	TZFPB82006-Sebastes reedi	Sebastes reedi	(√)	Sebastes reedi	(√)
193	TZFPB81906-Sebastes reedi	Sebastes reedi	(√)	Sebastes reedi	(√)
194	TZFPB64606-Sebastes reedi	Sebastes reedi	(√)	Sebastes reedi	(√)
195	TZFPB63106-Sebastes reedi	Sebastes reedi	(√)	Sebastes reedi	(√)
196	TZFPB01605-Sebastolobus altivelis	Sebastolobus altivelis	(√)	Sebastolobus altivelis	(√)
197	TZFPB02205-Sebastolobus altivelis	Sebastolobus altivelis	(√)	Sebastolobus altivelis	(√)
198	TZFPB02505-Sebastolobus altivelis	Sebastolobus altivelis	(√)	Sebastolobus altivelis	(√)
199	TZFPB81006-Sebastolobus alascanus	Sebastolobus alascanus	(√)	Sebastolobus alascanus	(√)
200	TZFPB82606-Sebastolobus alascanus	Sebastolobus alascanus	(√)	Sebastolobus alascanus	(√)
201	TZFPB82506-Sebastolobus alascanus	Sebastolobus alascanus	(√)	Sebastolobus alascanus	(√)
202	TZFPB82806-Sebastolobus alascanus	Sebastolobus alascanus	(√)	Sebastolobus alascanus	(√)
203	TZFPB37305-Benthalbella dentata	Benthalbella dentata	(√)	Benthalbella dentata	(√)
204	TZFPB34405-Benthalbella dentata	Benthalbella dentata	(√)	Benthalbella dentata	(√)
205	TZFPB36405-Poromitra crassiceps	Poromitra crassiceps	(√)	Poromitra crassiceps	(√)
206	TZFPB36305-Poromitra crassiceps	Poromitra crassiceps	(√)	Poromitra crassiceps	(√)
207	TZFPB37205-Melamphaes lugubris	Melamphaes lugubris	(√)	Melamphaes lugubris	(√)
208	TZFPB38605-Melamphaes lugubris	Melamphaes lugubris	(√)	Melamphaes lugubris	(√)
209	TZFPB61006-Anoplopoma fimbria	Anoplopoma fimbria	(√)	Anoplopoma fimbria	(√)
210	TZFPB61106-Anoplopoma fimbria	Anoplopoma fimbria	(√)	Anoplopoma fimbria	(√)
211	TZFPB61806-Anoplopoma fimbria	Anoplopoma fimbria	(√)	Anoplopoma fimbria	(√)
212	TZFPB90708-Pholis laeta	Pholis laeta	(√)	Pholis laeta	(√)
213	TZFPB90508-Pholis laeta	Pholis laeta	(√)	Pholis laeta	(√)
214	TZFPB47806-Lycodes pacificus	Lycodes pacificus	(√)	Lycodes pacificus	(√)
215	TZFPB06605-Lycodes pacificus	Lycodes pacificus	(√)	Lycodes pacificus	(√)
216	TZFPB54506-Lycodes pacificus	Lycodes pacificus	(√)	Lycodes pacificus	(√)
217	TZFPB47706-Lycodes pacificus	Lycodes pacificus	(√)	Lycodes pacificus	(√)
218	TZFPB77606-Lycodes pacificus	Lycodes pacificus	(√)	Lycodes pacificus	(√)
219	TZFPB34105-Lycenchelys jordani	Lycenchelys jordani	(√)	Lycenchelys jordani	(√)
220	TZFPB34305-Lycenchelys jordani	Lycenchelys jordani	(√)	Lycenchelys jordani	(√)
221	TZFPB43105-Lycodes brevipes	Lycodes brevipes	(√)	Lycodes brevipes	(√)
222	TZFPB43205-Lycodes brevipes	Lycodes brevipes	(√)	Lycodes brevipes	(√)
223	TZFPB83006-Lycodes palearis	Lycodes palearis	(√)	Lycodes palearis	(√)
224	TZFPB83406-Lycodes palearis	Lycodes palearis	(√)	Lycodes palearis	(√)
225	TZFPB55606-Lycodes diapterus	Lycodes diapterus	(√)	Lycodes diapterus	(√)
226	TZFPB57206-Lycodes diapterus	Lycodes diapterus	(√)	Lycodes diapterus	(√)
227	TZFPB55406-Lycodes diapterus	Lycodes diapterus	(√)	Lycodes diapterus	(√)
228	TZFPB35705-Lycodapus pachysoma	Lycodapus pachysoma	(√)	Lycodapus pachysoma	(√)
229	TZFPA02006-Lycodapus pachysoma	Lycodapus pachysoma	(√)	Lycodapus pachysoma	(√)
230	TZFPA01706-Lycodapus pachysoma	Lycodapus pachysoma	(√)	Lycodapus pachysoma	(√)
231	TZFPB24805-Bothrocara brunneum	Bothrocara brunneum	(√)	Bothrocara brunneum	(√)
232	TZFPB26905-Bothrocara brunneum	Bothrocara brunneum	(√)	Bothrocara brunneum	(√)
233	TZFPB25005-Bothrocara brunneum	Bothrocara brunneum	(√)	Bothrocara brunneum	(√)
234	TZFPB31905-Bothrocara brunneum	Bothrocara brunneum	(√)	Bothrocara brunneum	(√)
235	TZFPB34805-Bothrocara pusillum	Bothrocara pusillum	(√)	Bothrocara pusillum	(√)
236	TZFPB34605-Bothrocara pusillum	Bothrocara pusillum	(√)	Bothrocara pusillum	(√)
237	TZFPB33705-Bothrocara molle	Bothrocara molle	(√)	Bothrocara molle	(√)
238	TZFPB31005-Bothrocara molle	Bothrocara molle	(√)	Bothrocara molle	(√)
239	TZFPA08006-Anoplarchus purpurescens	Anoplarchus purpurescens	(√)	Anoplarchus purpurescens	(√)
240	TZFPA07806-Anoplarchus purpurescens	Anoplarchus purpurescens	(√)	Anoplarchus purpurescens	(√)
241	TZFPB71306-Ronquilus jordani	Ronquilus jordani	(√)	Ronquilus jordani	(√)
242	TZFPB72006-Ronquilus jordani	Ronquilus jordani	(√)	Ronquilus jordani	(√)
243	TZFPA07306-Xiphister mucosus	Xiphister mucosus	(√)	Xiphister mucosus	(√)
244	TZFPA07606-Xiphister mucosus	Xiphister mucosus	(√)	Xiphister mucosus	(√)
245	TZFPB48006-Cryptacanthodes aleutensis	Cryptacanthodes aleutensis	(√)	Cryptacanthodes aleutensis	(√)
246	TZFPB47006-Cryptacanthodes aleutensis	Cryptacanthodes aleutensis	(√)	Cryptacanthodes aleutensis	(√)
247	TZFPB44805-Lumpenella longirostris	Lumpenella longirostris	(√)	Lumpenella longirostris	(√)
248	TZFPB44205-Lumpenella longirostris	Lumpenella longirostris	(√)	Lumpenella longirostris	(√)
249	TZFPB39805-Stenobrachius leucopsarus	Stenobrachius leucopsarus	(√)	Stenobrachius leucopsarus	(√)
250	TZFPB39505-Stenobrachius leucopsarus	Stenobrachius leucopsarus	(√)	Stenobrachius leucopsarus	(√)
251	TZFPB37505-Stenobrachius leucopsarus	Stenobrachius leucopsarus	(√)	Stenobrachius leucopsarus	(√)
252	TZFPB61906-Stenobrachius leucopsarus	Stenobrachius leucopsarus	(√)	Stenobrachius leucopsarus	(√)
253	TZFPB36705-Nannobrachium ritteri	Nannobrachium ritteri	(√)	Nannobrachium ritteri	(√)
254	TZFPB25605-Nannobrachium ritteri	Nannobrachium ritteri	(√)	Nannobrachium ritteri	(√)
255	TZFPB25705-Nannobrachium ritteri	Nannobrachium ritteri	(√)	Nannobrachium ritteri	(√)
256	TZFPB36805-Nannobrachium ritteri	Nannobrachium ritteri	(√)	Nannobrachium ritteri	(√)
257	TZFPA11806-Diaphus theta	Diaphus theta	(√)	Diaphus theta	(√)
258	TZFPA09306-Diaphus theta	Diaphus theta	(√)	Diaphus theta	(√)
259	TZFPA17307-Nectoliparis pelagicus	Nectoliparis pelagicus	(√)	Nectoliparis pelagicus	(√)
260	TZFPA19607-Nectoliparis pelagicus	Nectoliparis pelagicus	(√)	Nectoliparis pelagicus	(√)
261	TZFPB26405-Careproctus melanurus	Careproctus melanurus	(√)	Careproctus melanurus	(√)
262	TZFPA14406-Careproctus melanurus	Careproctus melanurus	(√)	Careproctus melanurus	(√)
263	TZFPB31205-Careproctus furcellus	Careproctus furcellus	(√)	Careproctus furcellus	(√)
264	TZFPA01006-Careproctus furcellus	Careproctus furcellus	(√)	Careproctus furcellus	(√)
265	TZFPB41705-Paraliparis pectoralis	Paraliparis pectoralis	(√)	Paraliparis pectoralis	(√)
266	TZFPA04006-Paraliparis pectoralis	Paraliparis pectoralis	(√)	Paraliparis pectoralis	(√)
267	TZFPA04506-Paraliparis pectoralis	Paraliparis pectoralis	(√)	Paraliparis pectoralis	(√)
268	TZFPA13306-Careproctus cypselurus	Careproctus cypselurus	(√)	Careproctus cypselurus	(√)
269	TZFPA10106-Careproctus cypselurus	Careproctus cypselurus	(√)	Careproctus cypselurus	(√)
270	TZFPA13206-Careproctus cypselurus	Careproctus cypselurus	(√)	Careproctus cypselurus	(√)
271	TZFPA11006-Paraliparis dactylosus	Paraliparis dactylosus	(√)	Paraliparis dactylosus	(√)
272	TZFPA10806-Paraliparis dactylosus	Paraliparis dactylosus	(√)	Paraliparis dactylosus	(√)
273	TZFPA12506-Paraliparis sp	Paraliparis sp	(√)	Paraliparis sp	(√)
274	TZFPA12806-Paraliparis sp	Paraliparis sp	(√)	Paraliparis sp	(√)
275	TZFPA17907-Liparis pulchellus	Liparis pulchellus	(√)	Liparis pulchellus	(√)
276	TZFPA18407-Liparis pulchellus	Liparis pulchellus	(√)	Liparis pulchellus	(√)
277	TZFPB89808-Artedius fenestralis	Artedius fenestralis	(√)	Artedius fenestralis	(√)
278	TZFPB90108-Artedius fenestralis	Artedius fenestralis	(√)	Artedius fenestralis	(√)
279	TZFPB90308-Artedius fenestralis	Artedius fenestralis	(√)	Artedius fenestralis	(√)
280	TZFPB88008-Artedius fenestralis	Artedius fenestralis	(√)	Artedius fenestralis	(√)
281	TZFPA09006-Oligocottus maculosus	Oligocottus maculosus	(√)	Oligocottus maculosus	(√)
282	TZFPA08806-Oligocottus maculosus	Oligocottus maculosus	(√)	Oligocottus maculosus	(√)
283	TZFPB87408-Oligocottus maculosus	Oligocottus maculosus	(√)	Oligocottus maculosus	(√)
284	TZFPA09206-Oligocottus maculosus	Oligocottus maculosus	(√)	Oligocottus maculosus	(√)
285	TZFPB91008-Hexagrammos decagrammus	Hexagrammos decagrammus	(√)	Hexagrammos decagrammus	(√)
286	TZFPA15507-Hexagrammos decagrammus	Hexagrammos decagrammus	(√)	Hexagrammos decagrammus	(√)
287	TZFPB89408-Hexagrammos decagrammus	Hexagrammos decagrammus	(√)	Hexagrammos decagrammus	(√)
288	TZFPB17605-Hexagrammos decagrammus	Hexagrammos decagrammus	(√)	Hexagrammos decagrammus	(√)
289	TZFPB11805-Ophiodon elongatus	Ophiodon elongatus	(√)	Ophiodon elongatus	(√)
290	TZFPB51106-Ophiodon elongatus	Ophiodon elongatus	(√)	Ophiodon elongatus	(√)
291	TZFPB71906-Ophiodon elongatus	Ophiodon elongatus	(√)	Ophiodon elongatus	(√)
292	TZFPB65706-Bathyagonus infraspinatus	Bathyagonus infraspinatus	(√)	Bathyagonus infraspinatus	(√)
293	TZFPB64006-Bathyagonus infraspinatus	Bathyagonus infraspinatus	(√)	Bathyagonus infraspinatus	(√)
294	TZFPB65606-Bathyagonus infraspinatus	Bathyagonus infraspinatus	(√)	Bathyagonus infraspinatus	(√)
295	TZFPB15605-Xeneretmus latifrons	Xeneretmus latifrons	(√)	Xeneretmus latifrons	(√)
296	TZFPB15705-Xeneretmus latifrons	Xeneretmus latifrons	(√)	Xeneretmus latifrons	(√)
297	TZFPB68806-Xeneretmus latifrons	Xeneretmus latifrons	(√)	Xeneretmus latifrons	(√)
298	TZFPB66006-Xeneretmus latifrons	Xeneretmus latifrons	(√)	Xeneretmus latifrons	(√)
299	TZFPB14805-Bathyagonus nigripinnis	Bathyagonus nigripinnis	(√)	Bathyagonus nigripinnis	(√)
300	TZFPB14605-Bathyagonus nigripinnis	Bathyagonus nigripinnis	(√)	Bathyagonus nigripinnis	(√)
301	TZFPB21305-Bathyagonus pentacanthus	Bathyagonus pentacanthus	(√)	Bathyagonus pentacanthus	(√)
302	TZFPB63906-Bathyagonus pentacanthus	Bathyagonus pentacanthus	(√)	Bathyagonus pentacanthus	(√)
303	TZFPB21405-Bathyagonus pentacanthus	Bathyagonus pentacanthus	(√)	Bathyagonus pentacanthus	(√)
304	TZFPB83306-Bathyagonus pentacanthus	Bathyagonus pentacanthus	(√)	Bathyagonus pentacanthus	(√)
305	TZFPB62606-Icelinus filamentosus	Icelinus filamentosus	(√)	Icelinus filamentosus	(√)
306	TZFPB65506-Icelinus filamentosus	Icelinus filamentosus	(√)	Icelinus filamentosus	(√)
307	TZFPB67106-Icelinus filamentosus	Icelinus filamentosus	(√)	Icelinus filamentosus	(√)
308	TZFPB66906-Radulinus asprellus	Radulinus asprellus	(√)	Radulinus asprellus	(√)
309	TZFPB61606-Radulinus asprellus	Radulinus asprellus	(√)	Radulinus asprellus	(√)
310	TZFPB73406-Radulinus asprellus	Radulinus asprellus	(√)	Radulinus asprellus	(√)
311	TZFPB66806-Radulinus asprellus	Radulinus asprellus	(√)	Radulinus asprellus	(√)
312	TZFPB07905-Dasycottus setiger	Dasycottus setiger	(√)	Dasycottus setiger	(√)
313	TZFPB07605-Dasycottus setiger	Dasycottus setiger	(√)	Dasycottus setiger	(√)
314	TZFP11404-Dasycottus setiger	Dasycottus setiger	(√)	Dasycottus setiger	(√)
315	TZFPB45305-Dasycottus setiger	Dasycottus setiger	(√)	Dasycottus setiger	(√)
316	TZFPB80706-Malacocottus zonurus	Malacocottus zonurus	(√)	Malacocottus zonurus	(√)
317	TZFPA19707-Malacocottus zonurus	Malacocottus zonurus	(√)	Malacocottus zonurus	(√)
Notea: All queries were randomly selected from the total 982 COI sequences. The names of query sequences consist of accession numbers and their true species names after the dash.
Noteb: DV denotes DV-Curve, RBF indicates RBF neural network, see the text for details.
Notec: FJ denotes FJ-Curve.
Noted: Ticks indicate correct assignments respectively by the current method.
Random split:
Random replication 2
			Species assigned by two combined methods		Species assigned by two combined methods
No.	Querya	DV-RBFb		FJ-RBFc
1	TZFPB57706-Eptatretus stoutii	Eptatretus stoutii	(√)	Eptatretus stoutii	(√)
2	TZFPA14907-Eptatretus stoutii	Eptatretus stoutii	(√)	Eptatretus stoutii	(√)
3	TZFPA14807-Eptatretus stoutii	Eptatretus stoutii	(√)	Eptatretus stoutii	(√)
4	TZFPB21505-Eptatretus deani	Eptatretus deani	(√)	Eptatretus deani	(√)
5	TZFPB32505-Eptatretus deani	Eptatretus deani	(√)	Eptatretus deani	(√)
6	TZFPB46906-Porichthys notatus	Porichthys notatus	(√)	Porichthys notatus	(√)
7	TZFPB60706-Porichthys notatus	Porichthys notatus	(√)	Porichthys notatus	(√)
8	TZFPB04405-Porichthys notatus	Porichthys notatus	(√)	Porichthys notatus	(√)
9	TZFPB14105-Squalus acanthias	Squalus acanthias	(√)	Squalus acanthias	(√)
10	TZFPB53606-Squalus acanthias	Squalus acanthias	(√)	Squalus acanthias	(√)
11	TZFPB11405-Squalus acanthias	Squalus acanthias	(√)	Squalus acanthias	(√)
12	TZFPB86908-Cyclothone atraria	Cyclothone atraria	(√)	Cyclothone atraria	(√)
13	TZFPB42605-Cyclothone atraria	Cyclothone atraria	(√)	Cyclothone atraria	(√)
14	TZFPB42205-Cyclothone atraria	Cyclothone atraria	(√)	Cyclothone atraria	(√)
15	TZFPB57506-Hydrolagus colliei	Hydrolagus colliei	(√)	Hydrolagus colliei	(√)
16	TZFPB17505-Hydrolagus colliei	Hydrolagus colliei	(√)	Hydrolagus colliei	(√)
17	TZFPB18405-Hydrolagus colliei	Hydrolagus colliei	(√)	Hydrolagus colliei	(√)
18	TZFPB72106-Hydrolagus colliei	Hydrolagus colliei	(√)	Hydrolagus colliei	(√)
19	TZFPB48506-Hydrolagus colliei	Hydrolagus colliei	(√)	Hydrolagus colliei	(√)
20	TZFPB30405-Bathyraja trachura	Bathyraja trachura	(√)	Bathyraja trachura	(√)
21	TZFPB30305-Bathyraja trachura	Bathyraja trachura	(√)	Bathyraja trachura	(√)
22	TZFPB35405-Bathyraja violacea	Bathyraja violacea	(√)	Bathyraja violacea	(√)
23	TZFPB35105-Bathyraja violacea	Bathyraja violacea	(√)	Bathyraja violacea	(√)
24	TZFPB46206-Raja rhina	Raja rhina	(√)	Raja rhina	(√)
25	TZFPB60606-Raja rhina	Raja rhina	(√)	Raja rhina	(√)
26	TZFPB46306-Raja rhina	Raja rhina	(√)	Raja rhina	(√)
27	TZFPB46406-Raja rhina	Raja rhina	(√)	Raja rhina	(√)
28	TZFPB68206-Citharichthys sordidus	Citharichthys sordidus	(√)	Citharichthys sordidus	(√)
29	TZFPB10005-Citharichthys sordidus	Citharichthys sordidus	(√)	Citharichthys sordidus	(√)
30	TZFPB10105-Citharichthys sordidus	Citharichthys sordidus	(√)	Citharichthys sordidus	(√)
31	TZFPB72406-Citharichthys sordidus	Citharichthys sordidus	(√)	Citharichthys sordidus	(√)
32	TZFPB09905-Citharichthys sordidus	Citharichthys sordidus	(√)	Citharichthys sordidus	(√)
33	TZFPB05805-Atheresthes stomias	Atheresthes stomias	(√)	Atheresthes stomias	(√)
34	TZFPB76906-Atheresthes stomias	Atheresthes stomias	(√)	Atheresthes stomias	(√)
35	TZFPB54106-Atheresthes stomias	Atheresthes stomias	(√)	Atheresthes stomias	(√)
36	TZFPB26705-Atheresthes stomias	Atheresthes stomias	(√)	Atheresthes stomias	(√)
37	TZFPB08305-Pleuronichthys decurrens	Pleuronichthys decurrens	(√)	Pleuronichthys decurrens	(√)
38	TZFPB08405-Pleuronichthys decurrens	Pleuronichthys decurrens	(√)	Pleuronichthys decurrens	(√)
39	TZFP17904-Lyopsetta exilis	Lyopsetta exilis	(√)	Lyopsetta exilis	(√)
40	TZFPB06205-Lyopsetta exilis	Lyopsetta exilis	(√)	Lyopsetta exilis	(√)
41	TZFPB06005-Lyopsetta exilis	Lyopsetta exilis	(√)	Lyopsetta exilis	(√)
42	TZFPB54406-Lyopsetta exilis	Lyopsetta exilis	(√)	Lyopsetta exilis	(√)
43	TZFPB79906-Lyopsetta exilis	Lyopsetta exilis	(√)	Lyopsetta exilis	(√)
44	TZFPB84106-Lyopsetta exilis	Lyopsetta exilis	(√)	Lyopsetta exilis	(√)
45	TZFPB60406-Eopsetta jordani	Eopsetta jordani	(√)	Eopsetta jordani	(√)
46	TZFPB10605-Eopsetta jordani	Eopsetta jordani	(√)	Eopsetta jordani	(√)
47	TZFPB60306-Eopsetta jordani	Eopsetta jordani	(√)	Eopsetta jordani	(√)
48	TZFPB60106-Eopsetta jordani	Eopsetta jordani	(√)	Eopsetta jordani	(√)
49	TZFPB19905-Platichthys stellatus	Platichthys stellatus	(√)	Platichthys stellatus	(√)
50	TZFPB19605-Platichthys stellatus	Platichthys stellatus	(√)	Platichthys stellatus	(√)
51	TZFPB19505-Psettichthys melanostictus	Psettichthys melanostictus	(√)	Psettichthys melanostictus	(√)
52	TZFPB19405-Psettichthys melanostictus	Psettichthys melanostictus	(√)	Psettichthys melanostictus	(√)
53	TZFPB53206-Parophrys vetulus	Parophrys vetulus	(√)	Parophrys vetulus	(√)
54	TZFPB10905-Parophrys vetulus	Parophrys vetulus	(√)	Parophrys vetulus	(√)
55	TZFPB10805-Parophrys vetulus	Parophrys vetulus	(√)	Parophrys vetulus	(√)
56	TZFPB11105-Parophrys vetulus	Parophrys vetulus	(√)	Parophrys vetulus	(√)
57	TZFPB11005-Parophrys vetulus	Parophrys vetulus	(√)	Parophrys vetulus	(√)
58	TZFPB58606-Parophrys vetulus	Parophrys vetulus	(√)	Parophrys vetulus	(√)
59	TZFPB18905-Lepidopsetta bilineata	Lepidopsetta bilineata	(√)	Lepidopsetta bilineata	(√)
60	TZFPB19205-Lepidopsetta bilineata	Lepidopsetta bilineata	(√)	Lepidopsetta bilineata	(√)
61	TZFPB67706-Hippoglossoides elassodon	Hippoglossoides elassodon	(√)	Hippoglossoides elassodon	(√)
62	TZFPB59406-Hippoglossoides elassodon	Hippoglossoides elassodon	(√)	Hippoglossoides elassodon	(√)
63	TZFPB15205-Hippoglossoides elassodon	Hippoglossoides elassodon	(√)	Hippoglossoides elassodon	(√)
64	TZFPB54006-Hippoglossoides elassodon	Hippoglossoides elassodon	(√)	Hippoglossoides elassodon	(√)
65	TZFPB76506-Hippoglossoides elassodon	Hippoglossoides elassodon	(√)	Hippoglossoides elassodon	(√)
66	TZFPB76706-Hippoglossoides elassodon	Hippoglossoides elassodon	(√)	Hippoglossoides elassodon	(√)
67	TZFPB84806-Glyptocephalus zachirus	Glyptocephalus zachirus	(√)	Glyptocephalus zachirus	(√)
68	TZFPB08605-Glyptocephalus zachirus	Glyptocephalus zachirus	(√)	Glyptocephalus zachirus	(√)
69	TZFPB67406-Glyptocephalus zachirus	Glyptocephalus zachirus	(√)	Glyptocephalus zachirus	(√)
70	TZFPB73206-Glyptocephalus zachirus	Glyptocephalus zachirus	(√)	Glyptocephalus zachirus	(√)
71	TZFPB59806-Glyptocephalus zachirus	Glyptocephalus zachirus	(√)	Glyptocephalus zachirus	(√)
72	TZFPB27205-Embassichthys bathybius	Embassichthys bathybius	(√)	Embassichthys bathybius	(√)
73	TZFPB27305-Embassichthys bathybius	Embassichthys bathybius	(√)	Embassichthys bathybius	(√)
74	TZFPB84206-Microstomus pacificus	Microstomus pacificus	(√)	Microstomus pacificus	(√)
75	TZFPB67806-Microstomus pacificus	Microstomus pacificus	(√)	Microstomus pacificus	(√)
76	TZFPB63506-Microstomus pacificus	Microstomus pacificus	(√)	Microstomus pacificus	(√)
77	TZFPB76406-Microstomus pacificus	Microstomus pacificus	(√)	Microstomus pacificus	(√)
78	TZFPB05705-Microstomus pacificus	Microstomus pacificus	(√)	Microstomus pacificus	(√)
79	TZFPB23505-Apristurus brunneus	Apristurus brunneus	(√)	Apristurus brunneus	(√)
80	TZFPB23205-Apristurus brunneus	Apristurus brunneus	(√)	Apristurus brunneus	(√)
81	TZFPB39105-Avocettina infans	Avocettina infans	(√)	Avocettina infans	(√)
82	TZFPB39205-Avocettina infans	Avocettina infans	(√)	Avocettina infans	(√)
83	TZFPB68506-Cymatogaster aggregata	Cymatogaster aggregata	(√)	Cymatogaster aggregata	(√)
84	TZFPB59706-Cymatogaster aggregata	Cymatogaster aggregata	(√)	Cymatogaster aggregata	(√)
85	TZFPB89508-Cymatogaster aggregata	Cymatogaster aggregata	(√)	Cymatogaster aggregata	(√)
86	TZFPB12305-Cymatogaster aggregata	Cymatogaster aggregata	(√)	Cymatogaster aggregata	(√)
87	TZFPB12205-Cymatogaster aggregata	Cymatogaster aggregata	(√)	Cymatogaster aggregata	(√)
88	TZFPB09305-Rhacochilus vacca	Rhacochilus vacca	(√)	Rhacochilus vacca	(√)
89	TZFPB09505-Rhacochilus vacca	Rhacochilus vacca	(√)	Rhacochilus vacca	(√)
90	TZFPB20305-Engraulis mordax	Engraulis mordax	(√)	Engraulis mordax	(√)
91	TZFPB50906-Engraulis mordax	Engraulis mordax	(√)	Engraulis mordax	(√)
92	TZFPB20405-Engraulis mordax	Engraulis mordax	(√)	Engraulis mordax	(√)
93	TZFPB50806-Engraulis mordax	Engraulis mordax	(√)	Engraulis mordax	(√)
94	TZFPA02606-Sagamichthys abei	Sagamichthys abei	(√)	Sagamichthys abei	(√)
95	TZFPB37005-Sagamichthys abei	Sagamichthys abei	(√)	Sagamichthys abei	(√)
96	TZFPA03206-Sagamichthys abei	Sagamichthys abei	(√)	Sagamichthys abei	(√)
97	TZFPB37705-Alepocephalus tenebrosus	Alepocephalus tenebrosus	(√)	Alepocephalus tenebrosus	(√)
98	TZFPB37905-Alepocephalus tenebrosus	Alepocephalus tenebrosus	(√)	Alepocephalus tenebrosus	(√)
99	TZFPA14606-Talismania bifurcata	Talismania bifurcata	(√)	Talismania bifurcata	(√)
100	TZFPA14506-Talismania bifurcata	Talismania bifurcata	(√)	Talismania bifurcata	(√)
101	TZFPA03606-Talismania bifurcata	Talismania bifurcata	(√)	Talismania bifurcata	(√)
102	TZFPB28205-Tactostoma macropus	Tactostoma macropus	(√)	Tactostoma macropus	(√)
103	TZFPB28005-Tactostoma macropus	Tactostoma macropus	(√)	Tactostoma macropus	(√)
104	TZFPA16407-Oncorhynchus tshawytscha	Oncorhynchus tshawytscha	(√)	Oncorhynchus tshawytscha	(√)
105	TZFPA15207-Oncorhynchus tshawytscha	Oncorhynchus tshawytscha	(√)	Oncorhynchus tshawytscha	(√)
106	TZFPB29605-Chauliodus macouni	Chauliodus macouni	(√)	Chauliodus macouni	(√)
107	TZFPB29405-Chauliodus macouni	Chauliodus macouni	(√)	Chauliodus macouni	(√)
108	TZFPB58206-Allosmerus elongatus	Allosmerus elongatus	(√)	Allosmerus elongatus	(√)
109	TZFPB58106-Allosmerus elongatus	Allosmerus elongatus	(√)	Allosmerus elongatus	(√)
110	TZFPB12605-Allosmerus elongatus	Allosmerus elongatus	(√)	Allosmerus elongatus	(√)
111	TZFPB54706-Allosmerus elongatus	Allosmerus elongatus	(√)	Allosmerus elongatus	(√)
112	TZFPB07305-Thaleichthys pacificus	Thaleichthys pacificus	(√)	Thaleichthys pacificus	(√)
113	TZFPB77006-Thaleichthys pacificus	Thaleichthys pacificus	(√)	Thaleichthys pacificus	(√)
114	TZFPB45606-Thaleichthys pacificus	Thaleichthys pacificus	(√)	Thaleichthys pacificus	(√)
115	TZFP16904-Thaleichthys pacificus	Thaleichthys pacificus	(√)	Thaleichthys pacificus	(√)
116	TZFPB79006-Thaleichthys pacificus	Thaleichthys pacificus	(√)	Thaleichthys pacificus	(√)
117	TZFPB77206-Thaleichthys pacificus	Thaleichthys pacificus	(√)	Thaleichthys pacificus	(√)
118	TZFPA06006-Macropinna microstoma	Macropinna microstoma	(√)	Macropinna microstoma	(√)
119	TZFPA04706-Macropinna microstoma	Macropinna microstoma	(√)	Macropinna microstoma	(√)
120	TZFPB37605-Macropinna microstoma	Macropinna microstoma	(√)	Macropinna microstoma	(√)
121	TZFPB25305-Pseudobathylagus milleri	Pseudobathylagus milleri	(√)	Pseudobathylagus milleri	(√)
122	TZFPB40105-Pseudobathylagus milleri	Pseudobathylagus milleri	(√)	Pseudobathylagus milleri	(√)
123	TZFPB40605-Nansenia candida	Nansenia candida	(√)	Nansenia candida	(√)
124	TZFPB40705-Nansenia candida	Nansenia candida	(√)	Nansenia candida	(√)
125	TZFPB60506-Sardinops sagax	Sardinops sagax	(√)	Sardinops sagax	(√)
126	TZFPB68106-Sardinops sagax	Sardinops sagax	(√)	Sardinops sagax	(√)
127	TZFPB20905-Sardinops sagax	Sardinops sagax	(√)	Sardinops sagax	(√)
128	TZFPB03705-Clupea pallasii	Clupea pallasii	(√)	Clupea pallasii	(√)
129	TZFPB03805-Clupea pallasii	Clupea pallasii	(√)	Clupea pallasii	(√)
130	TZFPB46706-Alosa sapidissima	Alosa sapidissima	(√)	Alosa sapidissima	(√)
131	TZFPB52206-Alosa sapidissima	Alosa sapidissima	(√)	Alosa sapidissima	(√)
132	TZFPB04905-Alosa sapidissima	Alosa sapidissima	(√)	Alosa sapidissima	(√)
133	TZFPB02105-Antimora microlepis	Antimora microlepis	(√)	Antimora microlepis	(√)
134	TZFPB24605-Antimora microlepis	Antimora microlepis	(√)	Antimora microlepis	(√)
135	TZFPB72606-Merluccius productus	Merluccius productus	(√)	Merluccius productus	(√)
136	TZFPB03105-Merluccius productus	Merluccius productus	(√)	Merluccius productus	(√)
137	TZFPB03205-Merluccius productus	Merluccius productus	(√)	Merluccius productus	(√)
138	TZFPB03305-Merluccius productus	Merluccius productus	(√)	Merluccius productus	(√)
139	TZFPB73006-Merluccius productus	Merluccius productus	(√)	Merluccius productus	(√)
140	TZFPB13605-Microgadus proximus	Microgadus proximus	(√)	Microgadus proximus	(√)
141	TZFPB13405-Microgadus proximus	Microgadus proximus	(√)	Microgadus proximus	(√)
142	TZFPB65306-Gadus macrocephalus	Gadus macrocephalus	(√)	Gadus macrocephalus	(√)
143	TZFPB16205-Gadus macrocephalus	Gadus macrocephalus	(√)	Gadus macrocephalus	(√)
144	TZFPB75406-Gadus macrocephalus	Gadus macrocephalus	(√)	Gadus macrocephalus	(√)
145	TZFPB05005-Theragra chalcogramma	Theragra chalcogramma	(√)	Theragra chalcogramma	(√)
146	TZFPB78006-Theragra chalcogramma	Theragra chalcogramma	(√)	Theragra chalcogramma	(√)
147	TZFPB17005-Theragra chalcogramma	Theragra chalcogramma	(√)	Theragra chalcogramma	(√)
148	TZFPB50406-Theragra chalcogramma	Theragra chalcogramma	(√)	Theragra chalcogramma	(√)
149	TZFPB17305-Theragra chalcogramma	Theragra chalcogramma	(√)	Theragra chalcogramma	(√)
150	TZFPB77806-Theragra chalcogramma	Theragra chalcogramma	(√)	Theragra chalcogramma	(√)
151	TZFPB72806-Sebastes elongatus	Sebastes elongatus	(√)	Sebastes elongatus	(√)
152	TZFPB69706-Sebastes elongatus	Sebastes elongatus	(√)	Sebastes elongatus	(√)
153	TZFPB66606-Sebastes elongatus	Sebastes elongatus	(√)	Sebastes elongatus	(√)
154	TZFPB61706-Sebastes elongatus	Sebastes elongatus	(√)	Sebastes elongatus	(√)
155	TZFPB16705-Sebastes flavidus	Sebastes flavidus	(√)	Sebastes flavidus	(√)
156	TZFPB16505-Sebastes flavidus	Sebastes flavidus	(√)	Sebastes flavidus	(√)
157	TZFPB61206-Sebastes flavidus	Sebastes flavidus	(√)	Sebastes flavidus	(√)
158	TZFPB69206-Sebastes flavidus	Sebastes flavidus	(√)	Sebastes flavidus	(√)
159	TZFPB74906-Sebastes pinniger	Sebastes pinniger	(√)	Sebastes pinniger	(√)
160	TZFPB69106-Sebastes pinniger	Sebastes pinniger	(√)	Sebastes pinniger	(√)
161	TZFPB69006-Sebastes pinniger	Sebastes pinniger	(√)	Sebastes pinniger	(√)
162	TZFPB23005-Sebastes babcocki	Sebastes babcocki	(√)	Sebastes babcocki	(√)
163	TZFPB70006-Sebastes babcocki	Sebastes babcocki	(√)	Sebastes babcocki	(√)
164	TZFPB81206-Sebastes babcocki	Sebastes babcocki	(√)	Sebastes babcocki	(√)
165	TZFPB64806-Sebastes proriger	Sebastes proriger	(√)	Sebastes proriger	(√)
166	TZFPB84906-Sebastes proriger	Sebastes proriger	(√)	Sebastes proriger	(√)
167	TZFPB61306-Sebastes proriger	Sebastes proriger	(√)	Sebastes proriger	(√)
168	TZFPB67906-Sebastes proriger	Sebastes proriger	(√)	Sebastes proriger	(√)
169	TZFPB55706-Sebastes proriger	Sebastes proriger	(√)	Sebastes proriger	(√)
170	TZFPB85206-Sebastes proriger	Sebastes proriger	(√)	Sebastes proriger	(√)
171	TZFPA16007-Sebastes diploproa	Sebastes diploproa	(√)	Sebastes diploproa	(√)
172	TZFPA16807-Sebastes diploproa	Sebastes diploproa	(√)	Sebastes diploproa	(√)
173	TZFPB22405-Sebastes diploproa	Sebastes diploproa	(√)	Sebastes diploproa	(√)
174	TZFPB56806-Sebastes diploproa	Sebastes diploproa	(√)	Sebastes diploproa	(√)
175	TZFPB22205-Sebastes diploproa	Sebastes diploproa	(√)	Sebastes diploproa	(√)
176	TZFPB22005-Sebastes diploproa	Sebastes diploproa	(√)	Sebastes diploproa	(√)
177	TZFPB11205-Sebastes caurinus	Sebastes caurinus	(√)	Sebastes caurinus	(√)
178	TZFPB10705-Sebastes caurinus	Sebastes caurinus	(√)	Sebastes caurinus	(√)
179	TZFPB47406-Sebastes aleutianus	Sebastes aleutianus	(√)	Sebastes aleutianus	(√)
180	TZFPB56506-Sebastes aleutianus	Sebastes aleutianus	(√)	Sebastes aleutianus	(√)
181	TZFPB83606-Sebastes aleutianus	Sebastes aleutianus	(√)	Sebastes aleutianus	(√)
182	TZFPB63406-Sebastes aleutianus	Sebastes aleutianus	(√)	Sebastes aleutianus	(√)
183	TZFPB56606-Sebastes aleutianus	Sebastes aleutianus	(√)	Sebastes aleutianus	(√)
184	TZFPB70806-Sebastes brevispinis	Sebastes brevispinis	(√)	Sebastes brevispinis	(√)
185	TZFPB56406-Sebastes brevispinis	Sebastes brevispinis	(√)	Sebastes brevispinis	(√)
186	TZFPB22805-Sebastes borealis	Sebastes borealis	(√)	Sebastes borealis	(√)
187	TZFPB00105-Sebastes borealis	Sebastes borealis	(√)	Sebastes borealis	(√)
188	TZFPB69606-Sebastes alutus	Sebastes alutus	(√)	Sebastes alutus	(√)
189	TZFPB84406-Sebastes alutus	Sebastes alutus	(√)	Sebastes alutus	(√)
190	TZFPB84506-Sebastes alutus	Sebastes alutus	(√)	Sebastes alutus	(√)
191	TZFPB45005-Sebastes alutus	Sebastes alutus	(√)	Sebastes alutus	(√)
192	TZFPB63106-Sebastes reedi	Sebastes reedi	(√)	Sebastes reedi	(√)
193	TZFPB81906-Sebastes reedi	Sebastes reedi	(√)	Sebastes reedi	(√)
194	TZFPB81506-Sebastes reedi	Sebastes reedi	(√)	Sebastes reedi	(√)
195	TZFPB81706-Sebastes reedi	Sebastes reedi	(√)	Sebastes reedi	(√)
196	TZFPB01605-Sebastolobus altivelis	Sebastolobus altivelis	(√)	Sebastolobus altivelis	(√)
197	TZFPB02305-Sebastolobus altivelis	Sebastolobus altivelis	(√)	Sebastolobus altivelis	(√)
198	TZFPB01705-Sebastolobus altivelis	Sebastolobus altivelis	(√)	Sebastolobus altivelis	(√)
199	TZFPB82606-Sebastolobus alascanus	Sebastolobus alascanus	(√)	Sebastolobus alascanus	(√)
200	TZFPB80906-Sebastolobus alascanus	Sebastolobus alascanus	(√)	Sebastolobus alascanus	(√)
201	TZFPB82906-Sebastolobus alascanus	Sebastolobus alascanus	(√)	Sebastolobus alascanus	(√)
202	TZFPB82706-Sebastolobus alascanus	Sebastolobus alascanus	(√)	Sebastolobus alascanus	(√)
203	TZFPA05206-Benthalbella dentata	Benthalbella dentata	(√)	Benthalbella dentata	(√)
204	TZFPB34405-Benthalbella dentata	Benthalbella dentata	(√)	Benthalbella dentata	(√)
205	TZFPB36305-Poromitra crassiceps	Poromitra crassiceps	(√)	Poromitra crassiceps	(√)
206	TZFPB36205-Poromitra crassiceps	Poromitra crassiceps	(√)	Poromitra crassiceps	(√)
207	TZFPB38605-Melamphaes lugubris	Melamphaes lugubris	(√)	Melamphaes lugubris	(√)
208	TZFPB38805-Melamphaes lugubris	Melamphaes lugubris	(√)	Melamphaes lugubris	(√)
209	TZFPB61806-Anoplopoma fimbria	Anoplopoma fimbria	(√)	Anoplopoma fimbria	(√)
210	TZFPB01905-Anoplopoma fimbria	Anoplopoma fimbria	(√)	Anoplopoma fimbria	(√)
211	TZFPB61406-Anoplopoma fimbria	Anoplopoma fimbria	(√)	Anoplopoma fimbria	(√)
212	TZFPB87808-Pholis laeta	Pholis laeta	(√)	Pholis laeta	(√)
213	TZFPB87708-Pholis laeta	Pholis laeta	(√)	Pholis laeta	(√)
214	TZFPB06905-Lycodes pacificus	Lycodes pacificus	(√)	Lycodes pacificus	(√)
215	TZFPB71406-Lycodes pacificus	Lycodes pacificus	(√)	Lycodes pacificus	(√)
216	TZFPB47806-Lycodes pacificus	Lycodes pacificus	(√)	Lycodes pacificus	(√)
217	TZFPB06605-Lycodes pacificus	Lycodes pacificus	(√)	Lycodes pacificus	(√)
218	TZFPB06805-Lycodes pacificus	Lycodes pacificus	(√)	Lycodes pacificus	(√)
219	TZFPA06706-Lycenchelys jordani	Lycenchelys jordani	(√)	Lycenchelys jordani	(√)
220	TZFPB34205-Lycenchelys jordani	Lycenchelys jordani	(√)	Lycenchelys jordani	(√)
221	TZFPB43205-Lycodes brevipes	Lycodes brevipes	(√)	Lycodes brevipes	(√)
222	TZFPB43605-Lycodes brevipes	Lycodes brevipes	(√)	Lycodes brevipes	(√)
223	TZFPB83406-Lycodes palearis	Lycodes palearis	(√)	Lycodes palearis	(√)
224	TZFPB83006-Lycodes palearis	Lycodes palearis	(√)	Lycodes palearis	(√)
225	TZFPB21705-Lycodes diapterus	Lycodes diapterus	(√)	Lycodes diapterus	(√)
226	TZFPB57206-Lycodes diapterus	Lycodes diapterus	(√)	Lycodes diapterus	(√)
227	TZFPB21605-Lycodes diapterus	Lycodes diapterus	(√)	Lycodes diapterus	(√)
228	TZFPA01706-Lycodapus pachysoma	Lycodapus pachysoma	(√)	Lycodapus pachysoma	(√)
229	TZFPA02106-Lycodapus pachysoma	Lycodapus pachysoma	(√)	Lycodapus pachysoma	(√)
230	TZFPA01806-Lycodapus pachysoma	Lycodapus pachysoma	(√)	Lycodapus pachysoma	(√)
231	TZFPB25105-Bothrocara brunneum	Bothrocara brunneum	(√)	Bothrocara brunneum	(√)
232	TZFPB24905-Bothrocara brunneum	Bothrocara brunneum	(√)	Bothrocara brunneum	(√)
233	TZFPB26905-Bothrocara brunneum	Bothrocara brunneum	(√)	Bothrocara brunneum	(√)
234	TZFPB32405-Bothrocara brunneum	Bothrocara brunneum	(√)	Bothrocara brunneum	(√)
235	TZFPB34905-Bothrocara pusillum	Bothrocara pusillum	(√)	Bothrocara pusillum	(√)
236	TZFPB34605-Bothrocara pusillum	Bothrocara pusillum	(√)	Bothrocara pusillum	(√)
237	TZFPB31005-Bothrocara molle	Bothrocara molle	(√)	Bothrocara molle	(√)
238	TZFPB33705-Bothrocara molle	Bothrocara molle	(√)	Bothrocara molle	(√)
239	TZFPA07806-Anoplarchus purpurescens	Anoplarchus purpurescens	(√)	Anoplarchus purpurescens	(√)
240	TZFPA08006-Anoplarchus purpurescens	Anoplarchus purpurescens	(√)	Anoplarchus purpurescens	(√)
241	TZFPB71306-Ronquilus jordani	Ronquilus jordani	(√)	Ronquilus jordani	(√)
242	TZFPB72006-Ronquilus jordani	Ronquilus jordani	(√)	Ronquilus jordani	(√)
243	TZFPA07606-Xiphister mucosus	Xiphister mucosus	(√)	Xiphister mucosus	(√)
244	TZFPA07206-Xiphister mucosus	Xiphister mucosus	(√)	Xiphister mucosus	(√)
245	TZFPB48006-Cryptacanthodes aleutensis	Cryptacanthodes aleutensis	(√)	Cryptacanthodes aleutensis	(√)
246	TZFPB47006-Cryptacanthodes aleutensis	Cryptacanthodes aleutensis	(√)	Cryptacanthodes aleutensis	(√)
247	TZFPB43405-Lumpenella longirostris	Lumpenella longirostris	(√)	Lumpenella longirostris	(√)
248	TZFPB44105-Lumpenella longirostris	Lumpenella longirostris	(√)	Lumpenella longirostris	(√)
249	TZFPB37405-Stenobrachius leucopsarus	Stenobrachius leucopsarus	(√)	Stenobrachius leucopsarus	(√)
250	TZFPB62306-Stenobrachius leucopsarus	Stenobrachius leucopsarus	(√)	Stenobrachius leucopsarus	(√)
251	TZFPB39805-Stenobrachius leucopsarus	Stenobrachius leucopsarus	(√)	Stenobrachius leucopsarus	(√)
252	TZFPB62006-Stenobrachius leucopsarus	Stenobrachius leucopsarus	(√)	Stenobrachius leucopsarus	(√)
253	TZFPB36705-Nannobrachium ritteri	Nannobrachium ritteri	(√)	Nannobrachium ritteri	(√)
254	TZFPB25905-Nannobrachium ritteri	Nannobrachium ritteri	(√)	Nannobrachium ritteri	(√)
255	TZFPB25605-Nannobrachium ritteri	Nannobrachium ritteri	(√)	Nannobrachium ritteri	(√)
256	TZFPB25705-Nannobrachium ritteri	Nannobrachium ritteri	(√)	Nannobrachium ritteri	(√)
257	TZFPB40905-Diaphus theta	Diaphus theta	(√)	Diaphus theta	(√)
258	TZFPA11906-Diaphus theta	Diaphus theta	(√)	Diaphus theta	(√)
259	TZFPA19407-Nectoliparis pelagicus	Nectoliparis pelagicus	(√)	Nectoliparis pelagicus	(√)
260	TZFPA19307-Nectoliparis pelagicus	Nectoliparis pelagicus	(√)	Nectoliparis pelagicus	(√)
261	TZFPA14306-Careproctus melanurus	Careproctus melanurus	(√)	Careproctus melanurus	(√)
262	TZFPB26405-Careproctus melanurus	Careproctus melanurus	(√)	Careproctus melanurus	(√)
263	TZFPB41305-Careproctus furcellus	Careproctus furcellus	(√)	Careproctus furcellus	(√)
264	TZFPB31205-Careproctus furcellus	Careproctus furcellus	(√)	Careproctus furcellus	(√)
265	TZFPA04006-Paraliparis pectoralis	Paraliparis pectoralis	(√)	Paraliparis pectoralis	(√)
266	TZFPB41705-Paraliparis pectoralis	Paraliparis pectoralis	(√)	Paraliparis pectoralis	(√)
267	TZFPA11506-Paraliparis pectoralis	Paraliparis pectoralis	(√)	Paraliparis pectoralis	(√)
268	TZFPA13206-Careproctus cypselurus	Careproctus cypselurus	(√)	Careproctus cypselurus	(√)
269	TZFPA13106-Careproctus cypselurus	Careproctus cypselurus	(√)	Careproctus cypselurus	(√)
270	TZFPA13606-Careproctus cypselurus	Careproctus cypselurus	(√)	Careproctus cypselurus	(√)
271	TZFPA06906-Paraliparis dactylosus	Paraliparis dactylosus	(√)	Paraliparis dactylosus	(√)
272	TZFPA11206-Paraliparis dactylosus	Paraliparis dactylosus	(√)	Paraliparis dactylosus	(√)
273	TZFPA12806-Paraliparis sp	Paraliparis sp	(√)	Paraliparis sp	(√)
274	TZFPA02206-Paraliparis sp	Paraliparis sp	(√)	Paraliparis sp	(√)
275	TZFPA18507-Liparis pulchellus	Liparis pulchellus	(√)	Liparis pulchellus	(√)
276	TZFPA17907-Liparis pulchellus	Liparis pulchellus	(√)	Liparis pulchellus	(√)
277	TZFPB88008-Artedius fenestralis	Artedius fenestralis	(√)	Artedius fenestralis	(√)
278	TZFPB90108-Artedius fenestralis	Artedius fenestralis	(√)	Artedius fenestralis	(√)
279	TZFPB87908-Artedius fenestralis	Artedius fenestralis	(√)	Artedius fenestralis	(√)
280	TZFPB90008-Artedius fenestralis	Artedius fenestralis	(√)	Artedius fenestralis	(√)
281	TZFPA08906-Oligocottus maculosus	Oligocottus maculosus	(√)	Oligocottus maculosus	(√)
282	TZFPA08806-Oligocottus maculosus	Oligocottus maculosus	(√)	Oligocottus maculosus	(√)
283	TZFPA08606-Oligocottus maculosus	Oligocottus maculosus	(√)	Oligocottus maculosus	(√)
284	TZFPA09006-Oligocottus maculosus	Oligocottus maculosus	(√)	Oligocottus maculosus	(√)
285	TZFPB91008-Hexagrammos decagrammus	Hexagrammos decagrammus	(√)	Hexagrammos decagrammus	(√)
286	TZFPB17805-Hexagrammos decagrammus	Hexagrammos decagrammus	(√)	Hexagrammos decagrammus	(√)
287	TZFPB17905-Hexagrammos decagrammus	Hexagrammos decagrammus	(√)	Hexagrammos decagrammus	(√)
288	TZFPB17705-Hexagrammos decagrammus	Hexagrammos decagrammus	(√)	Hexagrammos decagrammus	(√)
289	TZFPB51106-Ophiodon elongatus	Ophiodon elongatus	(√)	Ophiodon elongatus	(√)
290	TZFPB11905-Ophiodon elongatus	Ophiodon elongatus	(√)	Ophiodon elongatus	(√)
291	TZFPB11505-Ophiodon elongatus	Ophiodon elongatus	(√)	Ophiodon elongatus	(√)
292	TZFPB71806-Bathyagonus infraspinatus	Bathyagonus infraspinatus	(√)	Bathyagonus infraspinatus	(√)
293	TZFPB65806-Bathyagonus infraspinatus	Bathyagonus infraspinatus	(√)	Bathyagonus infraspinatus	(√)
294	TZFPB73306-Bathyagonus infraspinatus	Bathyagonus infraspinatus	(√)	Bathyagonus infraspinatus	(√)
295	TZFPB66306-Xeneretmus latifrons	Xeneretmus latifrons	(√)	Xeneretmus latifrons	(√)
296	TZFPB68706-Xeneretmus latifrons	Xeneretmus latifrons	(√)	Xeneretmus latifrons	(√)
297	TZFPB15605-Xeneretmus latifrons	Xeneretmus latifrons	(√)	Xeneretmus latifrons	(√)
298	TZFPB15505-Xeneretmus latifrons	Xeneretmus latifrons	(√)	Xeneretmus latifrons	(√)
299	TZFPB14605-Bathyagonus nigripinnis	Bathyagonus nigripinnis	(√)	Bathyagonus nigripinnis	(√)
300	TZFPB14505-Bathyagonus nigripinnis	Bathyagonus nigripinnis	(√)	Bathyagonus nigripinnis	(√)
301	TZFPB82206-Bathyagonus pentacanthus	Bathyagonus pentacanthus	(√)	Bathyagonus pentacanthus	(√)
302	TZFPB65906-Bathyagonus pentacanthus	Bathyagonus pentacanthus	(√)	Bathyagonus pentacanthus	(√)
303	TZFPB21305-Bathyagonus pentacanthus	Bathyagonus pentacanthus	(√)	Bathyagonus pentacanthus	(√)
304	TZFPB83306-Bathyagonus pentacanthus	Bathyagonus pentacanthus	(√)	Bathyagonus pentacanthus	(√)
305	TZFPB66706-Icelinus filamentosus	Icelinus filamentosus	(√)	Icelinus filamentosus	(√)
306	TZFPB65506-Icelinus filamentosus	Icelinus filamentosus	(√)	Icelinus filamentosus	(√)
307	TZFP08004-Icelinus filamentosus	Icelinus filamentosus	(√)	Icelinus filamentosus	(√)
308	TZFPB59306-Radulinus asprellus	Radulinus asprellus	(√)	Radulinus asprellus	(√)
309	TZFPB73406-Radulinus asprellus	Radulinus asprellus	(√)	Radulinus asprellus	(√)
310	TZFPB43305-Radulinus asprellus	Radulinus asprellus	(√)	Radulinus asprellus	(√)
311	TZFPB73506-Radulinus asprellus	Radulinus asprellus	(√)	Radulinus asprellus	(√)
312	TZFPB44405-Dasycottus setiger	Dasycottus setiger	(√)	Dasycottus setiger	(√)
313	TZFPB08005-Dasycottus setiger	Dasycottus setiger	(√)	Dasycottus setiger	(√)
314	TZFPB07705-Dasycottus setiger	Dasycottus setiger	(√)	Dasycottus setiger	(√)
315	TZFPB45305-Dasycottus setiger	Dasycottus setiger	(√)	Dasycottus setiger	(√)
316	TZFPB80706-Malacocottus zonurus	Malacocottus zonurus	(√)	Malacocottus zonurus	(√)
317	TZFPB83106-Malacocottus zonurus	Malacocottus zonurus	(√)	Malacocottus zonurus	(√)
Random split:
Random replication 3
			Species assigned by two combined methods		Species assigned by two combined methods
No.	Querya	DV-RBFb		FJ-RBFc
1	TZFPB57706-Eptatretus stoutii	Eptatretus stoutii	(√)	Eptatretus stoutii	(√)
2	TZFPB55106-Eptatretus stoutii	Eptatretus stoutii	(√)	Eptatretus stoutii	(√)
3	TZFPB55006-Eptatretus stoutii	Eptatretus stoutii	(√)	Eptatretus stoutii	(√)
4	TZFPB33105-Eptatretus deani	Eptatretus deani	(√)	Eptatretus deani	(√)
5	TZFPB32505-Eptatretus deani	Eptatretus deani	(√)	Eptatretus deani	(√)
6	TZFPB60706-Porichthys notatus	Porichthys notatus	(√)	Porichthys notatus	(√)
7	TZFPB04605-Porichthys notatus	Porichthys notatus	(√)	Porichthys notatus	(√)
8	TZFPB46906-Porichthys notatus	Porichthys notatus	(√)	Porichthys notatus	(√)
9	TZFPB46506-Squalus acanthias	Squalus acanthias	(√)	Squalus acanthias	(√)
10	TZFPB11405-Squalus acanthias	Squalus acanthias	(√)	Squalus acanthias	(√)
11	TZFPB56706-Squalus acanthias	Squalus acanthias	(√)	Squalus acanthias	(√)
12	TZFPB42405-Cyclothone atraria	Cyclothone atraria	(√)	Cyclothone atraria	(√)
13	TZFPB86408-Cyclothone atraria	Cyclothone atraria	(√)	Cyclothone atraria	(√)
14	TZFPB42605-Cyclothone atraria	Cyclothone atraria	(√)	Cyclothone atraria	(√)
15	TZFPB48806-Hydrolagus colliei	Hydrolagus colliei	(√)	Hydrolagus colliei	(√)
16	TZFPB18705-Hydrolagus colliei	Hydrolagus colliei	(√)	Hydrolagus colliei	(√)
17	TZFPB77506-Hydrolagus colliei	Hydrolagus colliei	(√)	Hydrolagus colliei	(√)
18	TZFPB48506-Hydrolagus colliei	Hydrolagus colliei	(√)	Hydrolagus colliei	(√)
19	TZFPB48406-Hydrolagus colliei	Hydrolagus colliei	(√)	Hydrolagus colliei	(√)
20	TZFPB30505-Bathyraja trachura	Bathyraja trachura	(√)	Bathyraja trachura	(√)
21	TZFPB30405-Bathyraja trachura	Bathyraja trachura	(√)	Bathyraja trachura	(√)
22	TZFPB35305-Bathyraja violacea	Bathyraja violacea	(√)	Bathyraja violacea	(√)
23	TZFPB35505-Bathyraja violacea	Bathyraja violacea	(√)	Bathyraja violacea	(√)
24	TZFPB46406-Raja rhina	Raja rhina	(√)	Raja rhina	(√)
25	TZFPB14205-Raja rhina	Raja rhina	(√)	Raja rhina	(√)
26	TZFPB08105-Raja rhina	Raja rhina	(√)	Raja rhina	(√)
27	TZFPB46206-Raja rhina	Raja rhina	(√)	Raja rhina	(√)
28	TZFPB58506-Citharichthys sordidus	Citharichthys sordidus	(√)	Citharichthys sordidus	(√)
29	TZFPB09805-Citharichthys sordidus	Citharichthys sordidus	(√)	Citharichthys sordidus	(√)
30	TZFPB09705-Citharichthys sordidus	Citharichthys sordidus	(√)	Citharichthys sordidus	(√)
31	TZFPB09905-Citharichthys sordidus	Citharichthys sordidus	(√)	Citharichthys sordidus	(√)
32	TZFPB68206-Citharichthys sordidus	Citharichthys sordidus	(√)	Citharichthys sordidus	(√)
33	TZFPB54206-Atheresthes stomias	Atheresthes stomias	(√)	Atheresthes stomias	(√)
34	TZFPB76906-Atheresthes stomias	Atheresthes stomias	(√)	Atheresthes stomias	(√)
35	TZFPB54106-Atheresthes stomias	Atheresthes stomias	(√)	Atheresthes stomias	(√)
36	TZFPB72506-Atheresthes stomias	Atheresthes stomias	(√)	Atheresthes stomias	(√)
37	TZFPB08505-Pleuronichthys decurrens	Pleuronichthys decurrens	(√)	Pleuronichthys decurrens	(√)
38	TZFPB53006-Pleuronichthys decurrens	Pleuronichthys decurrens	(√)	Pleuronichthys decurrens	(√)
39	TZFPB06105-Lyopsetta exilis	Lyopsetta exilis	(√)	Lyopsetta exilis	(√)
40	TZFPB79906-Lyopsetta exilis	Lyopsetta exilis	(√)	Lyopsetta exilis	(√)
41	TZFPB06205-Lyopsetta exilis	Lyopsetta exilis	(√)	Lyopsetta exilis	(√)
42	TZFPB79806-Lyopsetta exilis	Lyopsetta exilis	(√)	Lyopsetta exilis	(√)
43	TZFPB79606-Lyopsetta exilis	Lyopsetta exilis	(√)	Lyopsetta exilis	(√)
44	TZFPB51806-Lyopsetta exilis	Lyopsetta exilis	(√)	Lyopsetta exilis	(√)
45	TZFPB60006-Eopsetta jordani	Eopsetta jordani	(√)	Eopsetta jordani	(√)
46	TZFPB10205-Eopsetta jordani	Eopsetta jordani	(√)	Eopsetta jordani	(√)
47	TZFPB60206-Eopsetta jordani	Eopsetta jordani	(√)	Eopsetta jordani	(√)
48	TZFPB60406-Eopsetta jordani	Eopsetta jordani	(√)	Eopsetta jordani	(√)
49	TZFPB16005-Platichthys stellatus	Platichthys stellatus	(√)	Platichthys stellatus	(√)
50	TZFPB19805-Platichthys stellatus	Platichthys stellatus	(√)	Platichthys stellatus	(√)
51	TZFPB09105-Psettichthys melanostictus	Psettichthys melanostictus	(√)	Psettichthys melanostictus	(√)
52	TZFPB16405-Psettichthys melanostictus	Psettichthys melanostictus	(√)	Psettichthys melanostictus	(√)
53	TZFPB53306-Parophrys vetulus	Parophrys vetulus	(√)	Parophrys vetulus	(√)
54	TZFPB53106-Parophrys vetulus	Parophrys vetulus	(√)	Parophrys vetulus	(√)
55	TZFPB05205-Parophrys vetulus	Parophrys vetulus	(√)	Parophrys vetulus	(√)
56	TZFPB73706-Parophrys vetulus	Parophrys vetulus	(√)	Parophrys vetulus	(√)
57	TZFPB10905-Parophrys vetulus	Parophrys vetulus	(√)	Parophrys vetulus	(√)
58	TZFPB18305-Parophrys vetulus	Parophrys vetulus	(√)	Parophrys vetulus	(√)
59	TZFPB19205-Lepidopsetta bilineata	Lepidopsetta bilineata	(√)	Lepidopsetta bilineata	(√)
60	TZFPB19005-Lepidopsetta bilineata	Lepidopsetta bilineata	(√)	Lepidopsetta bilineata	(√)
61	TZFPB54006-Hippoglossoides elassodon	Hippoglossoides elassodon	(√)	Hippoglossoides elassodon	(√)
62	TZFPB06505-Hippoglossoides elassodon	Hippoglossoides elassodon	(√)	Hippoglossoides elassodon	(√)
63	TZFPB59506-Hippoglossoides elassodon	Hippoglossoides elassodon	(√)	Hippoglossoides elassodon	(√)
64	TZFPB59406-Hippoglossoides elassodon	Hippoglossoides elassodon	(√)	Hippoglossoides elassodon	(√)
65	TZFP04104-Hippoglossoides elassodon	Hippoglossoides elassodon	(√)	Hippoglossoides elassodon	(√)
66	TZFPB15405-Hippoglossoides elassodon	Hippoglossoides elassodon	(√)	Hippoglossoides elassodon	(√)
67	TZFPB56006-Glyptocephalus zachirus	Glyptocephalus zachirus	(√)	Glyptocephalus zachirus	(√)
68	TZFPB08705-Glyptocephalus zachirus	Glyptocephalus zachirus	(√)	Glyptocephalus zachirus	(√)
69	TZFPB08605-Glyptocephalus zachirus	Glyptocephalus zachirus	(√)	Glyptocephalus zachirus	(√)
70	TZFPB84806-Glyptocephalus zachirus	Glyptocephalus zachirus	(√)	Glyptocephalus zachirus	(√)
71	TZFPB56106-Glyptocephalus zachirus	Glyptocephalus zachirus	(√)	Glyptocephalus zachirus	(√)
72	TZFPB27305-Embassichthys bathybius	Embassichthys bathybius	(√)	Embassichthys bathybius	(√)
73	TZFPB27205-Embassichthys bathybius	Embassichthys bathybius	(√)	Embassichthys bathybius	(√)
74	TZFPB05605-Microstomus pacificus	Microstomus pacificus	(√)	Microstomus pacificus	(√)
75	TZFPB76406-Microstomus pacificus	Microstomus pacificus	(√)	Microstomus pacificus	(√)
76	TZFPB67306-Microstomus pacificus	Microstomus pacificus	(√)	Microstomus pacificus	(√)
77	TZFPB68306-Microstomus pacificus	Microstomus pacificus	(√)	Microstomus pacificus	(√)
78	TZFPB63506-Microstomus pacificus	Microstomus pacificus	(√)	Microstomus pacificus	(√)
79	TZFPB23105-Apristurus brunneus	Apristurus brunneus	(√)	Apristurus brunneus	(√)
80	TZFPB23205-Apristurus brunneus	Apristurus brunneus	(√)	Apristurus brunneus	(√)
81	TZFPB39205-Avocettina infans	Avocettina infans	(√)	Avocettina infans	(√)
82	TZFPB27905-Avocettina infans	Avocettina infans	(√)	Avocettina infans	(√)
83	TZFPB49506-Cymatogaster aggregata	Cymatogaster aggregata	(√)	Cymatogaster aggregata	(√)
84	TZFPB12305-Cymatogaster aggregata	Cymatogaster aggregata	(√)	Cymatogaster aggregata	(√)
85	TZFPB12105-Cymatogaster aggregata	Cymatogaster aggregata	(√)	Cymatogaster aggregata	(√)
86	TZFPB49606-Cymatogaster aggregata	Cymatogaster aggregata	(√)	Cymatogaster aggregata	(√)
87	TZFPB89508-Cymatogaster aggregata	Cymatogaster aggregata	(√)	Cymatogaster aggregata	(√)
88	TZFPB09505-Rhacochilus vacca	Rhacochilus vacca	(√)	Rhacochilus vacca	(√)
89	TZFPB09605-Rhacochilus vacca	Rhacochilus vacca	(√)	Rhacochilus vacca	(√)
90	TZFPB20505-Engraulis mordax	Engraulis mordax	(√)	Engraulis mordax	(√)
91	TZFPB55806-Engraulis mordax	Engraulis mordax	(√)	Engraulis mordax	(√)
92	TZFPB50506-Engraulis mordax	Engraulis mordax	(√)	Engraulis mordax	(√)
93	TZFPB54606-Engraulis mordax	Engraulis mordax	(√)	Engraulis mordax	(√)
94	TZFPB40405-Sagamichthys abei	Sagamichthys abei	(√)	Sagamichthys abei	(√)
95	TZFPB36905-Sagamichthys abei	Sagamichthys abei	(√)	Sagamichthys abei	(√)
96	TZFPA03206-Sagamichthys abei	Sagamichthys abei	(√)	Sagamichthys abei	(√)
97	TZFPB32805-Alepocephalus tenebrosus	Alepocephalus tenebrosus	(√)	Alepocephalus tenebrosus	(√)
98	TZFPB37905-Alepocephalus tenebrosus	Alepocephalus tenebrosus	(√)	Alepocephalus tenebrosus	(√)
99	TZFPB28405-Talismania bifurcata	Talismania bifurcata	(√)	Talismania bifurcata	(√)
100	TZFPB28505-Talismania bifurcata	Talismania bifurcata	(√)	Talismania bifurcata	(√)
101	TZFPB28805-Talismania bifurcata	Talismania bifurcata	(√)	Talismania bifurcata	(√)
102	TZFPB28305-Tactostoma macropus	Tactostoma macropus	(√)	Tactostoma macropus	(√)
103	TZFPB28105-Tactostoma macropus	Tactostoma macropus	(√)	Tactostoma macropus	(√)
104	TZFPA15207-Oncorhynchus tshawytscha	Oncorhynchus tshawytscha	(√)	Oncorhynchus tshawytscha	(√)
105	TZFPA19107-Oncorhynchus tshawytscha	Oncorhynchus tshawytscha	(√)	Oncorhynchus tshawytscha	(√)
106	TZFPB29305-Chauliodus macouni	Chauliodus macouni	(√)	Chauliodus macouni	(√)
107	TZFPB29405-Chauliodus macouni	Chauliodus macouni	(√)	Chauliodus macouni	(√)
108	TZFPB58106-Allosmerus elongatus	Allosmerus elongatus	(√)	Allosmerus elongatus	(√)
109	TZFPB12805-Allosmerus elongatus	Allosmerus elongatus	(√)	Allosmerus elongatus	(√)
110	TZFPB54806-Allosmerus elongatus	Allosmerus elongatus	(√)	Allosmerus elongatus	(√)
111	TZFPB54706-Allosmerus elongatus	Allosmerus elongatus	(√)	Allosmerus elongatus	(√)
112	TZFPB65406-Thaleichthys pacificus	Thaleichthys pacificus	(√)	Thaleichthys pacificus	(√)
113	TZFPB77406-Thaleichthys pacificus	Thaleichthys pacificus	(√)	Thaleichthys pacificus	(√)
114	TZFPB77006-Thaleichthys pacificus	Thaleichthys pacificus	(√)	Thaleichthys pacificus	(√)
115	TZFPB07505-Thaleichthys pacificus	Thaleichthys pacificus	(√)	Thaleichthys pacificus	(√)
116	TZFPB45606-Thaleichthys pacificus	Thaleichthys pacificus	(√)	Thaleichthys pacificus	(√)
117	TZFPB79006-Thaleichthys pacificus	Thaleichthys pacificus	(√)	Thaleichthys pacificus	(√)
118	TZFPB37605-Macropinna microstoma	Macropinna microstoma	(√)	Macropinna microstoma	(√)
119	TZFPB41005-Macropinna microstoma	Macropinna microstoma	(√)	Macropinna microstoma	(√)
120	TZFPB39905-Macropinna microstoma	Macropinna microstoma	(√)	Macropinna microstoma	(√)
121	TZFPB40205-Pseudobathylagus milleri	Pseudobathylagus milleri	(√)	Pseudobathylagus milleri	(√)
122	TZFPB40105-Pseudobathylagus milleri	Pseudobathylagus milleri	(√)	Pseudobathylagus milleri	(√)
123	TZFPA02506-Nansenia candida	Nansenia candida	(√)	Nansenia candida	(√)
124	TZFPB40705-Nansenia candida	Nansenia candida	(√)	Nansenia candida	(√)
125	TZFPB58806-Sardinops sagax	Sardinops sagax	(√)	Sardinops sagax	(√)
126	TZFPB68106-Sardinops sagax	Sardinops sagax	(√)	Sardinops sagax	(√)
127	TZFPB59106-Sardinops sagax	Sardinops sagax	(√)	Sardinops sagax	(√)
128	TZFPB03905-Clupea pallasii	Clupea pallasii	(√)	Clupea pallasii	(√)
129	TZFPB04005-Clupea pallasii	Clupea pallasii	(√)	Clupea pallasii	(√)
130	TZFPB52306-Alosa sapidissima	Alosa sapidissima	(√)	Alosa sapidissima	(√)
131	TZFPB04805-Alosa sapidissima	Alosa sapidissima	(√)	Alosa sapidissima	(√)
132	TZFPB46706-Alosa sapidissima	Alosa sapidissima	(√)	Alosa sapidissima	(√)
133	TZFPB24605-Antimora microlepis	Antimora microlepis	(√)	Antimora microlepis	(√)
134	TZFPB24305-Antimora microlepis	Antimora microlepis	(√)	Antimora microlepis	(√)
135	TZFPB51306-Merluccius productus	Merluccius productus	(√)	Merluccius productus	(√)
136	TZFPB03305-Merluccius productus	Merluccius productus	(√)	Merluccius productus	(√)
137	TZFPB03405-Merluccius productus	Merluccius productus	(√)	Merluccius productus	(√)
138	TZFPB57306-Merluccius productus	Merluccius productus	(√)	Merluccius productus	(√)
139	TZFPB51506-Merluccius productus	Merluccius productus	(√)	Merluccius productus	(√)
140	TZFPB13405-Microgadus proximus	Microgadus proximus	(√)	Microgadus proximus	(√)
141	TZFPB13605-Microgadus proximus	Microgadus proximus	(√)	Microgadus proximus	(√)
142	TZFPB16205-Gadus macrocephalus	Gadus macrocephalus	(√)	Gadus macrocephalus	(√)
143	TZFPB74306-Gadus macrocephalus	Gadus macrocephalus	(√)	Gadus macrocephalus	(√)
144	TZFPB64506-Gadus macrocephalus	Gadus macrocephalus	(√)	Gadus macrocephalus	(√)
145	TZFPB77706-Theragra chalcogramma	Theragra chalcogramma	(√)	Theragra chalcogramma	(√)
146	TZFPB78006-Theragra chalcogramma	Theragra chalcogramma	(√)	Theragra chalcogramma	(√)
147	TZFPB05005-Theragra chalcogramma	Theragra chalcogramma	(√)	Theragra chalcogramma	(√)
148	TZFPB77806-Theragra chalcogramma	Theragra chalcogramma	(√)	Theragra chalcogramma	(√)
149	TZFPB77906-Theragra chalcogramma	Theragra chalcogramma	(√)	Theragra chalcogramma	(√)
150	TZFPB50206-Theragra chalcogramma	Theragra chalcogramma	(√)	Theragra chalcogramma	(√)
151	TZFPB66506-Sebastes elongatus	Sebastes elongatus	(√)	Sebastes elongatus	(√)
152	TZFPB72806-Sebastes elongatus	Sebastes elongatus	(√)	Sebastes elongatus	(√)
153	TZFPB74706-Sebastes elongatus	Sebastes elongatus	(√)	Sebastes elongatus	(√)
154	TZFPB69706-Sebastes elongatus	Sebastes elongatus	(√)	Sebastes elongatus	(√)
155	TZFPB56306-Sebastes flavidus	Sebastes flavidus	(√)	Sebastes flavidus	(√)
156	TZFPB75306-Sebastes flavidus	Sebastes flavidus	(√)	Sebastes flavidus	(√)
157	TZFPB61206-Sebastes flavidus	Sebastes flavidus	(√)	Sebastes flavidus	(√)
158	TZFPB69206-Sebastes flavidus	Sebastes flavidus	(√)	Sebastes flavidus	(√)
159	TZFPB74906-Sebastes pinniger	Sebastes pinniger	(√)	Sebastes pinniger	(√)
160	TZFPB67006-Sebastes pinniger	Sebastes pinniger	(√)	Sebastes pinniger	(√)
161	TZFPB73906-Sebastes pinniger	Sebastes pinniger	(√)	Sebastes pinniger	(√)
162	TZFPB23005-Sebastes babcocki	Sebastes babcocki	(√)	Sebastes babcocki	(√)
163	TZFPB70206-Sebastes babcocki	Sebastes babcocki	(√)	Sebastes babcocki	(√)
164	TZFPB81106-Sebastes babcocki	Sebastes babcocki	(√)	Sebastes babcocki	(√)
165	TZFPB66406-Sebastes proriger	Sebastes proriger	(√)	Sebastes proriger	(√)
166	TZFPB58706-Sebastes proriger	Sebastes proriger	(√)	Sebastes proriger	(√)
167	TZFPB64706-Sebastes proriger	Sebastes proriger	(√)	Sebastes proriger	(√)
168	TZFPB13905-Sebastes proriger	Sebastes proriger	(√)	Sebastes proriger	(√)
169	TZFPB85206-Sebastes proriger	Sebastes proriger	(√)	Sebastes proriger	(√)
170	TZFPB61306-Sebastes proriger	Sebastes proriger	(√)	Sebastes proriger	(√)
171	TZFPB81406-Sebastes diploproa	Sebastes diploproa	(√)	Sebastes diploproa	(√)
172	TZFPA16007-Sebastes diploproa	Sebastes diploproa	(√)	Sebastes diploproa	(√)
173	TZFPB63706-Sebastes diploproa	Sebastes diploproa	(√)	Sebastes diploproa	(√)
174	TZFPB63806-Sebastes diploproa	Sebastes diploproa	(√)	Sebastes diploproa	(√)
175	TZFPB56806-Sebastes diploproa	Sebastes diploproa	(√)	Sebastes diploproa	(√)
176	TZFPB22405-Sebastes diploproa	Sebastes diploproa	(√)	Sebastes diploproa	(√)
177	TZFPB18105-Sebastes caurinus	Sebastes caurinus	(√)	Sebastes caurinus	(√)
178	TZFPB10705-Sebastes caurinus	Sebastes caurinus	(√)	Sebastes caurinus	(√)
179	TZFPB47406-Sebastes aleutianus	Sebastes aleutianus	(√)	Sebastes aleutianus	(√)
180	TZFPB48206-Sebastes aleutianus	Sebastes aleutianus	(√)	Sebastes aleutianus	(√)
181	TZFPB22905-Sebastes aleutianus	Sebastes aleutianus	(√)	Sebastes aleutianus	(√)
182	TZFPB63406-Sebastes aleutianus	Sebastes aleutianus	(√)	Sebastes aleutianus	(√)
183	TZFPB84006-Sebastes aleutianus	Sebastes aleutianus	(√)	Sebastes aleutianus	(√)
184	TZFPB74806-Sebastes brevispinis	Sebastes brevispinis	(√)	Sebastes brevispinis	(√)
185	TZFPB70806-Sebastes brevispinis	Sebastes brevispinis	(√)	Sebastes brevispinis	(√)
186	TZFPB00205-Sebastes borealis	Sebastes borealis	(√)	Sebastes borealis	(√)
187	TZFPB00105-Sebastes borealis	Sebastes borealis	(√)	Sebastes borealis	(√)
188	TZFPB45005-Sebastes alutus	Sebastes alutus	(√)	Sebastes alutus	(√)
189	TZFPB65106-Sebastes alutus	Sebastes alutus	(√)	Sebastes alutus	(√)
190	TZFPB74506-Sebastes alutus	Sebastes alutus	(√)	Sebastes alutus	(√)
191	TZFPB69606-Sebastes alutus	Sebastes alutus	(√)	Sebastes alutus	(√)
192	TZFPB82006-Sebastes reedi	Sebastes reedi	(√)	Sebastes reedi	(√)
193	TZFPB81806-Sebastes reedi	Sebastes reedi	(√)	Sebastes reedi	(√)
194	TZFPB81906-Sebastes reedi	Sebastes reedi	(√)	Sebastes reedi	(√)
195	TZFPB62906-Sebastes reedi	Sebastes reedi	(√)	Sebastes reedi	(√)
196	TZFPB02205-Sebastolobus altivelis	Sebastolobus altivelis	(√)	Sebastolobus altivelis	(√)
197	TZFPB02405-Sebastolobus altivelis	Sebastolobus altivelis	(√)	Sebastolobus altivelis	(√)
198	TZFPB01605-Sebastolobus altivelis	Sebastolobus altivelis	(√)	Sebastolobus altivelis	(√)
199	TZFPB82306-Sebastolobus alascanus	Sebastolobus alascanus	(√)	Sebastolobus alascanus	(√)
200	TZFPB82906-Sebastolobus alascanus	Sebastolobus alascanus	(√)	Sebastolobus alascanus	(√)
201	TZFPB82706-Sebastolobus alascanus	Sebastolobus alascanus	(√)	Sebastolobus alascanus	(√)
202	TZFPB82606-Sebastolobus alascanus	Sebastolobus alascanus	(√)	Sebastolobus alascanus	(√)
203	TZFPA05206-Benthalbella dentata	Benthalbella dentata	(√)	Benthalbella dentata	(√)
204	TZFPB33505-Benthalbella dentata	Benthalbella dentata	(√)	Benthalbella dentata	(√)
205	TZFPB36405-Poromitra crassiceps	Poromitra crassiceps	(√)	Poromitra crassiceps	(√)
206	TZFPB36305-Poromitra crassiceps	Poromitra crassiceps	(√)	Poromitra crassiceps	(√)
207	TZFPB38605-Melamphaes lugubris	Melamphaes lugubris	(√)	Melamphaes lugubris	(√)
208	TZFPB37205-Melamphaes lugubris	Melamphaes lugubris	(√)	Melamphaes lugubris	(√)
209	TZFPB01905-Anoplopoma fimbria	Anoplopoma fimbria	(√)	Anoplopoma fimbria	(√)
210	TZFPB02005-Anoplopoma fimbria	Anoplopoma fimbria	(√)	Anoplopoma fimbria	(√)
211	TZFPB61806-Anoplopoma fimbria	Anoplopoma fimbria	(√)	Anoplopoma fimbria	(√)
212	TZFPB90708-Pholis laeta	Pholis laeta	(√)	Pholis laeta	(√)
213	TZFPB90508-Pholis laeta	Pholis laeta	(√)	Pholis laeta	(√)
214	TZFPB47806-Lycodes pacificus	Lycodes pacificus	(√)	Lycodes pacificus	(√)
215	TZFPB06605-Lycodes pacificus	Lycodes pacificus	(√)	Lycodes pacificus	(√)
216	TZFPB47906-Lycodes pacificus	Lycodes pacificus	(√)	Lycodes pacificus	(√)
217	TZFPB76206-Lycodes pacificus	Lycodes pacificus	(√)	Lycodes pacificus	(√)
218	TZFPB06705-Lycodes pacificus	Lycodes pacificus	(√)	Lycodes pacificus	(√)
219	TZFPB34105-Lycenchelys jordani	Lycenchelys jordani	(√)	Lycenchelys jordani	(√)
220	TZFPB34205-Lycenchelys jordani	Lycenchelys jordani	(√)	Lycenchelys jordani	(√)
221	TZFPB43505-Lycodes brevipes	Lycodes brevipes	(√)	Lycodes brevipes	(√)
222	TZFPB43605-Lycodes brevipes	Lycodes brevipes	(√)	Lycodes brevipes	(√)
223	TZFPB43905-Lycodes palearis	Lycodes palearis	(√)	Lycodes palearis	(√)
224	TZFPB83406-Lycodes palearis	Lycodes palearis	(√)	Lycodes palearis	(√)
225	TZFPB55306-Lycodes diapterus	Lycodes diapterus	(√)	Lycodes diapterus	(√)
226	TZFPB55406-Lycodes diapterus	Lycodes diapterus	(√)	Lycodes diapterus	(√)
227	TZFPB55506-Lycodes diapterus	Lycodes diapterus	(√)	Lycodes diapterus	(√)
228	TZFPA01706-Lycodapus pachysoma	Lycodapus pachysoma	(√)	Lycodapus pachysoma	(√)
229	TZFPA02006-Lycodapus pachysoma	Lycodapus pachysoma	(√)	Lycodapus pachysoma	(√)
230	TZFPA06606-Lycodapus pachysoma	Lycodapus pachysoma	(√)	Lycodapus pachysoma	(√)
231	TZFPB32405-Bothrocara brunneum	Bothrocara brunneum	(√)	Bothrocara brunneum	(√)
232	TZFPB25105-Bothrocara brunneum	Bothrocara brunneum	(√)	Bothrocara brunneum	(√)
233	TZFPB24905-Bothrocara brunneum	Bothrocara brunneum	(√)	Bothrocara brunneum	(√)
234	TZFPB26905-Bothrocara brunneum	Bothrocara brunneum	(√)	Bothrocara brunneum	(√)
235	TZFPB34705-Bothrocara pusillum	Bothrocara pusillum	(√)	Bothrocara pusillum	(√)
236	TZFPB35005-Bothrocara pusillum	Bothrocara pusillum	(√)	Bothrocara pusillum	(√)
237	TZFPB33805-Bothrocara molle	Bothrocara molle	(√)	Bothrocara molle	(√)
238	TZFPB31005-Bothrocara molle	Bothrocara molle	(√)	Bothrocara molle	(√)
239	TZFPB87208-Anoplarchus purpurescens	Anoplarchus purpurescens	(√)	Anoplarchus purpurescens	(√)
240	TZFPA07806-Anoplarchus purpurescens	Anoplarchus purpurescens	(√)	Anoplarchus purpurescens	(√)
241	TZFPB71306-Ronquilus jordani	Ronquilus jordani	(√)	Ronquilus jordani	(√)
242	TZFPB71206-Ronquilus jordani	Ronquilus jordani	(√)	Ronquilus jordani	(√)
243	TZFPA07206-Xiphister mucosus	Xiphister mucosus	(√)	Xiphister mucosus	(√)
244	TZFPA07506-Xiphister mucosus	Xiphister mucosus	(√)	Xiphister mucosus	(√)
245	TZFPB48006-Cryptacanthodes aleutensis	Cryptacanthodes aleutensis	(√)	Cryptacanthodes aleutensis	(√)
246	TZFPB76006-Cryptacanthodes aleutensis	Cryptacanthodes aleutensis	(√)	Cryptacanthodes aleutensis	(√)
247	TZFPB44005-Lumpenella longirostris	Lumpenella longirostris	(√)	Lumpenella longirostris	(√)
248	TZFPB44805-Lumpenella longirostris	Lumpenella longirostris	(√)	Lumpenella longirostris	(√)
249	TZFPB39805-Stenobrachius leucopsarus	Stenobrachius leucopsarus	(√)	Stenobrachius leucopsarus	(√)
250	TZFPB62006-Stenobrachius leucopsarus	Stenobrachius leucopsarus	(√)	Stenobrachius leucopsarus	(√)
251	TZFPB62206-Stenobrachius leucopsarus	Stenobrachius leucopsarus	(√)	Stenobrachius leucopsarus	(√)
252	TZFPB37505-Stenobrachius leucopsarus	Stenobrachius leucopsarus	(√)	Stenobrachius leucopsarus	(√)
253	TZFPB25905-Nannobrachium ritteri	Nannobrachium ritteri	(√)	Nannobrachium ritteri	(√)
254	TZFPB26205-Nannobrachium ritteri	Nannobrachium ritteri	(√)	Nannobrachium ritteri	(√)
255	TZFPB26005-Nannobrachium ritteri	Nannobrachium ritteri	(√)	Nannobrachium ritteri	(√)
256	TZFPB36805-Nannobrachium ritteri	Nannobrachium ritteri	(√)	Nannobrachium ritteri	(√)
257	TZFPA11806-Diaphus theta	Diaphus theta	(√)	Diaphus theta	(√)
258	TZFPA11906-Diaphus theta	Diaphus theta	(√)	Diaphus theta	(√)
259	TZFPA19207-Nectoliparis pelagicus	Nectoliparis pelagicus	(√)	Nectoliparis pelagicus	(√)
260	TZFPA19407-Nectoliparis pelagicus	Nectoliparis pelagicus	(√)	Nectoliparis pelagicus	(√)
261	TZFPA14406-Careproctus melanurus	Careproctus melanurus	(√)	Careproctus melanurus	(√)
262	TZFPA14306-Careproctus melanurus	Careproctus melanurus	(√)	Careproctus melanurus	(√)
263	TZFPB29105-Careproctus furcellus	Careproctus furcellus	(√)	Careproctus furcellus	(√)
264	TZFPB31205-Careproctus furcellus	Careproctus furcellus	(√)	Careproctus furcellus	(√)
265	TZFPA11506-Paraliparis pectoralis	Paraliparis pectoralis	(√)	Paraliparis pectoralis	(√)
266	TZFPB41705-Paraliparis pectoralis	Paraliparis pectoralis	(√)	Paraliparis pectoralis	(√)
267	TZFPB41405-Paraliparis pectoralis	Paraliparis pectoralis	(√)	Paraliparis pectoralis	(√)
268	TZFPA13406-Careproctus cypselurus	Careproctus cypselurus	(√)	Careproctus cypselurus	(√)
269	TZFPA13506-Careproctus cypselurus	Careproctus cypselurus	(√)	Careproctus cypselurus	(√)
270	TZFPA13606-Careproctus cypselurus	Careproctus cypselurus	(√)	Careproctus cypselurus	(√)
271	TZFPA10906-Paraliparis dactylosus	Paraliparis dactylosus	(√)	Paraliparis dactylosus	(√)
272	TZFPA11006-Paraliparis dactylosus	Paraliparis dactylosus	(√)	Paraliparis dactylosus	(√)
273	TZFPA02306-Paraliparis sp	Paraliparis sp	(√)	Paraliparis sp	(√)
274	TZFPA12806-Paraliparis sp	Paraliparis sp	(√)	Paraliparis sp	(√)
275	TZFPA18307-Liparis pulchellus	Liparis pulchellus	(√)	Liparis pulchellus	(√)
276	TZFPA18507-Liparis pulchellus	Liparis pulchellus	(√)	Liparis pulchellus	(√)
277	TZFPB90208-Artedius fenestralis	Artedius fenestralis	(√)	Artedius fenestralis	(√)
278	TZFPB90308-Artedius fenestralis	Artedius fenestralis	(√)	Artedius fenestralis	(√)
279	TZFPB88108-Artedius fenestralis	Artedius fenestralis	(√)	Artedius fenestralis	(√)
280	TZFPB89608-Artedius fenestralis	Artedius fenestralis	(√)	Artedius fenestralis	(√)
281	TZFPA08806-Oligocottus maculosus	Oligocottus maculosus	(√)	Oligocottus maculosus	(√)
282	TZFPB87508-Oligocottus maculosus	Oligocottus maculosus	(√)	Oligocottus maculosus	(√)
283	TZFPB87408-Oligocottus maculosus	Oligocottus maculosus	(√)	Oligocottus maculosus	(√)
284	TZFPA08506-Oligocottus maculosus	Oligocottus maculosus	(√)	Oligocottus maculosus	(√)
285	TZFPB89408-Hexagrammos decagrammus	Hexagrammos decagrammus	(√)	Hexagrammos decagrammus	(√)
286	TZFPA15507-Hexagrammos decagrammus	Hexagrammos decagrammus	(√)	Hexagrammos decagrammus	(√)
287	TZFPB18005-Hexagrammos decagrammus	Hexagrammos decagrammus	(√)	Hexagrammos decagrammus	(√)
288	TZFPB17905-Hexagrammos decagrammus	Hexagrammos decagrammus	(√)	Hexagrammos decagrammus	(√)
289	TZFPB67606-Ophiodon elongatus	Ophiodon elongatus	(√)	Ophiodon elongatus	(√)
290	TZFPB51106-Ophiodon elongatus	Ophiodon elongatus	(√)	Ophiodon elongatus	(√)
291	TZFPB11505-Ophiodon elongatus	Ophiodon elongatus	(√)	Ophiodon elongatus	(√)
292	TZFPB70506-Bathyagonus infraspinatus	Bathyagonus infraspinatus	(√)	Bathyagonus infraspinatus	(√)
293	TZFPB65606-Bathyagonus infraspinatus	Bathyagonus infraspinatus	(√)	Bathyagonus infraspinatus	(√)
294	TZFPB65806-Bathyagonus infraspinatus	Bathyagonus infraspinatus	(√)	Bathyagonus infraspinatus	(√)
295	TZFPB15705-Xeneretmus latifrons	Xeneretmus latifrons	(√)	Xeneretmus latifrons	(√)
296	TZFPB68806-Xeneretmus latifrons	Xeneretmus latifrons	(√)	Xeneretmus latifrons	(√)
297	TZFPB15505-Xeneretmus latifrons	Xeneretmus latifrons	(√)	Xeneretmus latifrons	(√)
298	TZFPB66306-Xeneretmus latifrons	Xeneretmus latifrons	(√)	Xeneretmus latifrons	(√)
299	TZFPB14805-Bathyagonus nigripinnis	Bathyagonus nigripinnis	(√)	Bathyagonus nigripinnis	(√)
300	TZFPB14905-Bathyagonus nigripinnis	Bathyagonus nigripinnis	(√)	Bathyagonus nigripinnis	(√)
301	TZFPB63906-Bathyagonus pentacanthus	Bathyagonus pentacanthus	(√)	Bathyagonus pentacanthus	(√)
302	TZFPB21305-Bathyagonus pentacanthus	Bathyagonus pentacanthus	(√)	Bathyagonus pentacanthus	(√)
303	TZFPB82206-Bathyagonus pentacanthus	Bathyagonus pentacanthus	(√)	Bathyagonus pentacanthus	(√)
304	TZFPB80606-Bathyagonus pentacanthus	Bathyagonus pentacanthus	(√)	Bathyagonus pentacanthus	(√)
305	TZFPB76106-Icelinus filamentosus	Icelinus filamentosus	(√)	Icelinus filamentosus	(√)
306	TZFP08004-Icelinus filamentosus	Icelinus filamentosus	(√)	Icelinus filamentosus	(√)
307	TZFPB68606-Icelinus filamentosus	Icelinus filamentosus	(√)	Icelinus filamentosus	(√)
308	TZFPB66806-Radulinus asprellus	Radulinus asprellus	(√)	Radulinus asprellus	(√)
309	TZFPB73506-Radulinus asprellus	Radulinus asprellus	(√)	Radulinus asprellus	(√)
310	TZFPB57606-Radulinus asprellus	Radulinus asprellus	(√)	Radulinus asprellus	(√)
311	TZFPB43305-Radulinus asprellus	Radulinus asprellus	(√)	Radulinus asprellus	(√)
312	TZFPB44705-Dasycottus setiger	Dasycottus setiger	(√)	Dasycottus setiger	(√)
313	TZFPB44405-Dasycottus setiger	Dasycottus setiger	(√)	Dasycottus setiger	(√)
314	TZFP11404-Dasycottus setiger	Dasycottus setiger	(√)	Dasycottus setiger	(√)
315	TZFPB07905-Dasycottus setiger	Dasycottus setiger	(√)	Dasycottus setiger	(√)
316	TZFPB80306-Malacocottus zonurus	Malacocottus zonurus	(√)	Malacocottus zonurus	(√)
317	TZFPA19707-Malacocottus zonurus	Malacocottus zonurus	(√)	Malacocottus zonurus	(√)
Random split:
Random replication 4
			Species assigned by two combined methods		Species assigned by two combined methods
No.	Querya	DV-RBFb		FJ-RBFc
1	TZFPB55006-Eptatretus stoutii	Eptatretus stoutii	(√)	Eptatretus stoutii	(√)
2	TZFPA14807-Eptatretus stoutii	Eptatretus stoutii	(√)	Eptatretus stoutii	(√)
3	TZFPB55106-Eptatretus stoutii	Eptatretus stoutii	(√)	Eptatretus stoutii	(√)
4	TZFPB21505-Eptatretus deani	Eptatretus deani	(√)	Eptatretus deani	(√)
5	TZFPB33105-Eptatretus deani	Eptatretus deani	(√)	Eptatretus deani	(√)
6	TZFPB46806-Porichthys notatus	Porichthys notatus	(√)	Porichthys notatus	(√)
7	TZFPB04405-Porichthys notatus	Porichthys notatus	(√)	Porichthys notatus	(√)
8	TZFPB04505-Porichthys notatus	Porichthys notatus	(√)	Porichthys notatus	(√)
9	TZFPB14105-Squalus acanthias	Squalus acanthias	(√)	Squalus acanthias	(√)
10	TZFPB55906-Squalus acanthias	Squalus acanthias	(√)	Squalus acanthias	(√)
11	TZFPB53606-Squalus acanthias	Squalus acanthias	(√)	Squalus acanthias	(√)
12	TZFPB42305-Cyclothone atraria	Cyclothone atraria	(√)	Cyclothone atraria	(√)
13	TZFPB42505-Cyclothone atraria	Cyclothone atraria	(√)	Cyclothone atraria	(√)
14	TZFPB86808-Cyclothone atraria	Cyclothone atraria	(√)	Cyclothone atraria	(√)
15	TZFPB48406-Hydrolagus colliei	Hydrolagus colliei	(√)	Hydrolagus colliei	(√)
16	TZFPB77506-Hydrolagus colliei	Hydrolagus colliei	(√)	Hydrolagus colliei	(√)
17	TZFPB48506-Hydrolagus colliei	Hydrolagus colliei	(√)	Hydrolagus colliei	(√)
18	TZFPB18605-Hydrolagus colliei	Hydrolagus colliei	(√)	Hydrolagus colliei	(√)
19	TZFPB48806-Hydrolagus colliei	Hydrolagus colliei	(√)	Hydrolagus colliei	(√)
20	TZFPB30305-Bathyraja trachura	Bathyraja trachura	(√)	Bathyraja trachura	(√)
21	TZFPB27005-Bathyraja trachura	Bathyraja trachura	(√)	Bathyraja trachura	(√)
22	TZFPB35505-Bathyraja violacea	Bathyraja violacea	(√)	Bathyraja violacea	(√)
23	TZFPB35105-Bathyraja violacea	Bathyraja violacea	(√)	Bathyraja violacea	(√)
24	TZFPB08205-Raja rhina	Raja rhina	(√)	Raja rhina	(√)
25	TZFPB46306-Raja rhina	Raja rhina	(√)	Raja rhina	(√)
26	TZFPB14205-Raja rhina	Raja rhina	(√)	Raja rhina	(√)
27	TZFPB14305-Raja rhina	Raja rhina	(√)	Raja rhina	(√)
28	TZFPB60806-Citharichthys sordidus	Citharichthys sordidus	(√)	Citharichthys sordidus	(√)
29	TZFPB10105-Citharichthys sordidus	Citharichthys sordidus	(√)	Citharichthys sordidus	(√)
30	TZFPB71106-Citharichthys sordidus	Citharichthys sordidus	(√)	Citharichthys sordidus	(√)
31	TZFPB58406-Citharichthys sordidus	Citharichthys sordidus	(√)	Citharichthys sordidus	(√)
32	TZFPB72406-Citharichthys sordidus	Citharichthys sordidus	(√)	Citharichthys sordidus	(√)
33	TZFPB54106-Atheresthes stomias	Atheresthes stomias	(√)	Atheresthes stomias	(√)
34	TZFPB26705-Atheresthes stomias	Atheresthes stomias	(√)	Atheresthes stomias	(√)
35	TZFPB56206-Atheresthes stomias	Atheresthes stomias	(√)	Atheresthes stomias	(√)
36	TZFPB74206-Atheresthes stomias	Atheresthes stomias	(√)	Atheresthes stomias	(√)
37	TZFPB51706-Pleuronichthys decurrens	Pleuronichthys decurrens	(√)	Pleuronichthys decurrens	(√)
38	TZFPB08405-Pleuronichthys decurrens	Pleuronichthys decurrens	(√)	Pleuronichthys decurrens	(√)
39	TZFPB06205-Lyopsetta exilis	Lyopsetta exilis	(√)	Lyopsetta exilis	(√)
40	TZFPB06305-Lyopsetta exilis	Lyopsetta exilis	(√)	Lyopsetta exilis	(√)
41	TZFPB06105-Lyopsetta exilis	Lyopsetta exilis	(√)	Lyopsetta exilis	(√)
42	TZFPB79606-Lyopsetta exilis	Lyopsetta exilis	(√)	Lyopsetta exilis	(√)
43	TZFPB77306-Lyopsetta exilis	Lyopsetta exilis	(√)	Lyopsetta exilis	(√)
44	TZFPB79906-Lyopsetta exilis	Lyopsetta exilis	(√)	Lyopsetta exilis	(√)
45	TZFPB10205-Eopsetta jordani	Eopsetta jordani	(√)	Eopsetta jordani	(√)
46	TZFPB60006-Eopsetta jordani	Eopsetta jordani	(√)	Eopsetta jordani	(√)
47	TZFPB60106-Eopsetta jordani	Eopsetta jordani	(√)	Eopsetta jordani	(√)
48	TZFPB10405-Eopsetta jordani	Eopsetta jordani	(√)	Eopsetta jordani	(√)
49	TZFPB19905-Platichthys stellatus	Platichthys stellatus	(√)	Platichthys stellatus	(√)
50	TZFPB19805-Platichthys stellatus	Platichthys stellatus	(√)	Platichthys stellatus	(√)
51	TZFPB09105-Psettichthys melanostictus	Psettichthys melanostictus	(√)	Psettichthys melanostictus	(√)
52	TZFPB19405-Psettichthys melanostictus	Psettichthys melanostictus	(√)	Psettichthys melanostictus	(√)
53	TZFP16304-Parophrys vetulus	Parophrys vetulus	(√)	Parophrys vetulus	(√)
54	TZFPB73706-Parophrys vetulus	Parophrys vetulus	(√)	Parophrys vetulus	(√)
55	TZFPB18305-Parophrys vetulus	Parophrys vetulus	(√)	Parophrys vetulus	(√)
56	TZFPB11005-Parophrys vetulus	Parophrys vetulus	(√)	Parophrys vetulus	(√)
57	TZFPB53106-Parophrys vetulus	Parophrys vetulus	(√)	Parophrys vetulus	(√)
58	TZFPB73806-Parophrys vetulus	Parophrys vetulus	(√)	Parophrys vetulus	(√)
59	TZFPB19205-Lepidopsetta bilineata	Lepidopsetta bilineata	(√)	Lepidopsetta bilineata	(√)
60	TZFPB19005-Lepidopsetta bilineata	Lepidopsetta bilineata	(√)	Lepidopsetta bilineata	(√)
61	TZFPB15205-Hippoglossoides elassodon	Hippoglossoides elassodon	(√)	Hippoglossoides elassodon	(√)
62	TZFPB53906-Hippoglossoides elassodon	Hippoglossoides elassodon	(√)	Hippoglossoides elassodon	(√)
63	TZFPB06405-Hippoglossoides elassodon	Hippoglossoides elassodon	(√)	Hippoglossoides elassodon	(√)
64	TZFPB15305-Hippoglossoides elassodon	Hippoglossoides elassodon	(√)	Hippoglossoides elassodon	(√)
65	TZFPB53806-Hippoglossoides elassodon	Hippoglossoides elassodon	(√)	Hippoglossoides elassodon	(√)
66	TZFPB76706-Hippoglossoides elassodon	Hippoglossoides elassodon	(√)	Hippoglossoides elassodon	(√)
67	TZFPB84806-Glyptocephalus zachirus	Glyptocephalus zachirus	(√)	Glyptocephalus zachirus	(√)
68	TZFPB73206-Glyptocephalus zachirus	Glyptocephalus zachirus	(√)	Glyptocephalus zachirus	(√)
69	TZFPB72206-Glyptocephalus zachirus	Glyptocephalus zachirus	(√)	Glyptocephalus zachirus	(√)
70	TZFPB56106-Glyptocephalus zachirus	Glyptocephalus zachirus	(√)	Glyptocephalus zachirus	(√)
71	TZFPB76606-Glyptocephalus zachirus	Glyptocephalus zachirus	(√)	Glyptocephalus zachirus	(√)
72	TZFPB27305-Embassichthys bathybius	Embassichthys bathybius	(√)	Embassichthys bathybius	(√)
73	TZFPB27205-Embassichthys bathybius	Embassichthys bathybius	(√)	Embassichthys bathybius	(√)
74	TZFPB67306-Microstomus pacificus	Microstomus pacificus	(√)	Microstomus pacificus	(√)
75	TZFPB76406-Microstomus pacificus	Microstomus pacificus	(√)	Microstomus pacificus	(√)
76	TZFPB63506-Microstomus pacificus	Microstomus pacificus	(√)	Microstomus pacificus	(√)
77	TZFPB05405-Microstomus pacificus	Microstomus pacificus	(√)	Microstomus pacificus	(√)
78	TZFPB73106-Microstomus pacificus	Microstomus pacificus	(√)	Microstomus pacificus	(√)
79	TZFPB23505-Apristurus brunneus	Apristurus brunneus	(√)	Apristurus brunneus	(√)
80	TZFPB23205-Apristurus brunneus	Apristurus brunneus	(√)	Apristurus brunneus	(√)
81	TZFPB39205-Avocettina infans	Avocettina infans	(√)	Avocettina infans	(√)
82	TZFPB39105-Avocettina infans	Avocettina infans	(√)	Avocettina infans	(√)
83	TZFPB12105-Cymatogaster aggregata	Cymatogaster aggregata	(√)	Cymatogaster aggregata	(√)
84	TZFPB49706-Cymatogaster aggregata	Cymatogaster aggregata	(√)	Cymatogaster aggregata	(√)
85	TZFPB49506-Cymatogaster aggregata	Cymatogaster aggregata	(√)	Cymatogaster aggregata	(√)
86	TZFPB59706-Cymatogaster aggregata	Cymatogaster aggregata	(√)	Cymatogaster aggregata	(√)
87	TZFPB89508-Cymatogaster aggregata	Cymatogaster aggregata	(√)	Cymatogaster aggregata	(√)
88	TZFPB09405-Rhacochilus vacca	Rhacochilus vacca	(√)	Rhacochilus vacca	(√)
89	TZFPB09205-Rhacochilus vacca	Rhacochilus vacca	(√)	Rhacochilus vacca	(√)
90	TZFPB50706-Engraulis mordax	Engraulis mordax	(√)	Engraulis mordax	(√)
91	TZFPB20305-Engraulis mordax	Engraulis mordax	(√)	Engraulis mordax	(√)
92	TZFPB20405-Engraulis mordax	Engraulis mordax	(√)	Engraulis mordax	(√)
93	TZFPB20205-Engraulis mordax	Engraulis mordax	(√)	Engraulis mordax	(√)
94	TZFPB31805-Sagamichthys abei	Sagamichthys abei	(√)	Sagamichthys abei	(√)
95	TZFPB37105-Sagamichthys abei	Sagamichthys abei	(√)	Sagamichthys abei	(√)
96	TZFPA02606-Sagamichthys abei	Sagamichthys abei	(√)	Sagamichthys abei	(√)
97	TZFPA00706-Alepocephalus tenebrosus	Alepocephalus tenebrosus	(√)	Alepocephalus tenebrosus	(√)
98	TZFPB32905-Alepocephalus tenebrosus	Alepocephalus tenebrosus	(√)	Alepocephalus tenebrosus	(√)
99	TZFPB28705-Talismania bifurcata	Talismania bifurcata	(√)	Talismania bifurcata	(√)
100	TZFPB28605-Talismania bifurcata	Talismania bifurcata	(√)	Talismania bifurcata	(√)
101	TZFPB28405-Talismania bifurcata	Talismania bifurcata	(√)	Talismania bifurcata	(√)
102	TZFPB36605-Tactostoma macropus	Tactostoma macropus	(√)	Tactostoma macropus	(√)
103	TZFPB28305-Tactostoma macropus	Tactostoma macropus	(√)	Tactostoma macropus	(√)
104	TZFPB48106-Oncorhynchus tshawytscha	Oncorhynchus tshawytscha	(√)	Oncorhynchus tshawytscha	(√)
105	TZFPA17707-Oncorhynchus tshawytscha	Oncorhynchus tshawytscha	(√)	Oncorhynchus tshawytscha	(√)
106	TZFPB29605-Chauliodus macouni	Chauliodus macouni	(√)	Chauliodus macouni	(√)
107	TZFPB29505-Chauliodus macouni	Chauliodus macouni	(√)	Chauliodus macouni	(√)
108	TZFPB58106-Allosmerus elongatus	Allosmerus elongatus	(√)	Allosmerus elongatus	(√)
109	TZFPB12905-Allosmerus elongatus	Allosmerus elongatus	(√)	Allosmerus elongatus	(√)
110	TZFPB12705-Allosmerus elongatus	Allosmerus elongatus	(√)	Allosmerus elongatus	(√)
111	TZFPB12505-Allosmerus elongatus	Allosmerus elongatus	(√)	Allosmerus elongatus	(√)
112	TZFPB77006-Thaleichthys pacificus	Thaleichthys pacificus	(√)	Thaleichthys pacificus	(√)
113	TZFPB79006-Thaleichthys pacificus	Thaleichthys pacificus	(√)	Thaleichthys pacificus	(√)
114	TZFPB45706-Thaleichthys pacificus	Thaleichthys pacificus	(√)	Thaleichthys pacificus	(√)
115	TZFPB45506-Thaleichthys pacificus	Thaleichthys pacificus	(√)	Thaleichthys pacificus	(√)
116	TZFPB45606-Thaleichthys pacificus	Thaleichthys pacificus	(√)	Thaleichthys pacificus	(√)
117	TZFPB07105-Thaleichthys pacificus	Thaleichthys pacificus	(√)	Thaleichthys pacificus	(√)
118	TZFPA05906-Macropinna microstoma	Macropinna microstoma	(√)	Macropinna microstoma	(√)
119	TZFPA06006-Macropinna microstoma	Macropinna microstoma	(√)	Macropinna microstoma	(√)
120	TZFPB37605-Macropinna microstoma	Macropinna microstoma	(√)	Macropinna microstoma	(√)
121	TZFPB40105-Pseudobathylagus milleri	Pseudobathylagus milleri	(√)	Pseudobathylagus milleri	(√)
122	TZFPB25305-Pseudobathylagus milleri	Pseudobathylagus milleri	(√)	Pseudobathylagus milleri	(√)
123	TZFPA02406-Nansenia candida	Nansenia candida	(√)	Nansenia candida	(√)
124	TZFPA02506-Nansenia candida	Nansenia candida	(√)	Nansenia candida	(√)
125	TZFPB68106-Sardinops sagax	Sardinops sagax	(√)	Sardinops sagax	(√)
126	TZFPB58906-Sardinops sagax	Sardinops sagax	(√)	Sardinops sagax	(√)
127	TZFPB20705-Sardinops sagax	Sardinops sagax	(√)	Sardinops sagax	(√)
128	TZFPB03905-Clupea pallasii	Clupea pallasii	(√)	Clupea pallasii	(√)
129	TZFPB03705-Clupea pallasii	Clupea pallasii	(√)	Clupea pallasii	(√)
130	TZFPB04905-Alosa sapidissima	Alosa sapidissima	(√)	Alosa sapidissima	(√)
131	TZFPB46606-Alosa sapidissima	Alosa sapidissima	(√)	Alosa sapidissima	(√)
132	TZFPB52206-Alosa sapidissima	Alosa sapidissima	(√)	Alosa sapidissima	(√)
133	TZFPB24605-Antimora microlepis	Antimora microlepis	(√)	Antimora microlepis	(√)
134	TZFPB24305-Antimora microlepis	Antimora microlepis	(√)	Antimora microlepis	(√)
135	TZFPB03005-Merluccius productus	Merluccius productus	(√)	Merluccius productus	(√)
136	TZFPB03205-Merluccius productus	Merluccius productus	(√)	Merluccius productus	(√)
137	TZFPB51306-Merluccius productus	Merluccius productus	(√)	Merluccius productus	(√)
138	TZFPB03405-Merluccius productus	Merluccius productus	(√)	Merluccius productus	(√)
139	TZFPB51206-Merluccius productus	Merluccius productus	(√)	Merluccius productus	(√)
140	TZFPB13605-Microgadus proximus	Microgadus proximus	(√)	Microgadus proximus	(√)
141	TZFPB13305-Microgadus proximus	Microgadus proximus	(√)	Microgadus proximus	(√)
142	TZFPB75406-Gadus macrocephalus	Gadus macrocephalus	(√)	Gadus macrocephalus	(√)
143	TZFPB74306-Gadus macrocephalus	Gadus macrocephalus	(√)	Gadus macrocephalus	(√)
144	TZFPB16205-Gadus macrocephalus	Gadus macrocephalus	(√)	Gadus macrocephalus	(√)
145	TZFPB17005-Theragra chalcogramma	Theragra chalcogramma	(√)	Theragra chalcogramma	(√)
146	TZFPB50106-Theragra chalcogramma	Theragra chalcogramma	(√)	Theragra chalcogramma	(√)
147	TZFPB17105-Theragra chalcogramma	Theragra chalcogramma	(√)	Theragra chalcogramma	(√)
148	TZFPB17305-Theragra chalcogramma	Theragra chalcogramma	(√)	Theragra chalcogramma	(√)
149	TZFPB50206-Theragra chalcogramma	Theragra chalcogramma	(√)	Theragra chalcogramma	(√)
150	TZFPB05005-Theragra chalcogramma	Theragra chalcogramma	(√)	Theragra chalcogramma	(√)
151	TZFPB69706-Sebastes elongatus	Sebastes elongatus	(√)	Sebastes elongatus	(√)
152	TZFPB78306-Sebastes elongatus	Sebastes elongatus	(√)	Sebastes elongatus	(√)
153	TZFPB66506-Sebastes elongatus	Sebastes elongatus	(√)	Sebastes elongatus	(√)
154	TZFPB66606-Sebastes elongatus	Sebastes elongatus	(√)	Sebastes elongatus	(√)
155	TZFPB57006-Sebastes flavidus	Sebastes flavidus	(√)	Sebastes flavidus	(√)
156	TZFPB75106-Sebastes flavidus	Sebastes flavidus	(√)	Sebastes flavidus	(√)
157	TZFPB61206-Sebastes flavidus	Sebastes flavidus	(√)	Sebastes flavidus	(√)
158	TZFPB56306-Sebastes flavidus	Sebastes flavidus	(√)	Sebastes flavidus	(√)
159	TZFPB73906-Sebastes pinniger	Sebastes pinniger	(√)	Sebastes pinniger	(√)
160	TZFPB74006-Sebastes pinniger	Sebastes pinniger	(√)	Sebastes pinniger	(√)
161	TZFPB74906-Sebastes pinniger	Sebastes pinniger	(√)	Sebastes pinniger	(√)
162	TZFPB70206-Sebastes babcocki	Sebastes babcocki	(√)	Sebastes babcocki	(√)
163	TZFPB81106-Sebastes babcocki	Sebastes babcocki	(√)	Sebastes babcocki	(√)
164	TZFPB23005-Sebastes babcocki	Sebastes babcocki	(√)	Sebastes babcocki	(√)
165	TZFPB03605-Sebastes proriger	Sebastes proriger	(√)	Sebastes proriger	(√)
166	TZFPB13905-Sebastes proriger	Sebastes proriger	(√)	Sebastes proriger	(√)
167	TZFPB85306-Sebastes proriger	Sebastes proriger	(√)	Sebastes proriger	(√)
168	TZFPB58706-Sebastes proriger	Sebastes proriger	(√)	Sebastes proriger	(√)
169	TZFPB64706-Sebastes proriger	Sebastes proriger	(√)	Sebastes proriger	(√)
170	TZFPB55706-Sebastes proriger	Sebastes proriger	(√)	Sebastes proriger	(√)
171	TZFPA16007-Sebastes diploproa	Sebastes diploproa	(√)	Sebastes diploproa	(√)
172	TZFPB22205-Sebastes diploproa	Sebastes diploproa	(√)	Sebastes diploproa	(√)
173	TZFPB63806-Sebastes diploproa	Sebastes diploproa	(√)	Sebastes diploproa	(√)
174	TZFPB84706-Sebastes diploproa	Sebastes diploproa	(√)	Sebastes diploproa	(√)
175	TZFPA16707-Sebastes diploproa	Sebastes diploproa	(√)	Sebastes diploproa	(√)
176	TZFPB63606-Sebastes diploproa	Sebastes diploproa	(√)	Sebastes diploproa	(√)
177	TZFPB18105-Sebastes caurinus	Sebastes caurinus	(√)	Sebastes caurinus	(√)
178	TZFPB11305-Sebastes caurinus	Sebastes caurinus	(√)	Sebastes caurinus	(√)
179	TZFPB48206-Sebastes aleutianus	Sebastes aleutianus	(√)	Sebastes aleutianus	(√)
180	TZFPB62406-Sebastes aleutianus	Sebastes aleutianus	(√)	Sebastes aleutianus	(√)
181	TZFPB83806-Sebastes aleutianus	Sebastes aleutianus	(√)	Sebastes aleutianus	(√)
182	TZFPB63406-Sebastes aleutianus	Sebastes aleutianus	(√)	Sebastes aleutianus	(√)
183	TZFPB56506-Sebastes aleutianus	Sebastes aleutianus	(√)	Sebastes aleutianus	(√)
184	TZFPB56406-Sebastes brevispinis	Sebastes brevispinis	(√)	Sebastes brevispinis	(√)
185	TZFPB69906-Sebastes brevispinis	Sebastes brevispinis	(√)	Sebastes brevispinis	(√)
186	TZFPB00205-Sebastes borealis	Sebastes borealis	(√)	Sebastes borealis	(√)
187	TZFPB22705-Sebastes borealis	Sebastes borealis	(√)	Sebastes borealis	(√)
188	TZFPB65006-Sebastes alutus	Sebastes alutus	(√)	Sebastes alutus	(√)
189	TZFPB69606-Sebastes alutus	Sebastes alutus	(√)	Sebastes alutus	(√)
190	TZFPB74506-Sebastes alutus	Sebastes alutus	(√)	Sebastes alutus	(√)
191	TZFPB65106-Sebastes alutus	Sebastes alutus	(√)	Sebastes alutus	(√)
192	TZFPB81906-Sebastes reedi	Sebastes reedi	(√)	Sebastes reedi	(√)
193	TZFPB63006-Sebastes reedi	Sebastes reedi	(√)	Sebastes reedi	(√)
194	TZFPB81606-Sebastes reedi	Sebastes reedi	(√)	Sebastes reedi	(√)
195	TZFPB82006-Sebastes reedi	Sebastes reedi	(√)	Sebastes reedi	(√)
196	TZFPB02405-Sebastolobus altivelis	Sebastolobus altivelis	(√)	Sebastolobus altivelis	(√)
197	TZFPB02305-Sebastolobus altivelis	Sebastolobus altivelis	(√)	Sebastolobus altivelis	(√)
198	TZFPB02605-Sebastolobus altivelis	Sebastolobus altivelis	(√)	Sebastolobus altivelis	(√)
199	TZFPB82606-Sebastolobus alascanus	Sebastolobus alascanus	(√)	Sebastolobus alascanus	(√)
200	TZFPB81006-Sebastolobus alascanus	Sebastolobus alascanus	(√)	Sebastolobus alascanus	(√)
201	TZFPB01505-Sebastolobus alascanus	Sebastolobus alascanus	(√)	Sebastolobus alascanus	(√)
202	TZFPB82706-Sebastolobus alascanus	Sebastolobus alascanus	(√)	Sebastolobus alascanus	(√)
203	TZFPB33505-Benthalbella dentata	Benthalbella dentata	(√)	Benthalbella dentata	(√)
204	TZFPA05206-Benthalbella dentata	Benthalbella dentata	(√)	Benthalbella dentata	(√)
205	TZFPB36305-Poromitra crassiceps	Poromitra crassiceps	(√)	Poromitra crassiceps	(√)
206	TZFPB36105-Poromitra crassiceps	Poromitra crassiceps	(√)	Poromitra crassiceps	(√)
207	TZFPB37205-Melamphaes lugubris	Melamphaes lugubris	(√)	Melamphaes lugubris	(√)
208	TZFPB27505-Melamphaes lugubris	Melamphaes lugubris	(√)	Melamphaes lugubris	(√)
209	TZFPB61006-Anoplopoma fimbria	Anoplopoma fimbria	(√)	Anoplopoma fimbria	(√)
210	TZFPB69406-Anoplopoma fimbria	Anoplopoma fimbria	(√)	Anoplopoma fimbria	(√)
211	TZFPB61406-Anoplopoma fimbria	Anoplopoma fimbria	(√)	Anoplopoma fimbria	(√)
212	TZFPB87708-Pholis laeta	Pholis laeta	(√)	Pholis laeta	(√)
213	TZFPB90708-Pholis laeta	Pholis laeta	(√)	Pholis laeta	(√)
214	TZFPB06605-Lycodes pacificus	Lycodes pacificus	(√)	Lycodes pacificus	(√)
215	TZFPB47806-Lycodes pacificus	Lycodes pacificus	(√)	Lycodes pacificus	(√)
216	TZFPB71406-Lycodes pacificus	Lycodes pacificus	(√)	Lycodes pacificus	(√)
217	TZFPB47706-Lycodes pacificus	Lycodes pacificus	(√)	Lycodes pacificus	(√)
218	TZFPB47606-Lycodes pacificus	Lycodes pacificus	(√)	Lycodes pacificus	(√)
219	TZFPA06706-Lycenchelys jordani	Lycenchelys jordani	(√)	Lycenchelys jordani	(√)
220	TZFPB34105-Lycenchelys jordani	Lycenchelys jordani	(√)	Lycenchelys jordani	(√)
221	TZFPB43505-Lycodes brevipes	Lycodes brevipes	(√)	Lycodes brevipes	(√)
222	TZFPB43205-Lycodes brevipes	Lycodes brevipes	(√)	Lycodes brevipes	(√)
223	TZFPB43905-Lycodes palearis	Lycodes palearis	(√)	Lycodes palearis	(√)
224	TZFPB83406-Lycodes palearis	Lycodes palearis	(√)	Lycodes palearis	(√)
225	TZFPB55606-Lycodes diapterus	Lycodes diapterus	(√)	Lycodes diapterus	(√)
226	TZFPB21605-Lycodes diapterus	Lycodes diapterus	(√)	Lycodes diapterus	(√)
227	TZFPB21705-Lycodes diapterus	Lycodes diapterus	(√)	Lycodes diapterus	(√)
228	TZFPA02106-Lycodapus pachysoma	Lycodapus pachysoma	(√)	Lycodapus pachysoma	(√)
229	TZFPA01706-Lycodapus pachysoma	Lycodapus pachysoma	(√)	Lycodapus pachysoma	(√)
230	TZFPA01906-Lycodapus pachysoma	Lycodapus pachysoma	(√)	Lycodapus pachysoma	(√)
231	TZFPB24905-Bothrocara brunneum	Bothrocara brunneum	(√)	Bothrocara brunneum	(√)
232	TZFPB31905-Bothrocara brunneum	Bothrocara brunneum	(√)	Bothrocara brunneum	(√)
233	TZFPB32205-Bothrocara brunneum	Bothrocara brunneum	(√)	Bothrocara brunneum	(√)
234	TZFPB25005-Bothrocara brunneum	Bothrocara brunneum	(√)	Bothrocara brunneum	(√)
235	TZFPB34605-Bothrocara pusillum	Bothrocara pusillum	(√)	Bothrocara pusillum	(√)
236	TZFPB34805-Bothrocara pusillum	Bothrocara pusillum	(√)	Bothrocara pusillum	(√)
237	TZFPB33805-Bothrocara molle	Bothrocara molle	(√)	Bothrocara molle	(√)
238	TZFPB31005-Bothrocara molle	Bothrocara molle	(√)	Bothrocara molle	(√)
239	TZFPB87208-Anoplarchus purpurescens	Anoplarchus purpurescens	(√)	Anoplarchus purpurescens	(√)
240	TZFPA07806-Anoplarchus purpurescens	Anoplarchus purpurescens	(√)	Anoplarchus purpurescens	(√)
241	TZFPB71206-Ronquilus jordani	Ronquilus jordani	(√)	Ronquilus jordani	(√)
242	TZFPB71706-Ronquilus jordani	Ronquilus jordani	(√)	Ronquilus jordani	(√)
243	TZFPA07406-Xiphister mucosus	Xiphister mucosus	(√)	Xiphister mucosus	(√)
244	TZFPA07606-Xiphister mucosus	Xiphister mucosus	(√)	Xiphister mucosus	(√)
245	TZFPB48006-Cryptacanthodes aleutensis	Cryptacanthodes aleutensis	(√)	Cryptacanthodes aleutensis	(√)
246	TZFPB47006-Cryptacanthodes aleutensis	Cryptacanthodes aleutensis	(√)	Cryptacanthodes aleutensis	(√)
247	TZFPB44205-Lumpenella longirostris	Lumpenella longirostris	(√)	Lumpenella longirostris	(√)
248	TZFPB44805-Lumpenella longirostris	Lumpenella longirostris	(√)	Lumpenella longirostris	(√)
249	TZFPB39505-Stenobrachius leucopsarus	Stenobrachius leucopsarus	(√)	Stenobrachius leucopsarus	(√)
250	TZFPB39805-Stenobrachius leucopsarus	Stenobrachius leucopsarus	(√)	Stenobrachius leucopsarus	(√)
251	TZFPB37405-Stenobrachius leucopsarus	Stenobrachius leucopsarus	(√)	Stenobrachius leucopsarus	(√)
252	TZFPB62306-Stenobrachius leucopsarus	Stenobrachius leucopsarus	(√)	Stenobrachius leucopsarus	(√)
253	TZFPB25805-Nannobrachium ritteri	Nannobrachium ritteri	(√)	Nannobrachium ritteri	(√)
254	TZFPB25905-Nannobrachium ritteri	Nannobrachium ritteri	(√)	Nannobrachium ritteri	(√)
255	TZFPB26205-Nannobrachium ritteri	Nannobrachium ritteri	(√)	Nannobrachium ritteri	(√)
256	TZFPB36805-Nannobrachium ritteri	Nannobrachium ritteri	(√)	Nannobrachium ritteri	(√)
257	TZFPB40905-Diaphus theta	Diaphus theta	(√)	Diaphus theta	(√)
258	TZFPA05006-Diaphus theta	Diaphus theta	(√)	Diaphus theta	(√)
259	TZFPA19607-Nectoliparis pelagicus	Nectoliparis pelagicus	(√)	Nectoliparis pelagicus	(√)
260	TZFPA17307-Nectoliparis pelagicus	Nectoliparis pelagicus	(√)	Nectoliparis pelagicus	(√)
261	TZFPA14406-Careproctus melanurus	Careproctus melanurus	(√)	Careproctus melanurus	(√)
262	TZFPB26805-Careproctus melanurus	Careproctus melanurus	(√)	Careproctus melanurus	(√)
263	TZFPB31205-Careproctus furcellus	Careproctus furcellus	(√)	Careproctus furcellus	(√)
264	TZFPB29105-Careproctus furcellus	Careproctus furcellus	(√)	Careproctus furcellus	(√)
265	TZFPB41405-Paraliparis pectoralis	Paraliparis pectoralis	(√)	Paraliparis pectoralis	(√)
266	TZFPA04506-Paraliparis pectoralis	Paraliparis pectoralis	(√)	Paraliparis pectoralis	(√)
267	TZFPA04206-Paraliparis pectoralis	Paraliparis pectoralis	(√)	Paraliparis pectoralis	(√)
268	TZFPA13106-Careproctus cypselurus	Careproctus cypselurus	(√)	Careproctus cypselurus	(√)
269	TZFPA13506-Careproctus cypselurus	Careproctus cypselurus	(√)	Careproctus cypselurus	(√)
270	TZFPA13306-Careproctus cypselurus	Careproctus cypselurus	(√)	Careproctus cypselurus	(√)
271	TZFPA06906-Paraliparis dactylosus	Paraliparis dactylosus	(√)	Paraliparis dactylosus	(√)
272	TZFPA13706-Paraliparis dactylosus	Paraliparis dactylosus	(√)	Paraliparis dactylosus	(√)
273	TZFPA12506-Paraliparis sp	Paraliparis sp	(√)	Paraliparis sp	(√)
274	TZFPA12806-Paraliparis sp	Paraliparis sp	(√)	Paraliparis sp	(√)
275	TZFPA18407-Liparis pulchellus	Liparis pulchellus	(√)	Liparis pulchellus	(√)
276	TZFPA18307-Liparis pulchellus	Liparis pulchellus	(√)	Liparis pulchellus	(√)
277	TZFPB88108-Artedius fenestralis	Artedius fenestralis	(√)	Artedius fenestralis	(√)
278	TZFPB88008-Artedius fenestralis	Artedius fenestralis	(√)	Artedius fenestralis	(√)
279	TZFPB89208-Artedius fenestralis	Artedius fenestralis	(√)	Artedius fenestralis	(√)
280	TZFPB90108-Artedius fenestralis	Artedius fenestralis	(√)	Artedius fenestralis	(√)
281	TZFPA08706-Oligocottus maculosus	Oligocottus maculosus	(√)	Oligocottus maculosus	(√)
282	TZFPB87508-Oligocottus maculosus	Oligocottus maculosus	(√)	Oligocottus maculosus	(√)
283	TZFPA09206-Oligocottus maculosus	Oligocottus maculosus	(√)	Oligocottus maculosus	(√)
284	TZFPA08906-Oligocottus maculosus	Oligocottus maculosus	(√)	Oligocottus maculosus	(√)
285	TZFPB17905-Hexagrammos decagrammus	Hexagrammos decagrammus	(√)	Hexagrammos decagrammus	(√)
286	TZFPB17805-Hexagrammos decagrammus	Hexagrammos decagrammus	(√)	Hexagrammos decagrammus	(√)
287	TZFPB91508-Hexagrammos decagrammus	Hexagrammos decagrammus	(√)	Hexagrammos decagrammus	(√)
288	TZFPA15507-Hexagrammos decagrammus	Hexagrammos decagrammus	(√)	Hexagrammos decagrammus	(√)
289	TZFPB11805-Ophiodon elongatus	Ophiodon elongatus	(√)	Ophiodon elongatus	(√)
290	TZFPB11705-Ophiodon elongatus	Ophiodon elongatus	(√)	Ophiodon elongatus	(√)
291	TZFPB11905-Ophiodon elongatus	Ophiodon elongatus	(√)	Ophiodon elongatus	(√)
292	TZFPB65806-Bathyagonus infraspinatus	Bathyagonus infraspinatus	(√)	Bathyagonus infraspinatus	(√)
293	TZFPB65706-Bathyagonus infraspinatus	Bathyagonus infraspinatus	(√)	Bathyagonus infraspinatus	(√)
294	TZFPB79506-Bathyagonus infraspinatus	Bathyagonus infraspinatus	(√)	Bathyagonus infraspinatus	(√)
295	TZFPB66106-Xeneretmus latifrons	Xeneretmus latifrons	(√)	Xeneretmus latifrons	(√)
296	TZFPB15905-Xeneretmus latifrons	Xeneretmus latifrons	(√)	Xeneretmus latifrons	(√)
297	TZFPB68806-Xeneretmus latifrons	Xeneretmus latifrons	(√)	Xeneretmus latifrons	(√)
298	TZFPB15705-Xeneretmus latifrons	Xeneretmus latifrons	(√)	Xeneretmus latifrons	(√)
299	TZFPB14505-Bathyagonus nigripinnis	Bathyagonus nigripinnis	(√)	Bathyagonus nigripinnis	(√)
300	TZFPB14605-Bathyagonus nigripinnis	Bathyagonus nigripinnis	(√)	Bathyagonus nigripinnis	(√)
301	TZFPB63906-Bathyagonus pentacanthus	Bathyagonus pentacanthus	(√)	Bathyagonus pentacanthus	(√)
302	TZFPB80806-Bathyagonus pentacanthus	Bathyagonus pentacanthus	(√)	Bathyagonus pentacanthus	(√)
303	TZFPB80406-Bathyagonus pentacanthus	Bathyagonus pentacanthus	(√)	Bathyagonus pentacanthus	(√)
304	TZFPB83306-Bathyagonus pentacanthus	Bathyagonus pentacanthus	(√)	Bathyagonus pentacanthus	(√)
305	TZFPB68606-Icelinus filamentosus	Icelinus filamentosus	(√)	Icelinus filamentosus	(√)
306	TZFPB66706-Icelinus filamentosus	Icelinus filamentosus	(√)	Icelinus filamentosus	(√)
307	TZFP08004-Icelinus filamentosus	Icelinus filamentosus	(√)	Icelinus filamentosus	(√)
308	TZFPB73406-Radulinus asprellus	Radulinus asprellus	(√)	Radulinus asprellus	(√)
309	TZFPB73506-Radulinus asprellus	Radulinus asprellus	(√)	Radulinus asprellus	(√)
310	TZFPB73606-Radulinus asprellus	Radulinus asprellus	(√)	Radulinus asprellus	(√)
311	TZFPB43705-Radulinus asprellus	Radulinus asprellus	(√)	Radulinus asprellus	(√)
312	TZFPB44605-Dasycottus setiger	Dasycottus setiger	(√)	Dasycottus setiger	(√)
313	TZFPB44505-Dasycottus setiger	Dasycottus setiger	(√)	Dasycottus setiger	(√)
314	TZFP11404-Dasycottus setiger	Dasycottus setiger	(√)	Dasycottus setiger	(√)
315	TZFPB07905-Dasycottus setiger	Dasycottus setiger	(√)	Dasycottus setiger	(√)
316	TZFPB80706-Malacocottus zonurus	Malacocottus zonurus	(√)	Malacocottus zonurus	(√)
317	TZFPB80306-Malacocottus zonurus	Malacocottus zonurus	(√)	Malacocottus zonurus	(√)
Random split:
Random replication 5
			Species assigned by two combined methods		Species assigned by two combined methods
No.	Querya	DV-RBFb		FJ-RBFc
1	TZFPA14807-Eptatretus stoutii	Eptatretus stoutii	(√)	Eptatretus stoutii	(√)
2	TZFPB48306-Eptatretus stoutii	Eptatretus stoutii	(√)	Eptatretus stoutii	(√)
3	TZFPA15007-Eptatretus stoutii	Eptatretus stoutii	(√)	Eptatretus stoutii	(√)
4	TZFPB32505-Eptatretus deani	Eptatretus deani	(√)	Eptatretus deani	(√)
5	TZFPB21505-Eptatretus deani	Eptatretus deani	(√)	Eptatretus deani	(√)
6	TZFPB04605-Porichthys notatus	Porichthys notatus	(√)	Porichthys notatus	(√)
7	TZFPB04405-Porichthys notatus	Porichthys notatus	(√)	Porichthys notatus	(√)
8	TZFPB04305-Porichthys notatus	Porichthys notatus	(√)	Porichthys notatus	(√)
9	TZFPB55906-Squalus acanthias	Squalus acanthias	(√)	Squalus acanthias	(√)
10	TZFPB53606-Squalus acanthias	Squalus acanthias	(√)	Squalus acanthias	(√)
11	TZFPB58006-Squalus acanthias	Squalus acanthias	(√)	Squalus acanthias	(√)
12	TZFPB42305-Cyclothone atraria	Cyclothone atraria	(√)	Cyclothone atraria	(√)
13	TZFPB86408-Cyclothone atraria	Cyclothone atraria	(√)	Cyclothone atraria	(√)
14	TZFPB42405-Cyclothone atraria	Cyclothone atraria	(√)	Cyclothone atraria	(√)
15	TZFPB18405-Hydrolagus colliei	Hydrolagus colliei	(√)	Hydrolagus colliei	(√)
16	TZFPB18605-Hydrolagus colliei	Hydrolagus colliei	(√)	Hydrolagus colliei	(√)
17	TZFPB48606-Hydrolagus colliei	Hydrolagus colliei	(√)	Hydrolagus colliei	(√)
18	TZFPB18505-Hydrolagus colliei	Hydrolagus colliei	(√)	Hydrolagus colliei	(√)
19	TZFPB48806-Hydrolagus colliei	Hydrolagus colliei	(√)	Hydrolagus colliei	(√)
20	TZFPB33305-Bathyraja trachura	Bathyraja trachura	(√)	Bathyraja trachura	(√)
21	TZFPB30405-Bathyraja trachura	Bathyraja trachura	(√)	Bathyraja trachura	(√)
22	TZFPB35505-Bathyraja violacea	Bathyraja violacea	(√)	Bathyraja violacea	(√)
23	TZFPB35205-Bathyraja violacea	Bathyraja violacea	(√)	Bathyraja violacea	(√)
24	TZFPB14305-Raja rhina	Raja rhina	(√)	Raja rhina	(√)
25	TZFPB08205-Raja rhina	Raja rhina	(√)	Raja rhina	(√)
26	TZFPB60606-Raja rhina	Raja rhina	(√)	Raja rhina	(√)
27	TZFPB14405-Raja rhina	Raja rhina	(√)	Raja rhina	(√)
28	TZFPB58406-Citharichthys sordidus	Citharichthys sordidus	(√)	Citharichthys sordidus	(√)
29	TZFPB09905-Citharichthys sordidus	Citharichthys sordidus	(√)	Citharichthys sordidus	(√)
30	TZFPB10005-Citharichthys sordidus	Citharichthys sordidus	(√)	Citharichthys sordidus	(√)
31	TZFPB60806-Citharichthys sordidus	Citharichthys sordidus	(√)	Citharichthys sordidus	(√)
32	TZFPB72406-Citharichthys sordidus	Citharichthys sordidus	(√)	Citharichthys sordidus	(√)
33	TZFPB26605-Atheresthes stomias	Atheresthes stomias	(√)	Atheresthes stomias	(√)
34	TZFPB74206-Atheresthes stomias	Atheresthes stomias	(√)	Atheresthes stomias	(√)
35	TZFPB26705-Atheresthes stomias	Atheresthes stomias	(√)	Atheresthes stomias	(√)
36	TZFPB05805-Atheresthes stomias	Atheresthes stomias	(√)	Atheresthes stomias	(√)
37	TZFPB53006-Pleuronichthys decurrens	Pleuronichthys decurrens	(√)	Pleuronichthys decurrens	(√)
38	TZFPB08405-Pleuronichthys decurrens	Pleuronichthys decurrens	(√)	Pleuronichthys decurrens	(√)
39	TZFPB51806-Lyopsetta exilis	Lyopsetta exilis	(√)	Lyopsetta exilis	(√)
40	TZFPB06105-Lyopsetta exilis	Lyopsetta exilis	(√)	Lyopsetta exilis	(√)
41	TZFPB06305-Lyopsetta exilis	Lyopsetta exilis	(√)	Lyopsetta exilis	(√)
42	TZFPB54406-Lyopsetta exilis	Lyopsetta exilis	(√)	Lyopsetta exilis	(√)
43	TZFPB79606-Lyopsetta exilis	Lyopsetta exilis	(√)	Lyopsetta exilis	(√)
44	TZFPB05905-Lyopsetta exilis	Lyopsetta exilis	(√)	Lyopsetta exilis	(√)
45	TZFPB10505-Eopsetta jordani	Eopsetta jordani	(√)	Eopsetta jordani	(√)
46	TZFPB10605-Eopsetta jordani	Eopsetta jordani	(√)	Eopsetta jordani	(√)
47	TZFPB60406-Eopsetta jordani	Eopsetta jordani	(√)	Eopsetta jordani	(√)
48	TZFPB60206-Eopsetta jordani	Eopsetta jordani	(√)	Eopsetta jordani	(√)
49	TZFPB16005-Platichthys stellatus	Platichthys stellatus	(√)	Platichthys stellatus	(√)
50	TZFPB19905-Platichthys stellatus	Platichthys stellatus	(√)	Platichthys stellatus	(√)
51	TZFPB09105-Psettichthys melanostictus	Psettichthys melanostictus	(√)	Psettichthys melanostictus	(√)
52	TZFPB16405-Psettichthys melanostictus	Psettichthys melanostictus	(√)	Psettichthys melanostictus	(√)
53	TZFPB53206-Parophrys vetulus	Parophrys vetulus	(√)	Parophrys vetulus	(√)
54	TZFPB53306-Parophrys vetulus	Parophrys vetulus	(√)	Parophrys vetulus	(√)
55	TZFPB73806-Parophrys vetulus	Parophrys vetulus	(√)	Parophrys vetulus	(√)
56	TZFPB53406-Parophrys vetulus	Parophrys vetulus	(√)	Parophrys vetulus	(√)
57	TZFPB11005-Parophrys vetulus	Parophrys vetulus	(√)	Parophrys vetulus	(√)
58	TZFPB10905-Parophrys vetulus	Parophrys vetulus	(√)	Parophrys vetulus	(√)
59	TZFPB19005-Lepidopsetta bilineata	Lepidopsetta bilineata	(√)	Lepidopsetta bilineata	(√)
60	TZFPB18805-Lepidopsetta bilineata	Lepidopsetta bilineata	(√)	Lepidopsetta bilineata	(√)
61	TZFPB06505-Hippoglossoides elassodon	Hippoglossoides elassodon	(√)	Hippoglossoides elassodon	(√)
62	TZFPB76506-Hippoglossoides elassodon	Hippoglossoides elassodon	(√)	Hippoglossoides elassodon	(√)
63	TZFP04104-Hippoglossoides elassodon	Hippoglossoides elassodon	(√)	Hippoglossoides elassodon	(√)
64	TZFPB15205-Hippoglossoides elassodon	Hippoglossoides elassodon	(√)	Hippoglossoides elassodon	(√)
65	TZFPB76306-Hippoglossoides elassodon	Hippoglossoides elassodon	(√)	Hippoglossoides elassodon	(√)
66	TZFPB06405-Hippoglossoides elassodon	Hippoglossoides elassodon	(√)	Hippoglossoides elassodon	(√)
67	TZFPB76606-Glyptocephalus zachirus	Glyptocephalus zachirus	(√)	Glyptocephalus zachirus	(√)
68	TZFPB09005-Glyptocephalus zachirus	Glyptocephalus zachirus	(√)	Glyptocephalus zachirus	(√)
69	TZFPB56106-Glyptocephalus zachirus	Glyptocephalus zachirus	(√)	Glyptocephalus zachirus	(√)
70	TZFPB08605-Glyptocephalus zachirus	Glyptocephalus zachirus	(√)	Glyptocephalus zachirus	(√)
71	TZFPB08905-Glyptocephalus zachirus	Glyptocephalus zachirus	(√)	Glyptocephalus zachirus	(√)
72	TZFPB27305-Embassichthys bathybius	Embassichthys bathybius	(√)	Embassichthys bathybius	(√)
73	TZFPB27105-Embassichthys bathybius	Embassichthys bathybius	(√)	Embassichthys bathybius	(√)
74	TZFPB05505-Microstomus pacificus	Microstomus pacificus	(√)	Microstomus pacificus	(√)
75	TZFPB73106-Microstomus pacificus	Microstomus pacificus	(√)	Microstomus pacificus	(√)
76	TZFPB63506-Microstomus pacificus	Microstomus pacificus	(√)	Microstomus pacificus	(√)
77	TZFPB67306-Microstomus pacificus	Microstomus pacificus	(√)	Microstomus pacificus	(√)
78	TZFPB84206-Microstomus pacificus	Microstomus pacificus	(√)	Microstomus pacificus	(√)
79	TZFPB23505-Apristurus brunneus	Apristurus brunneus	(√)	Apristurus brunneus	(√)
80	TZFPB23205-Apristurus brunneus	Apristurus brunneus	(√)	Apristurus brunneus	(√)
81	TZFPB39105-Avocettina infans	Avocettina infans	(√)	Avocettina infans	(√)
82	TZFPB27805-Avocettina infans	Avocettina infans	(√)	Avocettina infans	(√)
83	TZFPB49606-Cymatogaster aggregata	Cymatogaster aggregata	(√)	Cymatogaster aggregata	(√)
84	TZFPB12005-Cymatogaster aggregata	Cymatogaster aggregata	(√)	Cymatogaster aggregata	(√)
85	TZFPB59706-Cymatogaster aggregata	Cymatogaster aggregata	(√)	Cymatogaster aggregata	(√)
86	TZFPB49406-Cymatogaster aggregata	Cymatogaster aggregata	(√)	Cymatogaster aggregata	(√)
87	TZFPB89508-Cymatogaster aggregata	Cymatogaster aggregata	(√)	Cymatogaster aggregata	(√)
88	TZFPB09405-Rhacochilus vacca	Rhacochilus vacca	(√)	Rhacochilus vacca	(√)
89	TZFPB09505-Rhacochilus vacca	Rhacochilus vacca	(√)	Rhacochilus vacca	(√)
90	TZFPB20205-Engraulis mordax	Engraulis mordax	(√)	Engraulis mordax	(√)
91	TZFPB50806-Engraulis mordax	Engraulis mordax	(√)	Engraulis mordax	(√)
92	TZFPB20105-Engraulis mordax	Engraulis mordax	(√)	Engraulis mordax	(√)
93	TZFPB50506-Engraulis mordax	Engraulis mordax	(√)	Engraulis mordax	(√)
94	TZFPB31805-Sagamichthys abei	Sagamichthys abei	(√)	Sagamichthys abei	(√)
95	TZFPA02606-Sagamichthys abei	Sagamichthys abei	(√)	Sagamichthys abei	(√)
96	TZFPB40405-Sagamichthys abei	Sagamichthys abei	(√)	Sagamichthys abei	(√)
97	TZFPB37705-Alepocephalus tenebrosus	Alepocephalus tenebrosus	(√)	Alepocephalus tenebrosus	(√)
98	TZFPA00706-Alepocephalus tenebrosus	Alepocephalus tenebrosus	(√)	Alepocephalus tenebrosus	(√)
99	TZFPB28605-Talismania bifurcata	Talismania bifurcata	(√)	Talismania bifurcata	(√)
100	TZFPA03606-Talismania bifurcata	Talismania bifurcata	(√)	Talismania bifurcata	(√)
101	TZFPB28705-Talismania bifurcata	Talismania bifurcata	(√)	Talismania bifurcata	(√)
102	TZFPB36605-Tactostoma macropus	Tactostoma macropus	(√)	Tactostoma macropus	(√)
103	TZFPB28305-Tactostoma macropus	Tactostoma macropus	(√)	Tactostoma macropus	(√)
104	TZFPA17707-Oncorhynchus tshawytscha	Oncorhynchus tshawytscha	(√)	Oncorhynchus tshawytscha	(√)
105	TZFPB48106-Oncorhynchus tshawytscha	Oncorhynchus tshawytscha	(√)	Oncorhynchus tshawytscha	(√)
106	TZFPB29605-Chauliodus macouni	Chauliodus macouni	(√)	Chauliodus macouni	(√)
107	TZFPB29405-Chauliodus macouni	Chauliodus macouni	(√)	Chauliodus macouni	(√)
108	TZFPB54706-Allosmerus elongatus	Allosmerus elongatus	(√)	Allosmerus elongatus	(√)
109	TZFPB58206-Allosmerus elongatus	Allosmerus elongatus	(√)	Allosmerus elongatus	(√)
110	TZFPB12905-Allosmerus elongatus	Allosmerus elongatus	(√)	Allosmerus elongatus	(√)
111	TZFPB58106-Allosmerus elongatus	Allosmerus elongatus	(√)	Allosmerus elongatus	(√)
112	TZFPB45706-Thaleichthys pacificus	Thaleichthys pacificus	(√)	Thaleichthys pacificus	(√)
113	TZFPB65406-Thaleichthys pacificus	Thaleichthys pacificus	(√)	Thaleichthys pacificus	(√)
114	TZFPB07505-Thaleichthys pacificus	Thaleichthys pacificus	(√)	Thaleichthys pacificus	(√)
115	TZFPB45606-Thaleichthys pacificus	Thaleichthys pacificus	(√)	Thaleichthys pacificus	(√)
116	TZFPB07305-Thaleichthys pacificus	Thaleichthys pacificus	(√)	Thaleichthys pacificus	(√)
117	TZFPB79006-Thaleichthys pacificus	Thaleichthys pacificus	(√)	Thaleichthys pacificus	(√)
118	TZFPB39905-Macropinna microstoma	Macropinna microstoma	(√)	Macropinna microstoma	(√)
119	TZFPA04706-Macropinna microstoma	Macropinna microstoma	(√)	Macropinna microstoma	(√)
120	TZFPB39405-Macropinna microstoma	Macropinna microstoma	(√)	Macropinna microstoma	(√)
121	TZFPB40305-Pseudobathylagus milleri	Pseudobathylagus milleri	(√)	Pseudobathylagus milleri	(√)
122	TZFPB40105-Pseudobathylagus milleri	Pseudobathylagus milleri	(√)	Pseudobathylagus milleri	(√)
123	TZFPA02406-Nansenia candida	Nansenia candida	(√)	Nansenia candida	(√)
124	TZFPA02506-Nansenia candida	Nansenia candida	(√)	Nansenia candida	(√)
125	TZFPB59106-Sardinops sagax	Sardinops sagax	(√)	Sardinops sagax	(√)
126	TZFPB58806-Sardinops sagax	Sardinops sagax	(√)	Sardinops sagax	(√)
127	TZFPB20805-Sardinops sagax	Sardinops sagax	(√)	Sardinops sagax	(√)
128	TZFPB04105-Clupea pallasii	Clupea pallasii	(√)	Clupea pallasii	(√)
129	TZFPB03905-Clupea pallasii	Clupea pallasii	(√)	Clupea pallasii	(√)
130	TZFPB52206-Alosa sapidissima	Alosa sapidissima	(√)	Alosa sapidissima	(√)
131	TZFPB04805-Alosa sapidissima	Alosa sapidissima	(√)	Alosa sapidissima	(√)
132	TZFPB46706-Alosa sapidissima	Alosa sapidissima	(√)	Alosa sapidissima	(√)
133	TZFPB24305-Antimora microlepis	Antimora microlepis	(√)	Antimora microlepis	(√)
134	TZFPB24405-Antimora microlepis	Antimora microlepis	(√)	Antimora microlepis	(√)
135	TZFPB51306-Merluccius productus	Merluccius productus	(√)	Merluccius productus	(√)
136	TZFPB57306-Merluccius productus	Merluccius productus	(√)	Merluccius productus	(√)
137	TZFPB51606-Merluccius productus	Merluccius productus	(√)	Merluccius productus	(√)
138	TZFPB03005-Merluccius productus	Merluccius productus	(√)	Merluccius productus	(√)
139	TZFPB51506-Merluccius productus	Merluccius productus	(√)	Merluccius productus	(√)
140	TZFPB13505-Microgadus proximus	Microgadus proximus	(√)	Microgadus proximus	(√)
141	TZFPB13405-Microgadus proximus	Microgadus proximus	(√)	Microgadus proximus	(√)
142	TZFP16104-Gadus macrocephalus	Gadus macrocephalus	(√)	Gadus macrocephalus	(√)
143	TZFPB75006-Gadus macrocephalus	Gadus macrocephalus	(√)	Gadus macrocephalus	(√)
144	TZFPB75206-Gadus macrocephalus	Gadus macrocephalus	(√)	Gadus macrocephalus	(√)
145	TZFPB77706-Theragra chalcogramma	Theragra chalcogramma	(√)	Theragra chalcogramma	(√)
146	TZFPB58306-Theragra chalcogramma	Theragra chalcogramma	(√)	Theragra chalcogramma	(√)
147	TZFPB50406-Theragra chalcogramma	Theragra chalcogramma	(√)	Theragra chalcogramma	(√)
148	TZFPB77806-Theragra chalcogramma	Theragra chalcogramma	(√)	Theragra chalcogramma	(√)
149	TZFPB78006-Theragra chalcogramma	Theragra chalcogramma	(√)	Theragra chalcogramma	(√)
150	TZFPB50106-Theragra chalcogramma	Theragra chalcogramma	(√)	Theragra chalcogramma	(√)
151	TZFPB68006-Sebastes elongatus	Sebastes elongatus	(√)	Sebastes elongatus	(√)
152	TZFPB66506-Sebastes elongatus	Sebastes elongatus	(√)	Sebastes elongatus	(√)
153	TZFPB72806-Sebastes elongatus	Sebastes elongatus	(√)	Sebastes elongatus	(√)
154	TZFPB78306-Sebastes elongatus	Sebastes elongatus	(√)	Sebastes elongatus	(√)
155	TZFPB16705-Sebastes flavidus	Sebastes flavidus	(√)	Sebastes flavidus	(√)
156	TZFPB75106-Sebastes flavidus	Sebastes flavidus	(√)	Sebastes flavidus	(√)
157	TZFPB61206-Sebastes flavidus	Sebastes flavidus	(√)	Sebastes flavidus	(√)
158	TZFPB57106-Sebastes flavidus	Sebastes flavidus	(√)	Sebastes flavidus	(√)
159	TZFPB67006-Sebastes pinniger	Sebastes pinniger	(√)	Sebastes pinniger	(√)
160	TZFPB74006-Sebastes pinniger	Sebastes pinniger	(√)	Sebastes pinniger	(√)
161	TZFPB69006-Sebastes pinniger	Sebastes pinniger	(√)	Sebastes pinniger	(√)
162	TZFPB71606-Sebastes babcocki	Sebastes babcocki	(√)	Sebastes babcocki	(√)
163	TZFPB23005-Sebastes babcocki	Sebastes babcocki	(√)	Sebastes babcocki	(√)
164	TZFPB74406-Sebastes babcocki	Sebastes babcocki	(√)	Sebastes babcocki	(√)
165	TZFPB03505-Sebastes proriger	Sebastes proriger	(√)	Sebastes proriger	(√)
166	TZFPB55706-Sebastes proriger	Sebastes proriger	(√)	Sebastes proriger	(√)
167	TZFPB58706-Sebastes proriger	Sebastes proriger	(√)	Sebastes proriger	(√)
168	TZFPB61306-Sebastes proriger	Sebastes proriger	(√)	Sebastes proriger	(√)
169	TZFPB85006-Sebastes proriger	Sebastes proriger	(√)	Sebastes proriger	(√)
170	TZFPB66406-Sebastes proriger	Sebastes proriger	(√)	Sebastes proriger	(√)
171	TZFPA16007-Sebastes diploproa	Sebastes diploproa	(√)	Sebastes diploproa	(√)
172	TZFPA16807-Sebastes diploproa	Sebastes diploproa	(√)	Sebastes diploproa	(√)
173	TZFPB22205-Sebastes diploproa	Sebastes diploproa	(√)	Sebastes diploproa	(√)
174	TZFPA16707-Sebastes diploproa	Sebastes diploproa	(√)	Sebastes diploproa	(√)
175	TZFPB63606-Sebastes diploproa	Sebastes diploproa	(√)	Sebastes diploproa	(√)
176	TZFPB22005-Sebastes diploproa	Sebastes diploproa	(√)	Sebastes diploproa	(√)
177	TZFPB11205-Sebastes caurinus	Sebastes caurinus	(√)	Sebastes caurinus	(√)
178	TZFPB11305-Sebastes caurinus	Sebastes caurinus	(√)	Sebastes caurinus	(√)
179	TZFPB63406-Sebastes aleutianus	Sebastes aleutianus	(√)	Sebastes aleutianus	(√)
180	TZFPB47406-Sebastes aleutianus	Sebastes aleutianus	(√)	Sebastes aleutianus	(√)
181	TZFPB56606-Sebastes aleutianus	Sebastes aleutianus	(√)	Sebastes aleutianus	(√)
182	TZFPB00405-Sebastes aleutianus	Sebastes aleutianus	(√)	Sebastes aleutianus	(√)
183	TZFPB84006-Sebastes aleutianus	Sebastes aleutianus	(√)	Sebastes aleutianus	(√)
184	TZFPB71506-Sebastes brevispinis	Sebastes brevispinis	(√)	Sebastes brevispinis	(√)
185	TZFPB78506-Sebastes brevispinis	Sebastes brevispinis	(√)	Sebastes brevispinis	(√)
186	TZFPB00105-Sebastes borealis	Sebastes borealis	(√)	Sebastes borealis	(√)
187	TZFPB22705-Sebastes borealis	Sebastes borealis	(√)	Sebastes borealis	(√)
188	TZFPB64906-Sebastes alutus	Sebastes alutus	(√)	Sebastes alutus	(√)
189	TZFPB84506-Sebastes alutus	Sebastes alutus	(√)	Sebastes alutus	(√)
190	TZFPB69606-Sebastes alutus	Sebastes alutus	(√)	Sebastes alutus	(√)
191	TZFPB65106-Sebastes alutus	Sebastes alutus	(√)	Sebastes alutus	(√)
192	TZFPB62906-Sebastes reedi	Sebastes reedi	(√)	Sebastes reedi	(√)
193	TZFPB81506-Sebastes reedi	Sebastes reedi	(√)	Sebastes reedi	(√)
194	TZFPB72906-Sebastes reedi	Sebastes reedi	(√)	Sebastes reedi	(√)
195	TZFPB81706-Sebastes reedi	Sebastes reedi	(√)	Sebastes reedi	(√)
196	TZFPB02305-Sebastolobus altivelis	Sebastolobus altivelis	(√)	Sebastolobus altivelis	(√)
197	TZFPB02605-Sebastolobus altivelis	Sebastolobus altivelis	(√)	Sebastolobus altivelis	(√)
198	TZFPB01605-Sebastolobus altivelis	Sebastolobus altivelis	(√)	Sebastolobus altivelis	(√)
199	TZFPB82806-Sebastolobus alascanus	Sebastolobus alascanus	(√)	Sebastolobus alascanus	(√)
200	TZFPB01305-Sebastolobus alascanus	Sebastolobus alascanus	(√)	Sebastolobus alascanus	(√)
201	TZFPB82706-Sebastolobus alascanus	Sebastolobus alascanus	(√)	Sebastolobus alascanus	(√)
202	TZFPB82406-Sebastolobus alascanus	Sebastolobus alascanus	(√)	Sebastolobus alascanus	(√)
203	TZFPA05206-Benthalbella dentata	Benthalbella dentata	(√)	Benthalbella dentata	(√)
204	TZFPB37305-Benthalbella dentata	Benthalbella dentata	(√)	Benthalbella dentata	(√)
205	TZFPB36205-Poromitra crassiceps	Poromitra crassiceps	(√)	Poromitra crassiceps	(√)
206	TZFPB36405-Poromitra crassiceps	Poromitra crassiceps	(√)	Poromitra crassiceps	(√)
207	TZFPB38605-Melamphaes lugubris	Melamphaes lugubris	(√)	Melamphaes lugubris	(√)
208	TZFPB37205-Melamphaes lugubris	Melamphaes lugubris	(√)	Melamphaes lugubris	(√)
209	TZFPB61106-Anoplopoma fimbria	Anoplopoma fimbria	(√)	Anoplopoma fimbria	(√)
210	TZFPB61806-Anoplopoma fimbria	Anoplopoma fimbria	(√)	Anoplopoma fimbria	(√)
211	TZFPB61006-Anoplopoma fimbria	Anoplopoma fimbria	(√)	Anoplopoma fimbria	(√)
212	TZFPB87708-Pholis laeta	Pholis laeta	(√)	Pholis laeta	(√)
213	TZFPB90708-Pholis laeta	Pholis laeta	(√)	Pholis laeta	(√)
214	TZFPB47806-Lycodes pacificus	Lycodes pacificus	(√)	Lycodes pacificus	(√)
215	TZFPB06605-Lycodes pacificus	Lycodes pacificus	(√)	Lycodes pacificus	(√)
216	TZFPB77606-Lycodes pacificus	Lycodes pacificus	(√)	Lycodes pacificus	(√)
217	TZFPB47906-Lycodes pacificus	Lycodes pacificus	(√)	Lycodes pacificus	(√)
218	TZFPB54506-Lycodes pacificus	Lycodes pacificus	(√)	Lycodes pacificus	(√)
219	TZFPB33905-Lycenchelys jordani	Lycenchelys jordani	(√)	Lycenchelys jordani	(√)
220	TZFPB34105-Lycenchelys jordani	Lycenchelys jordani	(√)	Lycenchelys jordani	(√)
221	TZFPB43605-Lycodes brevipes	Lycodes brevipes	(√)	Lycodes brevipes	(√)
222	TZFPB43105-Lycodes brevipes	Lycodes brevipes	(√)	Lycodes brevipes	(√)
223	TZFPB43805-Lycodes palearis	Lycodes palearis	(√)	Lycodes palearis	(√)
224	TZFPB83006-Lycodes palearis	Lycodes palearis	(√)	Lycodes palearis	(√)
225	TZFPB55406-Lycodes diapterus	Lycodes diapterus	(√)	Lycodes diapterus	(√)
226	TZFPB55306-Lycodes diapterus	Lycodes diapterus	(√)	Lycodes diapterus	(√)
227	TZFPB21605-Lycodes diapterus	Lycodes diapterus	(√)	Lycodes diapterus	(√)
228	TZFPA02006-Lycodapus pachysoma	Lycodapus pachysoma	(√)	Lycodapus pachysoma	(√)
229	TZFPB35705-Lycodapus pachysoma	Lycodapus pachysoma	(√)	Lycodapus pachysoma	(√)
230	TZFPA02106-Lycodapus pachysoma	Lycodapus pachysoma	(√)	Lycodapus pachysoma	(√)
231	TZFPB32205-Bothrocara brunneum	Bothrocara brunneum	(√)	Bothrocara brunneum	(√)
232	TZFPB25005-Bothrocara brunneum	Bothrocara brunneum	(√)	Bothrocara brunneum	(√)
233	TZFPB25105-Bothrocara brunneum	Bothrocara brunneum	(√)	Bothrocara brunneum	(√)
234	TZFPB24905-Bothrocara brunneum	Bothrocara brunneum	(√)	Bothrocara brunneum	(√)
235	TZFPB34805-Bothrocara pusillum	Bothrocara pusillum	(√)	Bothrocara pusillum	(√)
236	TZFPB34705-Bothrocara pusillum	Bothrocara pusillum	(√)	Bothrocara pusillum	(√)
237	TZFPB31005-Bothrocara molle	Bothrocara molle	(√)	Bothrocara molle	(√)
238	TZFPB33805-Bothrocara molle	Bothrocara molle	(√)	Bothrocara molle	(√)
239	TZFPA07706-Anoplarchus purpurescens	Anoplarchus purpurescens	(√)	Anoplarchus purpurescens	(√)
240	TZFPB87208-Anoplarchus purpurescens	Anoplarchus purpurescens	(√)	Anoplarchus purpurescens	(√)
241	TZFPB72006-Ronquilus jordani	Ronquilus jordani	(√)	Ronquilus jordani	(√)
242	TZFPB75806-Ronquilus jordani	Ronquilus jordani	(√)	Ronquilus jordani	(√)
243	TZFPA07606-Xiphister mucosus	Xiphister mucosus	(√)	Xiphister mucosus	(√)
244	TZFPA07206-Xiphister mucosus	Xiphister mucosus	(√)	Xiphister mucosus	(√)
245	TZFPB47106-Cryptacanthodes aleutensis	Cryptacanthodes aleutensis	(√)	Cryptacanthodes aleutensis	(√)
246	TZFPB47006-Cryptacanthodes aleutensis	Cryptacanthodes aleutensis	(√)	Cryptacanthodes aleutensis	(√)
247	TZFPB44305-Lumpenella longirostris	Lumpenella longirostris	(√)	Lumpenella longirostris	(√)
248	TZFPB43405-Lumpenella longirostris	Lumpenella longirostris	(√)	Lumpenella longirostris	(√)
249	TZFPB39705-Stenobrachius leucopsarus	Stenobrachius leucopsarus	(√)	Stenobrachius leucopsarus	(√)
250	TZFPB39505-Stenobrachius leucopsarus	Stenobrachius leucopsarus	(√)	Stenobrachius leucopsarus	(√)
251	TZFPB61906-Stenobrachius leucopsarus	Stenobrachius leucopsarus	(√)	Stenobrachius leucopsarus	(√)
252	TZFPB37505-Stenobrachius leucopsarus	Stenobrachius leucopsarus	(√)	Stenobrachius leucopsarus	(√)
253	TZFPB26205-Nannobrachium ritteri	Nannobrachium ritteri	(√)	Nannobrachium ritteri	(√)
254	TZFPB26105-Nannobrachium ritteri	Nannobrachium ritteri	(√)	Nannobrachium ritteri	(√)
255	TZFPB36805-Nannobrachium ritteri	Nannobrachium ritteri	(√)	Nannobrachium ritteri	(√)
256	TZFPB25805-Nannobrachium ritteri	Nannobrachium ritteri	(√)	Nannobrachium ritteri	(√)
257	TZFPA09306-Diaphus theta	Diaphus theta	(√)	Diaphus theta	(√)
258	TZFPA11806-Diaphus theta	Diaphus theta	(√)	Diaphus theta	(√)
259	TZFPA19207-Nectoliparis pelagicus	Nectoliparis pelagicus	(√)	Nectoliparis pelagicus	(√)
260	TZFPA19607-Nectoliparis pelagicus	Nectoliparis pelagicus	(√)	Nectoliparis pelagicus	(√)
261	TZFPA14406-Careproctus melanurus	Careproctus melanurus	(√)	Careproctus melanurus	(√)
262	TZFPB26805-Careproctus melanurus	Careproctus melanurus	(√)	Careproctus melanurus	(√)
263	TZFPB41305-Careproctus furcellus	Careproctus furcellus	(√)	Careproctus furcellus	(√)
264	TZFPA01006-Careproctus furcellus	Careproctus furcellus	(√)	Careproctus furcellus	(√)
265	TZFPB41405-Paraliparis pectoralis	Paraliparis pectoralis	(√)	Paraliparis pectoralis	(√)
266	TZFPA04206-Paraliparis pectoralis	Paraliparis pectoralis	(√)	Paraliparis pectoralis	(√)
267	TZFPA11406-Paraliparis pectoralis	Paraliparis pectoralis	(√)	Paraliparis pectoralis	(√)
268	TZFPA13306-Careproctus cypselurus	Careproctus cypselurus	(√)	Careproctus cypselurus	(√)
269	TZFPA13506-Careproctus cypselurus	Careproctus cypselurus	(√)	Careproctus cypselurus	(√)
270	TZFPA13106-Careproctus cypselurus	Careproctus cypselurus	(√)	Careproctus cypselurus	(√)
271	TZFPA13706-Paraliparis dactylosus	Paraliparis dactylosus	(√)	Paraliparis dactylosus	(√)
272	TZFPA11206-Paraliparis dactylosus	Paraliparis dactylosus	(√)	Paraliparis dactylosus	(√)
273	TZFPA12806-Paraliparis sp	Paraliparis sp	(√)	Paraliparis sp	(√)
274	TZFPA02206-Paraliparis sp	Paraliparis sp	(√)	Paraliparis sp	(√)
275	TZFPA18407-Liparis pulchellus	Liparis pulchellus	(√)	Liparis pulchellus	(√)
276	TZFPA18607-Liparis pulchellus	Liparis pulchellus	(√)	Liparis pulchellus	(√)
277	TZFPB89208-Artedius fenestralis	Artedius fenestralis	(√)	Artedius fenestralis	(√)
278	TZFPB89608-Artedius fenestralis	Artedius fenestralis	(√)	Artedius fenestralis	(√)
279	TZFPB90208-Artedius fenestralis	Artedius fenestralis	(√)	Artedius fenestralis	(√)
280	TZFPB90008-Artedius fenestralis	Artedius fenestralis	(√)	Artedius fenestralis	(√)
281	TZFPA09106-Oligocottus maculosus	Oligocottus maculosus	(√)	Oligocottus maculosus	(√)
282	TZFPA08906-Oligocottus maculosus	Oligocottus maculosus	(√)	Oligocottus maculosus	(√)
283	TZFPA08606-Oligocottus maculosus	Oligocottus maculosus	(√)	Oligocottus maculosus	(√)
284	TZFPB87408-Oligocottus maculosus	Oligocottus maculosus	(√)	Oligocottus maculosus	(√)
285	TZFPB89408-Hexagrammos decagrammus	Hexagrammos decagrammus	(√)	Hexagrammos decagrammus	(√)
286	TZFPB17905-Hexagrammos decagrammus	Hexagrammos decagrammus	(√)	Hexagrammos decagrammus	(√)
287	TZFPB91408-Hexagrammos decagrammus	Hexagrammos decagrammus	(√)	Hexagrammos decagrammus	(√)
288	TZFPA15507-Hexagrammos decagrammus	Hexagrammos decagrammus	(√)	Hexagrammos decagrammus	(√)
289	TZFPB51106-Ophiodon elongatus	Ophiodon elongatus	(√)	Ophiodon elongatus	(√)
290	TZFPB11705-Ophiodon elongatus	Ophiodon elongatus	(√)	Ophiodon elongatus	(√)
291	TZFPB11805-Ophiodon elongatus	Ophiodon elongatus	(√)	Ophiodon elongatus	(√)
292	TZFPB65706-Bathyagonus infraspinatus	Bathyagonus infraspinatus	(√)	Bathyagonus infraspinatus	(√)
293	TZFPB65806-Bathyagonus infraspinatus	Bathyagonus infraspinatus	(√)	Bathyagonus infraspinatus	(√)
294	TZFPB79506-Bathyagonus infraspinatus	Bathyagonus infraspinatus	(√)	Bathyagonus infraspinatus	(√)
295	TZFPB15605-Xeneretmus latifrons	Xeneretmus latifrons	(√)	Xeneretmus latifrons	(√)
296	TZFPB68706-Xeneretmus latifrons	Xeneretmus latifrons	(√)	Xeneretmus latifrons	(√)
297	TZFPB66306-Xeneretmus latifrons	Xeneretmus latifrons	(√)	Xeneretmus latifrons	(√)
298	TZFPB66006-Xeneretmus latifrons	Xeneretmus latifrons	(√)	Xeneretmus latifrons	(√)
299	TZFPB14705-Bathyagonus nigripinnis	Bathyagonus nigripinnis	(√)	Bathyagonus nigripinnis	(√)
300	TZFPB14905-Bathyagonus nigripinnis	Bathyagonus nigripinnis	(√)	Bathyagonus nigripinnis	(√)
301	TZFPB21305-Bathyagonus pentacanthus	Bathyagonus pentacanthus	(√)	Bathyagonus pentacanthus	(√)
302	TZFPB65906-Bathyagonus pentacanthus	Bathyagonus pentacanthus	(√)	Bathyagonus pentacanthus	(√)
303	TZFPB21405-Bathyagonus pentacanthus	Bathyagonus pentacanthus	(√)	Bathyagonus pentacanthus	(√)
304	TZFPB83306-Bathyagonus pentacanthus	Bathyagonus pentacanthus	(√)	Bathyagonus pentacanthus	(√)
305	TZFPB66706-Icelinus filamentosus	Icelinus filamentosus	(√)	Icelinus filamentosus	(√)
306	TZFPB76106-Icelinus filamentosus	Icelinus filamentosus	(√)	Icelinus filamentosus	(√)
307	TZFPB67106-Icelinus filamentosus	Icelinus filamentosus	(√)	Icelinus filamentosus	(√)
308	TZFPB66806-Radulinus asprellus	Radulinus asprellus	(√)	Radulinus asprellus	(√)
309	TZFPB73606-Radulinus asprellus	Radulinus asprellus	(√)	Radulinus asprellus	(√)
310	TZFPB59306-Radulinus asprellus	Radulinus asprellus	(√)	Radulinus asprellus	(√)
311	TZFPB73406-Radulinus asprellus	Radulinus asprellus	(√)	Radulinus asprellus	(√)
312	TZFPB44505-Dasycottus setiger	Dasycottus setiger	(√)	Dasycottus setiger	(√)
313	TZFPB07705-Dasycottus setiger	Dasycottus setiger	(√)	Dasycottus setiger	(√)
314	TZFPB08005-Dasycottus setiger	Dasycottus setiger	(√)	Dasycottus setiger	(√)
315	TZFP11404-Dasycottus setiger	Dasycottus setiger	(√)	Dasycottus setiger	(√)
316	TZFPB80306-Malacocottus zonurus	Malacocottus zonurus	(√)	Malacocottus zonurus	(√)
317	TZFPA19707-Malacocottus zonurus	Malacocottus zonurus	(√)	Malacocottus zonurus	(√)
N-fold Cross-validation:
Query set 1
			Species assigned by two combined methods		Species assigned by two combined methods
No.	Querya	DV-RBFb		FJ-RBFc
1	TZFPB55306-Lycodes diapterus	Lycodes diapterus	(√)	Lycodes diapterus	(√)
2	TZFPB69106-Sebastes pinniger	Sebastes pinniger	(√)	Sebastes pinniger	(√)
3	TZFPA14506-Talismania bifurcata	Talismania bifurcata	(√)	Talismania bifurcata	(√)
4	TZFPB71206-Ronquilus jordani	Ronquilus jordani	(√)	Ronquilus jordani	(√)
5	TZFPB56606-Sebastes aleutianus	Sebastes aleutianus	(√)	Sebastes aleutianus	(√)
6	TZFPA19407-Nectoliparis pelagicus	Oncorhynchus tshawytscha	（×）	Bathyagonus infraspinatus	（×）
7	TZFPB82006-Sebastes reedi	Sebastes reedi	(√)	Sebastes reedi	(√)
8	TZFPB46706-Alosa sapidissima	Alosa sapidissima	(√)	Alosa sapidissima	(√)
9	TZFPB87508-Oligocottus maculosus	Oligocottus maculosus	(√)	Oligocottus maculosus	(√)
10	TZFPB32805-Alepocephalus tenebrosus	Alepocephalus tenebrosus	(√)	Alepocephalus tenebrosus	(√)
11	TZFPB58306-Theragra chalcogramma	Theragra chalcogramma	(√)	Theragra chalcogramma	(√)
12	TZFPB86908-Cyclothone atraria	Sebastolobus alascanus	（×）	Bathyagonus infraspinatus	（×）
13	TZFPB68906-Hippoglossus stenolepis	Oncorhynchus tshawytscha	（×）	Hippoglossus stenolepis	(√)
14	TZFPB75206-Gadus macrocephalus	Gadus macrocephalus	(√)	Gadus macrocephalus	(√)
15	TZFPA06406-Lycodapus endemoscotus	Lycodapus endemoscotus	(√)	Lycodapus endemoscotus	(√)
16	TZFPB35205-Bathyraja violacea	Bathyraja violacea	(√)	Bathyraja violacea	(√)
17	TZFPB09005-Glyptocephalus zachirus	Glyptocephalus zachirus	(√)	Glyptocephalus zachirus	(√)
18	TZFPB88408-Leptocottus armatus	Leptocottus armatus	(√)	Leptocottus armatus	(√)
19	TZFPB03205-Merluccius productus	Merluccius productus	(√)	Merluccius productus	(√)
20	TZFPB63106-Sebastes reedi	Sebastes reedi	(√)	Sebastes reedi	(√)
21	TZFPB19305-Psettichthys melanostictus	Psettichthys melanostictus	(√)	Psettichthys melanostictus	(√)
22	TZFPB09405-Rhacochilus vacca	Rhacochilus vacca	(√)	Rhacochilus vacca	(√)
23	TZFPB33105-Eptatretus deani	Eptatretus deani	(√)	Eptatretus deani	(√)
24	TZFPB09605-Rhacochilus vacca	Rhacochilus vacca	(√)	Rhacochilus vacca	(√)
25	TZFPA02506-Nansenia candida	Nansenia candida	(√)	Nansenia candida	(√)
26	TZFPB91508-Hexagrammos decagrammus	Hexagrammos decagrammus	(√)	Hexagrammos decagrammus	(√)
27	TZFPB34305-Lycenchelys jordani	Lycenchelys jordani	(√)	Lycenchelys jordani	(√)
28	TZFPB03105-Merluccius productus	Merluccius productus	(√)	Merluccius productus	(√)
29	TZFPB06905-Lycodes pacificus	Lycodes pacificus	(√)	Lycodes pacificus	(√)
30	TZFPB44205-Lumpenella longirostris	Lumpenella longirostris	(√)	Lumpenella longirostris	(√)
31	TZFPB38105-Stenobrachius nannochir	Sebastolobus altivelis	（×）	Bathyagonus infraspinatus	（×）
32	TZFPB06305-Lyopsetta exilis	Lyopsetta exilis	(√)	Lyopsetta exilis	(√)
33	TZFPA09606-Careproctus georgianus	Careproctus georgianus	(√)	Careproctus georgianus	(√)
34	TZFPB79506-Bathyagonus infraspinatus	Bathyagonus infraspinatus	(√)	Bathyagonus infraspinatus	(√)
35	TZFPA19707-Malacocottus zonurus	Sebastolobus alascanus	（×）	Sebastes melanostictus	（×）
36	TZFPB65306-Gadus macrocephalus	Gadus macrocephalus	(√)	Gadus macrocephalus	(√)
37	TZFPB72106-Hydrolagus colliei	Hydrolagus colliei	(√)	Hydrolagus colliei	(√)
38	TZFPB58906-Sardinops sagax	Oncorhynchus tshawytscha	（×）	Sebastes melanostictus	（×）
39	TZFPA11806-Diaphus theta	Diaphus theta	(√)	Diaphus theta	(√)
40	TZFPB74406-Sebastes babcocki	Sebastes babcocki	(√)	Sebastes babcocki	(√)
41	TZFPB65806-Bathyagonus infraspinatus	Bathyagonus infraspinatus	(√)	Bathyagonus infraspinatus	(√)
42	TZFPB69006-Sebastes pinniger	Sebastes pinniger	(√)	Bathyagonus infraspinatus	（×）
43	TZFPA01806-Lycodapus pachysoma	Lycodapus pachysoma	(√)	Lycodapus pachysoma	(√)
44	TZFPB09705-Citharichthys sordidus	Oncorhynchus tshawytscha	（×）	Bathyagonus infraspinatus	（×）
45	TZFPA01006-Careproctus furcellus	Careproctus furcellus	(√)	Careproctus furcellus	(√)
46	TZFPB90508-Pholis laeta	Pholis laeta	(√)	Pholis laeta	(√)
47	TZFPB30705-Lycodapus fierasfer	Oncorhynchus tshawytscha	（×）	Lycodapus fierasfer	(√)
48	TZFPA08506-Oligocottus maculosus	Oligocottus maculosus	(√)	Oligocottus maculosus	(√)
49	TZFPB50906-Engraulis mordax	Engraulis mordax	(√)	Engraulis mordax	(√)
50	TZFPB04405-Porichthys notatus	Sebastolobus alascanus	（×）	Bathyagonus infraspinatus	（×）
51	TZFPB76406-Microstomus pacificus	Microstomus pacificus	(√)	Microstomus pacificus	(√)
52	TZFPB07105-Thaleichthys pacificus	Thaleichthys pacificus	(√)	Thaleichthys pacificus	(√)
53	TZFPB33605-Bothrocara molle	Bothrocara molle	(√)	Bothrocara molle	(√)
54	TZFPB54206-Atheresthes stomias	Atheresthes stomias	(√)	Atheresthes stomias	(√)
55	TZFPA16707-Sebastes diploproa	Sebastes diploproa	(√)	Sebastes diploproa	(√)
56	TZFPA11406-Paraliparis pectoralis	Paraliparis pectoralis	(√)	Paraliparis pectoralis	(√)
57	TZFPB17705-Hexagrammos decagrammus	Hexagrammos decagrammus	(√)	Hexagrammos decagrammus	(√)
58	TZFPB11505-Ophiodon elongatus	Ophiodon elongatus	(√)	Ophiodon elongatus	(√)
59	TZFPB43305-Radulinus asprellus	Radulinus asprellus	(√)	Radulinus asprellus	(√)
60	TZFPA13706-Paraliparis dactylosus	Paraliparis dactylosus	(√)	Paraliparis dactylosus	(√)
61	TZFPB78406-Sebastes elongatus	Sebastes elongatus	(√)	Sebastes elongatus	(√)
62	TZFPB15405-Hippoglossoides elassodon	Hippoglossoides elassodon	(√)	Hippoglossoides elassodon	(√)
63	TZFPB59206-Poroclinus rothrocki	Poroclinus rothrocki	(√)	Poroclinus rothrocki	(√)
64	TZFPB74006-Sebastes pinniger	Sebastes pinniger	(√)	Sebastes pinniger	(√)
65	TZFPB82606-Sebastolobus alascanus	Sebastolobus alascanus	(√)	Sebastes melanostictus	（×）
66	TZFPB58106-Allosmerus elongatus	Allosmerus elongatus	(√)	Allosmerus elongatus	(√)
67	TZFPB25405-Pseudobathylagus milleri	Pseudobathylagus milleri	(√)	Pseudobathylagus milleri	(√)
68	TZFPB34805-Bothrocara pusillum	Bothrocara pusillum	(√)	Bothrocara pusillum	(√)
69	TZFPB52706-Poroclinus rothrocki	Sebastolobus alascanus	（×）	Sebastes melanostictus	（×）
70	TZFPB29305-Chauliodus macouni	Chauliodus macouni	(√)	Chauliodus macouni	(√)
71	TZFPB05805-Atheresthes stomias	Atheresthes stomias	(√)	Atheresthes stomias	(√)
72	TZFPB60706-Porichthys notatus	Porichthys notatus	(√)	Porichthys notatus	(√)
73	TZFPB80206-Raja rhina	Raja rhina	(√)	Raja rhina	(√)
74	TZFPA16107-Nautichthys oculofasciatus	Nautichthys oculofasciatus	(√)	Nautichthys oculofasciatus	(√)
75	TZFPB73406-Radulinus asprellus	Radulinus asprellus	(√)	Radulinus asprellus	(√)
76	TZFPB43205-Lycodes brevipes	Lycodes brevipes	(√)	Lycodes brevipes	(√)
77	TZFPB85306-Sebastes proriger	Sebastes proriger	(√)	Sebastes proriger	(√)
78	TZFPB07605-Dasycottus setiger	Dasycottus setiger	(√)	Dasycottus setiger	(√)
79	TZFPB79606-Lyopsetta exilis	Lyopsetta exilis	(√)	Lyopsetta exilis	(√)
80	TZFPB68106-Sardinops sagax	Oncorhynchus tshawytscha	（×）	Sebastes melanostictus	（×）
81	TZFPB19805-Platichthys stellatus	Platichthys stellatus	(√)	Platichthys stellatus	(√)
82	TZFPA14306-Careproctus melanurus	Careproctus melanurus	(√)	Careproctus melanurus	(√)
83	TZFPA13406-Careproctus cypselurus	Oncorhynchus tshawytscha	（×）	Bathyagonus infraspinatus	（×）
84	TZFPB39705-Stenobrachius leucopsarus	Stenobrachius leucopsarus	(√)	Stenobrachius leucopsarus	(√)
85	TZFPB90308-Artedius fenestralis	Oncorhynchus tshawytscha	（×）	Bathyagonus infraspinatus	（×）
86	TZFPB89908-Lumpenus sagitta	Sebastolobus altivelis	（×）	Sebastes melanostictus	（×）
87	TZFPB46506-Squalus acanthias	Squalus acanthias	(√)	Squalus acanthias	(√)
88	TZFPB61306-Sebastes proriger	Sebastes proriger	(√)	Sebastes proriger	(√)
89	TZFPB34005-Lycenchelys jordani	Lycenchelys jordani	(√)	Lycenchelys jordani	(√)
90	TZFPB46806-Porichthys notatus	Porichthys notatus	(√)	Porichthys notatus	(√)
91	TZFPA06006-Macropinna microstoma	Macropinna microstoma	(√)	Macropinna microstoma	(√)
92	TZFPB21905-Sebastes aurora	Sebastes aurora	(√)	Sebastes aurora	(√)
93	TZFPA11606-Psychrolutes phrictus	Sebastolobus altivelis	（×）	Psychrolutes phrictus	(√)
94	TZFPB60406-Eopsetta jordani	Oncorhynchus tshawytscha	（×）	Sebastes melanostictus	（×）
95	TZFPB05505-Microstomus pacificus	Microstomus pacificus	(√)	Microstomus pacificus	(√)
96	TZFPB87408-Oligocottus maculosus	Oligocottus maculosus	(√)	Oligocottus maculosus	(√)
97	TZFPB56406-Sebastes brevispinis	Sebastes brevispinis	(√)	Sebastes brevispinis	(√)
98	TZFPA01706-Lycodapus pachysoma	Lycodapus pachysoma	(√)	Lycodapus pachysoma	(√)
99	TZFPB45506-Thaleichthys pacificus	Thaleichthys pacificus	(√)	Thaleichthys pacificus	(√)
100	TZFPB02105-Antimora microlepis	Antimora microlepis	(√)	Antimora microlepis	(√)
101	TZFPA17707-Oncorhynchus tshawytscha	Oncorhynchus tshawytscha	(√)	Oncorhynchus tshawytscha	(√)
102	TZFPB20105-Engraulis mordax	Engraulis mordax	(√)	Engraulis mordax	(√)
103	TZFPB77706-Theragra chalcogramma	Theragra chalcogramma	(√)	Theragra chalcogramma	(√)
104	TZFPB02205-Sebastolobus altivelis	Sebastolobus altivelis	(√)	Sebastolobus altivelis	(√)
105	TZFPA19307-Nectoliparis pelagicus	Nectoliparis pelagicus	(√)	Nectoliparis pelagicus	(√)
106	TZFPB07205-Thaleichthys pacificus	Thaleichthys pacificus	(√)	Thaleichthys pacificus	(√)
107	TZFPB10605-Eopsetta jordani	Oncorhynchus tshawytscha	（×）	Sebastes melanostictus	（×）
108	TZFPB71606-Sebastes babcocki	Sebastes babcocki	(√)	Sebastes babcocki	(√)
109	TZFPB32405-Bothrocara brunneum	Bothrocara brunneum	(√)	Bothrocara brunneum	(√)
110	TZFPB65906-Bathyagonus pentacanthus	Bathyagonus pentacanthus	(√)	Bathyagonus pentacanthus	(√)
111	TZFPB81406-Sebastes diploproa	Sebastes diploproa	(√)	Sebastes diploproa	(√)
112	TZFPB74506-Sebastes alutus	Sebastes alutus	(√)	Sebastes alutus	(√)
113	TZFPB80906-Sebastolobus alascanus	Sebastolobus alascanus	(√)	Sebastolobus alascanus	(√)
114	TZFPB83306-Bathyagonus pentacanthus	Bathyagonus pentacanthus	(√)	Bathyagonus pentacanthus	(√)
115	TZFPB15905-Xeneretmus latifrons	Xeneretmus latifrons	(√)	Xeneretmus latifrons	(√)
116	TZFPA16007-Sebastes diploproa	Sebastes diploproa	(√)	Sebastes diploproa	(√)
117	TZFPB73306-Bathyagonus infraspinatus	Sebastolobus alascanus	（×）	Sebastes melanostictus	（×）
118	TZFPB61906-Stenobrachius leucopsarus	Stenobrachius leucopsarus	(√)	Stenobrachius leucopsarus	(√)
119	TZFPB28405-Talismania bifurcata	Talismania bifurcata	(√)	Talismania bifurcata	(√)
120	TZFPB17805-Hexagrammos decagrammus	Hexagrammos decagrammus	(√)	Hexagrammos decagrammus	(√)
121	TZFPA06706-Lycenchelys jordani	Lycenchelys jordani	(√)	Lycenchelys jordani	(√)
122	TZFPB01805-Anoplopoma fimbria	Anoplopoma fimbria	(√)	Anoplopoma fimbria	(√)
123	TZFPA13206-Careproctus cypselurus	Careproctus cypselurus	(√)	Careproctus cypselurus	(√)
124	TZFPB04605-Porichthys notatus	Porichthys notatus	(√)	Porichthys notatus	(√)
125	TZFPB18405-Hydrolagus colliei	Hydrolagus colliei	(√)	Hydrolagus colliei	(√)
126	TZFPB47106-Cryptacanthodes aleutensis	Cryptacanthodes aleutensis	(√)	Cryptacanthodes aleutensis	(√)
127	TZFPB52206-Alosa sapidissima	Alosa sapidissima	(√)	Alosa sapidissima	(√)
128	TZFPA09306-Diaphus theta	Diaphus theta	(√)	Diaphus theta	(√)
129	TZFPB27805-Avocettina infans	Avocettina infans	(√)	Avocettina infans	(√)
130	TZFPB39505-Stenobrachius leucopsarus	Glyptocephalus zachirus	（×）	Bathyagonus infraspinatus	（×）
131	TZFPB34605-Bothrocara pusillum	Bothrocara pusillum	(√)	Bothrocara pusillum	(√)
132	TZFPB42605-Cyclothone atraria	Sebastolobus alascanus	（×）	Bathyagonus infraspinatus	（×）
133	TZFPB45406-Thaleichthys pacificus	Thaleichthys pacificus	(√)	Thaleichthys pacificus	(√)
134	TZFPB47706-Lycodes pacificus	Lycodes pacificus	(√)	Lycodes pacificus	(√)
135	TZFPB08305-Pleuronichthys decurrens	Oncorhynchus tshawytscha	（×）	Bathyagonus infraspinatus	（×）
136	TZFPA18207-Leuroglossus schmidti	Sebastolobus alascanus	（×）	Sebastes melanostictus	（×）
137	TZFPB01705-Sebastolobus altivelis	Sebastolobus altivelis	(√)	Sebastolobus altivelis	(√)
138	TZFPB53806-Hippoglossoides elassodon	Hippoglossoides elassodon	(√)	Hippoglossoides elassodon	(√)
139	TZFPB61106-Anoplopoma fimbria	Anoplopoma fimbria	(√)	Anoplopoma fimbria	(√)
140	TZFPA08806-Oligocottus maculosus	Oligocottus maculosus	(√)	Oligocottus maculosus	(√)
141	TZFPB61006-Anoplopoma fimbria	Anoplopoma fimbria	(√)	Anoplopoma fimbria	(√)
142	TZFPB79706-Lyopsetta exilis	Sebastolobus alascanus	（×）	Sebastes melanostictus	（×）
143	TZFPB48706-Hydrolagus colliei	Hydrolagus colliei	(√)	Hydrolagus colliei	(√)
144	TZFPB24805-Bothrocara brunneum	Bothrocara brunneum	(√)	Bothrocara brunneum	(√)
145	TZFPB69706-Sebastes elongatus	Sebastes elongatus	(√)	Sebastes elongatus	(√)
146	TZFPB45005-Sebastes alutus	Sebastes alutus	(√)	Sebastes alutus	(√)
147	TZFPB67606-Ophiodon elongatus	Ophiodon elongatus	(√)	Ophiodon elongatus	(√)
148	TZFPB62306-Stenobrachius leucopsarus	Stenobrachius leucopsarus	(√)	Stenobrachius leucopsarus	(√)
149	TZFPB16405-Psettichthys melanostictus	Psettichthys melanostictus	(√)	Psettichthys melanostictus	(√)
150	TZFPB87708-Pholis laeta	Pholis laeta	(√)	Pholis laeta	(√)
151	TZFPB10405-Eopsetta jordani	Eopsetta jordani	(√)	Eopsetta jordani	(√)
152	TZFPA04006-Paraliparis pectoralis	Paraliparis pectoralis	(√)	Paraliparis pectoralis	(√)
153	TZFPB63606-Sebastes diploproa	Sebastes diploproa	(√)	Sebastes diploproa	(√)
154	TZFPA15007-Eptatretus stoutii	Eptatretus stoutii	(√)	Eptatretus stoutii	(√)
155	TZFPB05005-Theragra chalcogramma	Sebastolobus alascanus	（×）	Sebastes melanostictus	（×）
156	TZFPB20205-Engraulis mordax	Engraulis mordax	(√)	Engraulis mordax	(√)
157	TZFPB61806-Anoplopoma fimbria	Anoplopoma fimbria	(√)	Anoplopoma fimbria	(√)
158	TZFPB71506-Sebastes brevispinis	Sebastes brevispinis	(√)	Sebastes brevispinis	(√)
159	TZFPB54706-Allosmerus elongatus	Allosmerus elongatus	(√)	Allosmerus elongatus	(√)
160	TZFPA03306-Notacanthus chemnitzii	Oncorhynchus tshawytscha	（×）	Sebastes melanostictus	（×）
161	TZFPB04905-Alosa sapidissima	Alosa sapidissima	(√)	Alosa sapidissima	(√)
162	TZFPB27205-Embassichthys bathybius	Embassichthys bathybius	(√)	Embassichthys bathybius	(√)
163	TZFPB66006-Xeneretmus latifrons	Xeneretmus latifrons	(√)	Xeneretmus latifrons	(√)
164	TZFPB22305-Sebastes diploproa	Sebastes diploproa	(√)	Sebastes diploproa	(√)
165	TZFPB82306-Sebastolobus alascanus	Sebastolobus alascanus	(√)	Sebastes melanostictus	（×）
166	TZFPB19905-Platichthys stellatus	Platichthys stellatus	(√)	Platichthys stellatus	(√)
167	TZFPA20707-Nautichthys robustus	Nautichthys robustus	(√)	Nautichthys robustus	(√)
168	TZFPB84606-Sebastes alutus	Sebastes alutus	(√)	Sebastes alutus	(√)
169	TZFPA06606-Lycodapus pachysoma	Lycodapus pachysoma	(√)	Lycodapus pachysoma	(√)
170	TZFPA09906-Psychrolutes phrictus	Oncorhynchus tshawytscha	（×）	Sebastes melanostictus	（×）
171	TZFPB10105-Citharichthys sordidus	Citharichthys sordidus	(√)	Citharichthys sordidus	(√)
172	TZFPB38705-Benthalbella dentata	Oncorhynchus tshawytscha	（×）	Sebastes melanostictus	（×）
173	TZFPB56506-Sebastes aleutianus	Sebastes aleutianus	(√)	Sebastes aleutianus	(√)
174	TZFPA10006-Gyrinomimus grahami	Oncorhynchus tshawytscha	（×）	Bathyagonus infraspinatus	（×）
175	TZFPA04206-Paraliparis pectoralis	Paraliparis pectoralis	(√)	Paraliparis pectoralis	(√)
176	TZFPB69406-Anoplopoma fimbria	Anoplopoma fimbria	(√)	Anoplopoma fimbria	(√)
177	TZFPB91108-Apodichthys flavidus	Sebastolobus alascanus	（×）	Sebastes melanostictus	（×）
178	TZFPB30505-Bathyraja trachura	Bathyraja trachura	(√)	Bathyraja trachura	(√)
179	TZFPB48306-Eptatretus stoutii	Eptatretus stoutii	(√)	Eptatretus stoutii	(√)
180	TZFPB58506-Citharichthys sordidus	Citharichthys sordidus	(√)	Citharichthys sordidus	(√)
181	TZFPB47006-Cryptacanthodes aleutensis	Cryptacanthodes aleutensis	(√)	Cryptacanthodes aleutensis	(√)
182	TZFPB47806-Lycodes pacificus	Lycodes pacificus	(√)	Lycodes pacificus	(√)
183	TZFPB25605-Nannobrachium ritteri	Nannobrachium ritteri	(√)	Nannobrachium ritteri	(√)
184	TZFPB87908-Artedius fenestralis	Oncorhynchus tshawytscha	（×）	Bathyagonus infraspinatus	（×）
185	TZFPB07905-Dasycottus setiger	Sebastolobus alascanus	（×）	Bathyagonus infraspinatus	（×）
			(√)		(√)
			(√)		(√)
N-fold Cross-validation:			(√)		(√)
Query set 2			(√)		(√)
			(√)		(√)
No.	Querya	DV-RBFb	(√)	FJ-RBFc	(√)
1	TZFPA14406-Careproctus melanurus	Careproctus melanurus	(√)	Careproctus melanurus	(√)
2	TZFPB27105-Embassichthys bathybius	Embassichthys bathybius	(√)	Embassichthys bathybius	(√)
3	TZFPB75006-Gadus macrocephalus	Gadus macrocephalus	(√)	Gadus macrocephalus	(√)
4	TZFPB21205-Icelinus burchami	Icelinus burchami	(√)	Icelinus burchami	(√)
5	TZFPA20107-Lycodapus mandibularis	Lycodapus mandibularis	(√)	Lycodapus mandibularis	(√)
6	TZFPB23205-Apristurus brunneus	Apristurus brunneus	(√)	Apristurus brunneus	(√)
7	TZFPB42505-Cyclothone atraria	Cyclothone atraria	(√)	Cyclothone atraria	(√)
8	TZFPB00105-Sebastes borealis	Sebastolobus altivelis	（×）	Sebastes melanostictus	（×）
9	TZFPB12705-Allosmerus elongatus	Allosmerus elongatus	(√)	Allosmerus elongatus	(√)
10	TZFPB34905-Bothrocara pusillum	Bothrocara pusillum	(√)	Bothrocara pusillum	(√)
11	TZFPB43805-Lycodes palearis	Lycodes palearis	(√)	Lycodes palearis	(√)
12	TZFPB70006-Sebastes babcocki	Sebastes babcocki	(√)	Sebastes babcocki	(√)
13	TZFPB80806-Bathyagonus pentacanthus	Bathyagonus pentacanthus	(√)	Bathyagonus pentacanthus	(√)
14	TZFPB55206-Lycodes diapterus	Lycodes diapterus	(√)	Lycodes diapterus	(√)
15	TZFPB90208-Artedius fenestralis	Artedius fenestralis	(√)	Artedius fenestralis	(√)
16	TZFPB70606-Hippoglossus stenolepis	Sebastes reedi	（×）	Hippoglossus stenolepis	（×）
17	TZFPB48206-Sebastes aleutianus	Sebastes aleutianus	(√)	Sebastes aleutianus	(√)
18	TZFPA20507-Nautichthys robustus	Nautichthys robustus	(√)	Nautichthys robustus	(√)
19	TZFPB28705-Talismania bifurcata	Talismania bifurcata	(√)	Talismania bifurcata	(√)
20	TZFPB24905-Bothrocara brunneum	Bothrocara brunneum	(√)	Bothrocara brunneum	(√)
21	TZFPB21405-Bathyagonus pentacanthus	Bathyagonus pentacanthus	(√)	Bathyagonus pentacanthus	(√)
22	TZFPB54406-Lyopsetta exilis	Lyopsetta exilis	(√)	Lyopsetta exilis	(√)
23	TZFPB40105-Pseudobathylagus milleri	Sebastolobus alascanus	（×）	Lyopsetta exilis	（×）
24	TZFPB76606-Glyptocephalus zachirus	Glyptocephalus zachirus	(√)	Lyopsetta exilis	（×）
25	TZFPB89408-Hexagrammos decagrammus	Hexagrammos decagrammus	(√)	Hexagrammos decagrammus	(√)
26	TZFPB26605-Atheresthes stomias	Atheresthes stomias	(√)	Atheresthes stomias	(√)
27	TZFPA16307-Sebastes ruberrimus	Sebastes ruberrimus	(√)	Sebastes ruberrimus	(√)
28	TZFPB65606-Bathyagonus infraspinatus	Bathyagonus infraspinatus	(√)	Bathyagonus infraspinatus	(√)
29	TZFPB68306-Microstomus pacificus	Sebastolobus alascanus	（×）	Lyopsetta exilis	（×）
30	TZFPB22805-Sebastes borealis	Sebastolobus altivelis	（×）	Sebastes melanostictus	（×）
31	TZFPB35805-Amblyraja badia	Amblyraja badia	(√)	Amblyraja badia	(√)
32	TZFPB84706-Sebastes diploproa	Sebastes diploproa	(√)	Sebastes diploproa	(√)
33	TZFPB79306-Raja rhina	Raja rhina	(√)	Raja rhina	(√)
34	TZFPA05606-Serrivomer jesperseni	Sebastolobus alascanus	（×）	Sebastes melanostictus	（×）
35	TZFPB15505-Xeneretmus latifrons	Xeneretmus latifrons	(√)	Xeneretmus latifrons	(√)
36	TZFPB53206-Parophrys vetulus	Parophrys vetulus	(√)	Parophrys vetulus	(√)
37	TZFPA16407-Oncorhynchus tshawytscha	Sebastolobus alascanus	（×）	Stenobrachius nannochir	（×）
38	TZFPB68806-Xeneretmus latifrons	Xeneretmus latifrons	(√)	Xeneretmus latifrons	(√)
39	TZFPB83106-Malacocottus zonurus	Malacocottus zonurus	(√)	Malacocottus zonurus	(√)
40	TZFPB31905-Bothrocara brunneum	Sebastolobus altivelis	（×）	Parophrys vetulus	（×）
41	TZFPB35005-Bothrocara pusillum	Bothrocara pusillum	(√)	Bothrocara pusillum	(√)
42	TZFPA10806-Paraliparis dactylosus	Paraliparis dactylosus	(√)	Paraliparis dactylosus	(√)
43	TZFPB31705-Anotopterus nikparini	Sebastolobus alascanus	（×）	Parophrys vetulus	（×）
44	TZFPB05205-Parophrys vetulus	Parophrys vetulus	(√)	Parophrys vetulus	(√)
45	TZFPB73706-Parophrys vetulus	Parophrys vetulus	(√)	Parophrys vetulus	(√)
46	TZFPA06306-Aristostomias scintillans	Sebastolobus altivelis	（×）	Stenobrachius nannochir	（×）
47	TZFPB09305-Rhacochilus vacca	Rhacochilus vacca	(√)	Rhacochilus vacca	(√)
48	TZFPB31405-Serrivomer jesperseni	Sebastolobus alascanus	（×）	Sebastes melanostictus	（×）
49	TZFPB51606-Merluccius productus	Merluccius productus	(√)	Merluccius productus	(√)
50	TZFPA09006-Oligocottus maculosus	Sebastolobus alascanus	（×）	Parophrys vetulus	（×）
51	TZFPC00205-Oncorhynchus kisutch	Sebastolobus altivelis	（×）	Parophrys vetulus	（×）
52	TZFPB16205-Gadus macrocephalus	Gadus macrocephalus	(√)	Gadus macrocephalus	(√)
53	TZFPB80706-Malacocottus zonurus	Malacocottus zonurus	(√)	Malacocottus zonurus	(√)
54	TZFPB22705-Sebastes borealis	Sebastes borealis	(√)	Sebastes borealis	(√)
55	TZFPB01505-Sebastolobus alascanus	Sebastolobus alascanus	(√)	Sebastolobus alascanus	(√)
56	TZFPB84806-Glyptocephalus zachirus	Glyptocephalus zachirus	(√)	Glyptocephalus zachirus	(√)
57	TZFPB29405-Chauliodus macouni	Chauliodus macouni	(√)	Chauliodus macouni	(√)
58	TZFPA18107-Leuroglossus schmidti	Sebastolobus altivelis	（×）	Bathyagonus infraspinatus	（×）
59	TZFPB32505-Eptatretus deani	Eptatretus deani	(√)	Eptatretus deani	(√)
60	TZFPB41905-Nemichthys larseni	Nemichthys larseni	(√)	Nemichthys larseni	(√)
61	TZFPB24405-Antimora microlepis	Antimora microlepis	(√)	Antimora microlepis	(√)
62	TZFPB49606-Cymatogaster aggregata	Cymatogaster aggregata	(√)	Cymatogaster aggregata	(√)
63	TZFPB14605-Bathyagonus nigripinnis	Bathyagonus nigripinnis	(√)	Bathyagonus nigripinnis	(√)
64	TZFPB25905-Nannobrachium ritteri	Sebastolobus alascanus	（×）	Nannobrachium ritteri	（×）
65	TZFPB18105-Sebastes caurinus	Sebastes caurinus	(√)	Sebastes caurinus	(√)
66	TZFPB88208-Apodichthys flavidus	Sebastolobus altivelis	（×）	Lyopsetta exilis	（×）
67	TZFPB16905-Lumpenus sagitta	Sebastolobus alascanus	（×）	Sebastes melanostictus	（×）
68	TZFPB55006-Eptatretus stoutii	Eptatretus stoutii	(√)	Eptatretus stoutii	(√)
69	TZFPA03906-Anotopterus nikparini	Sebastolobus alascanus	（×）	Lyopsetta exilis	（×）
70	TZFPB04105-Clupea pallasii	Clupea pallasii	(√)	Clupea pallasii	(√)
71	TZFPB20505-Engraulis mordax	Engraulis mordax	(√)	Engraulis mordax	(√)
72	TZFPA08606-Oligocottus maculosus	Sebastolobus alascanus	（×）	Parophrys vetulus	（×）
73	TZFPB52006-Lyopsetta exilis	Lyopsetta exilis	(√)	Lyopsetta exilis	(√)
74	TZFPB50606-Engraulis mordax	Engraulis mordax	(√)	Engraulis mordax	(√)
75	TZFPA07406-Xiphister mucosus	Xiphister mucosus	(√)	Xiphister mucosus	(√)
76	TZFPB73806-Parophrys vetulus	Parophrys vetulus	(√)	Parophrys vetulus	(√)
77	TZFPB49806-Cymatogaster aggregata	Cymatogaster aggregata	(√)	Cymatogaster aggregata	(√)
78	TZFPB56006-Glyptocephalus zachirus	Glyptocephalus zachirus	(√)	Parophrys vetulus	（×）
79	TZFPB01405-Sebastolobus alascanus	Sebastolobus alascanus	(√)	Sebastolobus alascanus	(√)
80	TZFPB75306-Sebastes flavidus	Sebastes flavidus	(√)	Sebastes flavidus	(√)
81	TZFPB62606-Icelinus filamentosus	Icelinus filamentosus	(√)	Icelinus filamentosus	(√)
82	TZFPA17907-Liparis pulchellus	Liparis pulchellus	(√)	Liparis pulchellus	(√)
83	TZFPB20305-Engraulis mordax	Engraulis mordax	(√)	Engraulis mordax	(√)
84	TZFPB26405-Careproctus melanurus	Careproctus melanurus	(√)	Careproctus melanurus	(√)
85	TZFPB68206-Citharichthys sordidus	Citharichthys sordidus	(√)	Citharichthys sordidus	(√)
86	TZFPB56106-Glyptocephalus zachirus	Glyptocephalus zachirus	(√)	Lyopsetta exilis	（×）
87	TZFPB75806-Ronquilus jordani	Ronquilus jordani	(√)	Ronquilus jordani	(√)
88	TZFPA19107-Oncorhynchus tshawytscha	Sebastolobus alascanus	（×）	Stenobrachius nannochir	（×）
89	TZFPB54006-Hippoglossoides elassodon	Sebastolobus alascanus	（×）	Lyopsetta exilis	（×）
90	TZFPB10905-Parophrys vetulus	Sebastolobus alascanus	（×）	Parophrys vetulus	(√)
91	TZFPB66206-Xeneretmus latifrons	Xeneretmus latifrons	(√)	Xeneretmus latifrons	(√)
92	TZFPB15205-Hippoglossoides elassodon	Hippoglossoides elassodon	(√)	Hippoglossoides elassodon	(√)
93	TZFPB15005-Alosa sapidissima	Alosa sapidissima	(√)	Alosa sapidissima	(√)
94	TZFPB04505-Porichthys notatus	Porichthys notatus	(√)	Porichthys notatus	(√)
95	TZFPB17905-Hexagrammos decagrammus	Hexagrammos decagrammus	(√)	Hexagrammos decagrammus	(√)
96	TZFPA13506-Careproctus cypselurus	Sebastolobus altivelis	（×）	Lyopsetta exilis	（×）
97	TZFPB18805-Lepidopsetta bilineata	Lepidopsetta bilineata	(√)	Lepidopsetta bilineata	(√)
98	TZFPB03905-Clupea pallasii	Clupea pallasii	(√)	Clupea pallasii	(√)
99	TZFPB23405-Apristurus brunneus	Apristurus brunneus	(√)	Apristurus brunneus	(√)
100	TZFPB18605-Hydrolagus colliei	Hydrolagus colliei	(√)	Hydrolagus colliei	(√)
101	TZFPB66406-Sebastes proriger	Sebastes proriger	(√)	Sebastes proriger	(√)
102	TZFPB26005-Nannobrachium ritteri	Nannobrachium ritteri	(√)	Nannobrachium ritteri	(√)
103	TZFPB81606-Sebastes reedi	Sebastes reedi	(√)	Sebastes reedi	(√)
104	TZFPB82706-Sebastolobus alascanus	Sebastolobus alascanus	(√)	Sebastolobus alascanus	(√)
105	TZFPB56706-Squalus acanthias	Squalus acanthias	(√)	Squalus acanthias	(√)
106	TZFPB80306-Malacocottus zonurus	Malacocottus zonurus	(√)	Malacocottus zonurus	(√)
107	TZFPB22205-Sebastes diploproa	Sebastes diploproa	(√)	Sebastes diploproa	(√)
108	TZFPB21505-Eptatretus deani	Eptatretus deani	(√)	Eptatretus deani	(√)
109	TZFPB77506-Hydrolagus colliei	Hydrolagus colliei	(√)	Hydrolagus colliei	(√)
110	TZFPB46306-Raja rhina	Raja rhina	(√)	Raja rhina	(√)
111	TZFPB67306-Microstomus pacificus	Microstomus pacificus	(√)	Microstomus pacificus	(√)
112	TZFPB77806-Theragra chalcogramma	Theragra chalcogramma	(√)	Theragra chalcogramma	(√)
113	TZFPB56206-Atheresthes stomias	Atheresthes stomias	(√)	Atheresthes stomias	(√)
114	TZFPA14206-Careproctus cypselurus	Careproctus cypselurus	(√)	Careproctus cypselurus	(√)
115	TZFPB26505-Bathyraja interrupta	Sebastolobus altivelis	（×）	Parophrys vetulus	（×）
116	TZFPB21805-Sebastes aurora	Sebastes aurora	(√)	Sebastes aurora	(√)
117	TZFPB57806-Eptatretus stoutii	Eptatretus stoutii	(√)	Eptatretus stoutii	(√)
118	TZFPB17005-Theragra chalcogramma	Theragra chalcogramma	(√)	Theragra chalcogramma	(√)
119	TZFPB61406-Anoplopoma fimbria	Anoplopoma fimbria	(√)	Anoplopoma fimbria	(√)
120	TZFPB72306-Citharichthys sordidus	Citharichthys sordidus	(√)	Citharichthys sordidus	(√)
121	TZFPA02306-Paraliparis sp.	Paraliparis sp.	(√)	Paraliparis sp.	(√)
122	TZFPB78906-Parophrys vetulus	Parophrys vetulus	(√)	Parophrys vetulus	(√)
123	TZFPB32305-Bothrocara brunneum	Bothrocara brunneum	(√)	Bothrocara brunneum	(√)
124	TZFPB82106-Bathyagonus pentacanthus	Bathyagonus pentacanthus	(√)	Bathyagonus pentacanthus	(√)
125	TZFPB13905-Sebastes proriger	Sebastes proriger	(√)	Sebastes proriger	(√)
126	TZFPB14405-Raja rhina	Raja rhina	(√)	Raja rhina	(√)
127	TZFPB02405-Sebastolobus altivelis	Sebastolobus altivelis	(√)	Sebastolobus altivelis	(√)
128	TZFPB06505-Hippoglossoides elassodon	Hippoglossoides elassodon	(√)	Hippoglossoides elassodon	(√)
129	TZFPB76906-Atheresthes stomias	Atheresthes stomias	(√)	Atheresthes stomias	(√)
130	TZFPB31805-Sagamichthys abei	Sagamichthys abei	(√)	Sagamichthys abei	(√)
131	TZFPB44705-Dasycottus setiger	Dasycottus setiger	(√)	Dasycottus setiger	(√)
132	TZFPA04506-Paraliparis pectoralis	Paraliparis pectoralis	(√)	Paraliparis pectoralis	(√)
133	TZFPB46906-Porichthys notatus	Porichthys notatus	(√)	Porichthys notatus	(√)
134	TZFPB50206-Theragra chalcogramma	Theragra chalcogramma	(√)	Theragra chalcogramma	(√)
135	TZFPB51106-Ophiodon elongatus	Ophiodon elongatus	(√)	Ophiodon elongatus	(√)
136	TZFPB42905-Scopelosaurus harryi	Scopelosaurus harryi	(√)	Scopelosaurus harryi	(√)
137	TZFPB29605-Chauliodus macouni	Chauliodus macouni	(√)	Chauliodus macouni	(√)
138	TZFPB57206-Lycodes diapterus	Lycodes diapterus	(√)	Lycodes diapterus	(√)
139	TZFPB90408-Pholis laeta	Pholis laeta	(√)	Pholis laeta	(√)
140	TZFPB61706-Sebastes elongatus	Sebastes elongatus	(√)	Sebastes elongatus	(√)
141	TZFPB86408-Cyclothone atraria	Cyclothone atraria	(√)	Cyclothone atraria	(√)
142	TZFPB15305-Hippoglossoides elassodon	Sebastolobus alascanus	（×）	Lyopsetta exilis	（×）
143	TZFPB06605-Lycodes pacificus	Lycodes pacificus	(√)	Lycodes pacificus	(√)
144	TZFPB55706-Sebastes proriger	Sebastes proriger	(√)	Sebastes proriger	(√)
145	TZFPB78706-Parophrys vetulus	Parophrys vetulus	(√)	Parophrys vetulus	(√)
146	TZFPB83506-Sebastes aleutianus	Sebastes aleutianus	(√)	Sebastes aleutianus	(√)
147	TZFPB42405-Cyclothone atraria	Cyclothone atraria	(√)	Cyclothone atraria	(√)
148	TZFP17904-Lyopsetta exilis	Lyopsetta exilis	(√)	Lyopsetta exilis	(√)
149	TZFPB28605-Talismania bifurcata	Talismania bifurcata	(√)	Talismania bifurcata	(√)
150	TZFPB81806-Sebastes reedi	Sebastes reedi	(√)	Sebastes reedi	(√)
151	TZFPA17507-Sebastes maliger	Sebastolobus altivelis	（×）	Sebastes maliger	(√)
152	TZFPB53006-Pleuronichthys decurrens	Pleuronichthys decurrens	(√)	Pleuronichthys decurrens	(√)
153	TZFPB22005-Sebastes diploproa	Sebastes diploproa	(√)	Sebastes diploproa	(√)
154	TZFPB11705-Ophiodon elongatus	Ophiodon elongatus	(√)	Ophiodon elongatus	(√)
155	TZFPA13106-Careproctus cypselurus	Careproctus cypselurus	(√)	Careproctus cypselurus	(√)
156	TZFPB50106-Theragra chalcogramma	Theragra chalcogramma	(√)	Theragra chalcogramma	(√)
157	TZFPB06105-Lyopsetta exilis	Lyopsetta exilis	(√)	Lyopsetta exilis	(√)
158	TZFPB73006-Merluccius productus	Merluccius productus	(√)	Merluccius productus	(√)
159	TZFPB28205-Tactostoma macropus	Tactostoma macropus	(√)	Tactostoma macropus	(√)
160	TZFPB76006-Cryptacanthodes aleutensis	Cryptacanthodes aleutensis	(√)	Cryptacanthodes aleutensis	(√)
161	TZFPB62006-Stenobrachius leucopsarus	Stenobrachius leucopsarus	(√)	Stenobrachius leucopsarus	(√)
162	TZFPB48506-Hydrolagus colliei	Hydrolagus colliei	(√)	Hydrolagus colliei	(√)
163	TZFPB26805-Careproctus melanurus	Careproctus melanurus	(√)	Careproctus melanurus	(√)
164	TZFPA08006-Anoplarchus purpurescens	Anoplarchus purpurescens	(√)	Anoplarchus purpurescens	(√)
165	TZFPB76206-Lycodes pacificus	Lycodes pacificus	(√)	Lycodes pacificus	(√)
166	TZFPB67206-Cryptacanthodes aleutensis	Cryptacanthodes aleutensis	(√)	Cryptacanthodes aleutensis	(√)
167	TZFPB84306-Sebastes alutus	Sebastes alutus	(√)	Sebastes alutus	(√)
168	TZFPB37105-Sagamichthys abei	Sagamichthys abei	(√)	Sagamichthys abei	(√)
169	TZFPB76306-Hippoglossoides elassodon	Hippoglossoides elassodon	(√)	Hippoglossoides elassodon	(√)
170	TZFPB05705-Microstomus pacificus	Microstomus pacificus	(√)	Microstomus pacificus	(√)
171	TZFPB57506-Hydrolagus colliei	Hydrolagus colliei	(√)	Hydrolagus colliei	(√)
172	TZFPB83806-Sebastes aleutianus	Sebastes aleutianus	(√)	Sebastes aleutianus	(√)
173	TZFPB09505-Rhacochilus vacca	Rhacochilus vacca	(√)	Rhacochilus vacca	(√)
174	TZFPB13305-Microgadus proximus	Microgadus proximus	(√)	Microgadus proximus	(√)
175	TZFPB34705-Bothrocara pusillum	Bothrocara pusillum	(√)	Bothrocara pusillum	(√)
176	TZFPB83406-Lycodes palearis	Lycodes palearis	(√)	Lycodes palearis	(√)
177	TZFPB51306-Merluccius productus	Merluccius productus	(√)	Merluccius productus	(√)
178	TZFPB39905-Macropinna microstoma	Macropinna microstoma	(√)	Macropinna microstoma	(√)
179	TZFPB36705-Nannobrachium ritteri	Nannobrachium ritteri	(√)	Nannobrachium ritteri	(√)
180	TZFPB05305-Microstomus pacificus	Sebastolobus alascanus	（×）	Lyopsetta exilis	（×）
181	TZFPB91308-Nautichthys oculofasciatus	Sebastolobus altivelis	（×）	Parophrys vetulus	（×）
182	TZFPB71406-Lycodes pacificus	Lycodes pacificus	(√)	Lycodes pacificus	(√)
183	TZFPB02905-Lycenchelys crotalinus	Lycenchelys crotalinus	(√)	Lycenchelys crotalinus	(√)
184	TZFPB60206-Eopsetta jordani	Eopsetta jordani	(√)	Eopsetta jordani	(√)
			(√)		(√)
N-fold Cross-validation:			(√)		(√)
Query set 3			(√)		(√)
			(√)		(√)
No.	Querya	DV-RBFb	(√)	FJ-RBFc	(√)
1	TZFPB52106-Lyopsetta exilis	Lyopsetta exilis	(√)	Parophrys vetulus	(√)
2	TZFPB18905-Lepidopsetta bilineata	Lepidopsetta bilineata	(√)	Lepidopsetta bilineata	(√)
3	TZFPB08105-Raja rhina	Raja rhina	(√)	Raja rhina	(√)
4	TZFPB67806-Microstomus pacificus	Microstomus pacificus	(√)	Microstomus pacificus	(√)
5	TZFPB08705-Glyptocephalus zachirus	Glyptocephalus zachirus	(√)	Bathyagonus infraspinatus	（×）
6	TZFPB72006-Ronquilus jordani	Ronquilus jordani	(√)	Ronquilus jordani	(√)
[truncated: 563 more rows]
