# Supplementary material for: A New Method for Species Identification via Protein-Coding and Non-Coding DNA Barcodes by Combining Machine Learning with Bioinformatic Methods
Source: PLoS One. 2012 Feb 20;7(2):e30986. doi: 10.1371/journal.pone.0030986 (PMC3282726; doi:10.1371/journal.pone.0030986)
Supplement: Table S3 — Species assignments for rust fungi (BOLD project CHITS) based on ITS sequences for 484 random queries using DV-RBF and FJ-RBF methods in details. (XLS) [file pone.0030986.s003.xls]

## Sheet: Table S3
Table S3. Species assignments for rust fungi (BOLD project CHITS) based on ITS sequences for 484 random queries using DV-RBF and FJ-RBF methods in details.
Random split:
Random replication 1
			Species assigned by two combined methods		Species assigned by two combined methods
No.	Querya	DV-RBFb		FJ-RBFc
1	CHITS08008-Chrysomyxa wereii	Chrysomyxa wereii	(√)	Chrysomyxa wereii	(√)
2	CHITS07708-Chrysomyxa wereii	Chrysomyxa wereii	(√)	Chrysomyxa wereii	(√)
3	CHITS11109-Chrysomyxa pirolata	Chrysomyxa pirolata	(√)	Chrysomyxa pirolata	(√)
4	CHITS01308-Chrysomyxa pirolata	Chrysomyxa pirolata	(√)	Chrysomyxa pirolata	(√)
5	CHITS11009-Chrysomyxa pirolata	Chrysomyxa pirolata	(√)	Chrysomyxa pirolata	(√)
6	CHITS09509-Chrysomyxa arctostaphyli	Chrysomyxa arctostaphyli	(√)	Chrysomyxa arctostaphyli	(√)
7	CHITS04108-Chrysomyxa arctostaphyli	Chrysomyxa arctostaphyli	(√)	Chrysomyxa arctostaphyli	(√)
8	CHITS03208-Chrysomyxa empetri	Chrysomyxa empetri	(√)	Chrysomyxa empetri	(√)
9	CHITS03308-Chrysomyxa empetri	Chrysomyxa empetri	(√)	Chrysomyxa empetri	(√)
10	CHITS03108-Chrysomyxa chiogenis	Chrysomyxa chiogenis	(√)	Chrysomyxa chiogenis	(√)
11	CHITS02408-Chrysomyxa chiogenis	Chrysomyxa chiogenis	(√)	Chrysomyxa chiogenis	(√)
12	CHITS06208-Chrysomyxa ledicola	Chrysomyxa ledicola	(√)	Chrysomyxa ledicola	(√)
13	CHITS04708-Chrysomyxa ledicola	Chrysomyxa ledicola	(√)	Chrysomyxa ledicola	(√)
14	CHITS02608-Chrysomyxa ledicola	Chrysomyxa ledicola	(√)	Chrysomyxa ledicola	(√)
15	CHITS09109-Chrysomyxa ledicola	Chrysomyxa ledicola	(√)	Chrysomyxa ledicola	(√)
16	CHITS08909-Chrysomyxa ledicola	Chrysomyxa ledicola	(√)	Chrysomyxa ledicola	(√)
17	CHITS09709-Chrysomyxa ledicola	Chrysomyxa ledicola	(√)	Chrysomyxa ledicola	(√)
18	CHITS09909-Chrysomyxa ledicola	Chrysomyxa ledicola	(√)	Chrysomyxa ledicola	(√)
19	CHITS05708-Chrysomyxa ledi	Chrysomyxa ledi	(√)	Chrysomyxa ledi	(√)
20	CHITS05808-Chrysomyxa ledi	Chrysomyxa rhododendri	（×）	Chrysomyxa rhododendri	（×）
21	CHITS10309-Chrysomyxa cassandrae	Chrysomyxa cassandrae	(√)	Chrysomyxa cassandrae	(√)
22	CHITS05508-Chrysomyxa cassandrae	Chrysomyxa cassandrae	(√)	Chrysomyxa cassandrae	(√)
23	CHITS01608-Chrysomyxa cassandrae	Chrysomyxa cassandrae	(√)	Chrysomyxa cassandrae	(√)
24	CHITS01208-Chrysomyxa cassandrae	Chrysomyxa cassandrae	(√)	Chrysomyxa cassandrae	(√)
25	CHITS08709-Chrysomyxa nagodhii	Chrysomyxa nagodhii	(√)	Chrysomyxa nagodhii	(√)
26	CHITS03008-Chrysomyxa nagodhii	Chrysomyxa nagodhii	(√)	Chrysomyxa nagodhii	(√)
27	CHITS01108-Chrysomyxa nagodhii	Chrysomyxa nagodhii	(√)	Chrysomyxa nagodhii	(√)
Notea: All queries were randomly selected from the total 107 ITS sequences. The names of query sequences consist of accession numbers and their true species names after the dash.
Noteb: DV denotes DV-Curve, RBF indicates RBF neural network, see the text for details.
Notec: FJ denotes FJ-Curve.
Noted: Wrong assignments wer highlighted. Ticks indicate correct assignments respectively by the current method, crosses denote wrong assignments.
Random split:
Random replication 2
			Species assigned by two combined methods		Species assigned by two combined methods
No.	Querya	DV-RBFb		FJ-RBFc
1	CHITS04508-Chrysomyxa wereii	Chrysomyxa wereii	(√)	Chrysomyxa wereii	(√)
2	CHITS01408-Chrysomyxa wereii	Chrysomyxa wereii	(√)	Chrysomyxa wereii	(√)
3	CHITS11009-Chrysomyxa pirolata	Chrysomyxa pirolata	(√)	Chrysomyxa pirolata	(√)
4	CHITS11209-Chrysomyxa pirolata	Chrysomyxa pirolata	(√)	Chrysomyxa pirolata	(√)
5	CHITS06708-Chrysomyxa pirolata	Chrysomyxa pirolata	(√)	Chrysomyxa pirolata	(√)
6	CHITS05008-Chrysomyxa arctostaphyli	Chrysomyxa arctostaphyli	(√)	Chrysomyxa arctostaphyli	(√)
7	CHITS05108-Chrysomyxa arctostaphyli	Chrysomyxa arctostaphyli	(√)	Chrysomyxa arctostaphyli	(√)
8	CHITS00708-Chrysomyxa empetri	Chrysomyxa empetri	(√)	Chrysomyxa empetri	(√)
9	CHITS03308-Chrysomyxa empetri	Chrysomyxa empetri	(√)	Chrysomyxa empetri	(√)
10	CHITS03108-Chrysomyxa chiogenis	Chrysomyxa chiogenis	(√)	Chrysomyxa chiogenis	(√)
11	CHITS02208-Chrysomyxa chiogenis	Chrysomyxa chiogenis	(√)	Chrysomyxa chiogenis	(√)
12	CHITS04908-Chrysomyxa ledicola	Chrysomyxa ledicola	(√)	Chrysomyxa ledicola	(√)
13	CHITS02808-Chrysomyxa ledicola	Chrysomyxa ledicola	(√)	Chrysomyxa ledicola	(√)
14	CHITS09109-Chrysomyxa ledicola	Chrysomyxa ledicola	(√)	Chrysomyxa ledicola	(√)
15	CHITS04708-Chrysomyxa ledicola	Chrysomyxa ledicola	(√)	Chrysomyxa ledicola	(√)
16	CHITS06108-Chrysomyxa ledicola	Chrysomyxa ledicola	(√)	Chrysomyxa ledicola	(√)
17	CHITS00308-Chrysomyxa ledicola	Chrysomyxa ledicola	(√)	Chrysomyxa ledicola	(√)
18	CHITS10009-Chrysomyxa ledicola	Chrysomyxa ledicola	(√)	Chrysomyxa ledicola	(√)
19	CHITS05908-Chrysomyxa ledi	Chrysomyxa ledi	(√)	Chrysomyxa ledi	(√)
20	CHITS10209-Chrysomyxa ledi	Chrysomyxa rhododendri	（×）	Chrysomyxa rhododendri	（×）
21	CHITS10309-Chrysomyxa cassandrae	Chrysomyxa cassandrae	(√)	Chrysomyxa cassandrae	(√)
22	CHITS05508-Chrysomyxa cassandrae	Chrysomyxa cassandrae	(√)	Chrysomyxa cassandrae	(√)
23	CHITS01708-Chrysomyxa cassandrae	Chrysomyxa cassandrae	(√)	Chrysomyxa cassandrae	(√)
24	CHITS05208-Chrysomyxa cassandrae	Chrysomyxa cassandrae	(√)	Chrysomyxa cassandrae	(√)
25	CHITS02908-Chrysomyxa nagodhii	Chrysomyxa nagodhii	(√)	Chrysomyxa nagodhii	(√)
26	CHITS01108-Chrysomyxa nagodhii	Chrysomyxa nagodhii	(√)	Chrysomyxa nagodhii	(√)
27	CHITS08709-Chrysomyxa nagodhii	Chrysomyxa nagodhii	(√)	Chrysomyxa nagodhii	(√)
Random split:
Random replication 3
			Species assigned by two combined methods		Species assigned by two combined methods
No.	Querya	DV-RBFb		FJ-RBFc
1	CHITS07708-Chrysomyxa wereii	Chrysomyxa wereii	(√)	Chrysomyxa wereii	(√)
2	CHITS04508-Chrysomyxa wereii	Chrysomyxa wereii	(√)	Chrysomyxa wereii	(√)
3	CHITS01308-Chrysomyxa pirolata	Chrysomyxa pirolata	(√)	Chrysomyxa pirolata	(√)
4	CHITS11109-Chrysomyxa pirolata	Chrysomyxa pirolata	(√)	Chrysomyxa pirolata	(√)
5	CHITS06908-Chrysomyxa pirolata	Chrysomyxa pirolata	(√)	Chrysomyxa pirolata	(√)
6	CHITS04108-Chrysomyxa arctostaphyli	Chrysomyxa arctostaphyli	(√)	Chrysomyxa arctostaphyli	(√)
7	CHITS04008-Chrysomyxa arctostaphyli	Chrysomyxa arctostaphyli	(√)	Chrysomyxa arctostaphyli	(√)
8	CHITS03308-Chrysomyxa empetri	Chrysomyxa empetri	(√)	Chrysomyxa empetri	(√)
9	CHITS05408-Chrysomyxa empetri	Chrysomyxa empetri	(√)	Chrysomyxa empetri	(√)
10	CHITS02508-Chrysomyxa chiogenis	Chrysomyxa chiogenis	(√)	Chrysomyxa chiogenis	(√)
11	CHITS00508-Chrysomyxa chiogenis	Chrysomyxa chiogenis	(√)	Chrysomyxa chiogenis	(√)
12	CHITS02708-Chrysomyxa ledicola	Chrysomyxa ledicola	(√)	Chrysomyxa ledicola	(√)
13	CHITS09709-Chrysomyxa ledicola	Chrysomyxa ledicola	(√)	Chrysomyxa ledicola	(√)
14	CHITS06208-Chrysomyxa ledicola	Chrysomyxa ledicola	(√)	Chrysomyxa ledicola	(√)
15	CHITS04808-Chrysomyxa ledicola	Chrysomyxa ledicola	(√)	Chrysomyxa ledicola	(√)
16	CHITS04708-Chrysomyxa ledicola	Chrysomyxa ledicola	(√)	Chrysomyxa ledicola	(√)
17	CHITS04908-Chrysomyxa ledicola	Chrysomyxa ledicola	(√)	Chrysomyxa ledicola	(√)
18	CHITS02608-Chrysomyxa ledicola	Chrysomyxa ledicola	(√)	Chrysomyxa ledicola	(√)
19	CHITS05908-Chrysomyxa ledi	Chrysomyxa ledi	(√)	Chrysomyxa ledi	(√)
20	CHITS05608-Chrysomyxa ledi	Chrysomyxa rhododendri	（×）	Chrysomyxa rhododendri	（×）
21	CHITS10309-Chrysomyxa cassandrae	Chrysomyxa cassandrae	(√)	Chrysomyxa cassandrae	(√)
22	CHITS05208-Chrysomyxa cassandrae	Chrysomyxa cassandrae	(√)	Chrysomyxa cassandrae	(√)
23	CHITS05508-Chrysomyxa cassandrae	Chrysomyxa cassandrae	(√)	Chrysomyxa cassandrae	(√)
24	CHITS01508-Chrysomyxa cassandrae	Chrysomyxa cassandrae	(√)	Chrysomyxa cassandrae	(√)
25	CHITS00108-Chrysomyxa nagodhii	Chrysomyxa nagodhii	(√)	Chrysomyxa nagodhii	(√)
26	CHITS03008-Chrysomyxa nagodhii	Chrysomyxa nagodhii	(√)	Chrysomyxa nagodhii	(√)
27	CHITS02108-Chrysomyxa nagodhii	Chrysomyxa nagodhii	(√)	Chrysomyxa nagodhii	(√)
Random split:
Random replication 4
			Species assigned by two combined methods		Species assigned by two combined methods
No.	Querya	DV-RBFb		FJ-RBFc
1	CHITS07708-Chrysomyxa wereii	Chrysomyxa wereii	(√)	Chrysomyxa wereii	(√)
2	CHITS08108-Chrysomyxa wereii	Chrysomyxa wereii	(√)	Chrysomyxa wereii	(√)
3	CHITS06908-Chrysomyxa pirolata	Chrysomyxa pirolata	(√)	Chrysomyxa pirolata	(√)
4	CHITS01308-Chrysomyxa pirolata	Chrysomyxa pirolata	(√)	Chrysomyxa pirolata	(√)
5	CHITS11009-Chrysomyxa pirolata	Chrysomyxa pirolata	(√)	Chrysomyxa pirolata	(√)
6	CHITS04008-Chrysomyxa arctostaphyli	Chrysomyxa arctostaphyli	(√)	Chrysomyxa arctostaphyli	(√)
7	CHITS05008-Chrysomyxa arctostaphyli	Chrysomyxa arctostaphyli	(√)	Chrysomyxa arctostaphyli	(√)
8	CHITS00708-Chrysomyxa empetri	Chrysomyxa empetri	(√)	Chrysomyxa empetri	(√)
9	CHITS03208-Chrysomyxa empetri	Chrysomyxa empetri	(√)	Chrysomyxa empetri	(√)
10	CHITS02408-Chrysomyxa chiogenis	Chrysomyxa chiogenis	(√)	Chrysomyxa chiogenis	(√)
11	CHITS02308-Chrysomyxa chiogenis	Chrysomyxa chiogenis	(√)	Chrysomyxa chiogenis	(√)
12	CHITS10009-Chrysomyxa ledicola	Chrysomyxa ledicola	(√)	Chrysomyxa ledicola	(√)
13	CHITS08909-Chrysomyxa ledicola	Chrysomyxa ledicola	(√)	Chrysomyxa ledicola	(√)
14	CHITS06008-Chrysomyxa ledicola	Chrysomyxa ledicola	(√)	Chrysomyxa ledicola	(√)
15	CHITS09709-Chrysomyxa ledicola	Chrysomyxa ledicola	(√)	Chrysomyxa ledicola	(√)
16	CHITS02808-Chrysomyxa ledicola	Chrysomyxa ledicola	(√)	Chrysomyxa ledicola	(√)
17	CHITS09109-Chrysomyxa ledicola	Chrysomyxa ledicola	(√)	Chrysomyxa ledicola	(√)
18	CHITS09009-Chrysomyxa ledicola	Chrysomyxa ledicola	(√)	Chrysomyxa ledicola	(√)
19	CHITS05708-Chrysomyxa ledi	Chrysomyxa ledi	(√)	Chrysomyxa ledi	(√)
20	CHITS10209-Chrysomyxa ledi	Chrysomyxa rhododendri	（×）	Chrysomyxa rhododendri	（×）
21	CHITS01708-Chrysomyxa cassandrae	Chrysomyxa cassandrae	(√)	Chrysomyxa cassandrae	(√)
22	CHITS05208-Chrysomyxa cassandrae	Chrysomyxa cassandrae	(√)	Chrysomyxa cassandrae	(√)
23	CHITS03408-Chrysomyxa cassandrae	Chrysomyxa cassandrae	(√)	Chrysomyxa cassandrae	(√)
24	CHITS01208-Chrysomyxa cassandrae	Chrysomyxa cassandrae	(√)	Chrysomyxa cassandrae	(√)
25	CHITS02008-Chrysomyxa nagodhii	Chrysomyxa nagodhii	(√)	Chrysomyxa nagodhii	(√)
26	CHITS00108-Chrysomyxa nagodhii	Chrysomyxa nagodhii	(√)	Chrysomyxa nagodhii	(√)
27	CHITS03008-Chrysomyxa nagodhii	Chrysomyxa nagodhii	(√)	Chrysomyxa nagodhii	(√)
Random split:
Random replication 5
			Species assigned by two combined methods		Species assigned by two combined methods
No.	Querya	DV-RBFb		FJ-RBFc
1	CHITS04508-Chrysomyxa wereii	Chrysomyxa wereii	(√)	Chrysomyxa wereii	(√)
2	CHITS07708-Chrysomyxa wereii	Chrysomyxa wereii	(√)	Chrysomyxa wereii	(√)
3	CHITS11009-Chrysomyxa pirolata	Chrysomyxa pirolata	(√)	Chrysomyxa pirolata	(√)
4	CHITS06708-Chrysomyxa pirolata	Chrysomyxa pirolata	(√)	Chrysomyxa pirolata	(√)
5	CHITS10909-Chrysomyxa pirolata	Chrysomyxa pirolata	(√)	Chrysomyxa pirolata	(√)
6	CHITS05308-Chrysomyxa arctostaphyli	Chrysomyxa arctostaphyli	(√)	Chrysomyxa arctostaphyli	(√)
7	CHITS04108-Chrysomyxa arctostaphyli	Chrysomyxa arctostaphyli	(√)	Chrysomyxa arctostaphyli	(√)
8	CHITS03308-Chrysomyxa empetri	Chrysomyxa empetri	(√)	Chrysomyxa empetri	(√)
9	CHITS03208-Chrysomyxa empetri	Chrysomyxa empetri	(√)	Chrysomyxa empetri	(√)
10	CHITS02308-Chrysomyxa chiogenis	Chrysomyxa chiogenis	(√)	Chrysomyxa chiogenis	(√)
11	CHITS00508-Chrysomyxa chiogenis	Chrysomyxa chiogenis	(√)	Chrysomyxa chiogenis	(√)
12	CHITS09109-Chrysomyxa ledicola	Chrysomyxa ledicola	(√)	Chrysomyxa ledicola	(√)
13	CHITS10009-Chrysomyxa ledicola	Chrysomyxa ledicola	(√)	Chrysomyxa ledicola	(√)
14	CHITS01008-Chrysomyxa ledicola	Chrysomyxa ledicola	(√)	Chrysomyxa ledicola	(√)
15	CHITS04908-Chrysomyxa ledicola	Chrysomyxa ledicola	(√)	Chrysomyxa ledicola	(√)
16	CHITS06008-Chrysomyxa ledicola	Chrysomyxa ledicola	(√)	Chrysomyxa ledicola	(√)
17	CHITS06208-Chrysomyxa ledicola	Chrysomyxa ledicola	(√)	Chrysomyxa ledicola	(√)
18	CHITS08909-Chrysomyxa ledicola	Chrysomyxa ledicola	(√)	Chrysomyxa ledicola	(√)
19	CHITS10209-Chrysomyxa ledi	Chrysomyxa ledi	(√)	Chrysomyxa ledi	(√)
20	CHITS05708-Chrysomyxa ledi	Chrysomyxa rhododendri	（×）	Chrysomyxa rhododendri	（×）
21	CHITS01208-Chrysomyxa cassandrae	Chrysomyxa cassandrae	(√)	Chrysomyxa cassandrae	(√)
22	CHITS05208-Chrysomyxa cassandrae	Chrysomyxa cassandrae	(√)	Chrysomyxa cassandrae	(√)
23	CHITS10309-Chrysomyxa cassandrae	Chrysomyxa cassandrae	(√)	Chrysomyxa cassandrae	(√)
24	CHITS01708-Chrysomyxa cassandrae	Chrysomyxa cassandrae	(√)	Chrysomyxa cassandrae	(√)
25	CHITS02108-Chrysomyxa nagodhii	Chrysomyxa nagodhii	(√)	Chrysomyxa nagodhii	(√)
26	CHITS02008-Chrysomyxa nagodhii	Chrysomyxa nagodhii	(√)	Chrysomyxa nagodhii	(√)
27	CHITS06508-Chrysomyxa nagodhii	Chrysomyxa nagodhii	(√)	Chrysomyxa nagodhii	(√)
N-fold Cross-validation:
Query set 1
			Species assigned by two combined methods		Species assigned by two combined methods
No.	Querya	DV-RBFb		FJ-RBFc
1	CHITS05608-Chrysomyxa ledi	Chrysomyxa rhododendri	（×）	Chrysomyxa rhododendri	（×）
2	CHITS01208-Chrysomyxa cassandrae	Chrysomyxa cassandrae	(√)	Chrysomyxa cassandrae	(√)
3	CHITS04008-Chrysomyxa arctostaphyli	Chrysomyxa arctostaphyli	(√)	Chrysomyxa arctostaphyli	(√)
4	CHITS02308-Chrysomyxa chiogenis	Chrysomyxa chiogenis	(√)	Chrysomyxa chiogenis	(√)
5	CHITS02108-Chrysomyxa nagodhii	Chrysomyxa cassandrae	（×）	Chrysomyxa ledi	（×）
6	CHITS05308-Chrysomyxa arctostaphyli	Chrysomyxa ledicola	（×）	Chrysomyxa ledi	（×）
7	CHITS06208-Chrysomyxa ledicola	Chrysomyxa ledicola	(√)	Chrysomyxa ledicola	(√)
8	CHITS06008-Chrysomyxa ledicola	Chrysomyxa ledicola	(√)	Chrysomyxa ledicola	(√)
9	CHITS09509-Chrysomyxa arctostaphyli	Chrysomyxa ledicola	（×）	Chrysomyxa ledi	（×）
10	CHITS00708-Chrysomyxa empetri	Chrysomyxa empetri	(√)	Chrysomyxa empetri	(√)
11	CHITS11009-Chrysomyxa pirolata	Chrysomyxa pirolata	(√)	Chrysomyxa pirolata	(√)
12	CHITS05708-Chrysomyxa ledi	Chrysomyxa rhododendri	（×）	Chrysomyxa rhododendri	（×）
13	CHITS00208-Chrysomyxa nagodhii	Chrysomyxa nagodhii	(√)	Chrysomyxa nagodhii	(√)
14	CHITS02008-Chrysomyxa nagodhii	Chrysomyxa ledicola	（×）	Chrysomyxa ledi	（×）
15	CHITS09009-Chrysomyxa ledicola	Chrysomyxa ledicola	(√)	Chrysomyxa ledicola	(√)
16	CHITS09209-Chrysomyxa ledicola	Chrysomyxa ledicola	(√)	Chrysomyxa ledicola	(√)
N-fold Cross-validation:
Query set 2
			Species assigned by two combined methods		Species assigned by two combined methods
No.	Querya	DV-RBFb		FJ-RBFc
1	CHITS08008-Chrysomyxa wereii	Chrysomyxa wereii	(√)	Chrysomyxa wereii	(√)
2	CHITS03608-Chrysomyxa rhododendri	Chrysomyxa ledi	（×）	Chrysomyxa ledi	（×）
3	CHITS00108-Chrysomyxa nagodhii	Chrysomyxa nagodhii	(√)	Chrysomyxa nagodhii	(√)
4	CHITS10009-Chrysomyxa ledicola	Chrysomyxa ledicola	(√)	Chrysomyxa ledicola	(√)
5	CHITS06608-Chrysomyxa pirolata	Chrysomyxa pirolata	(√)	Chrysomyxa pirolata	(√)
6	CHITS10209-Chrysomyxa ledi	Chrysomyxa ledi	(√)	Chrysomyxa ledi	(√)
7	CHITS04708-Chrysomyxa ledicola	Chrysomyxa ledicola	(√)	Chrysomyxa ledicola	(√)
8	CHITS06408-Chrysomyxa monesis	Chrysomyxa monesis	(√)	Chrysomyxa monesis	(√)
9	CHITS05208-Chrysomyxa cassandrae	Chrysomyxa cassandrae	(√)	Chrysomyxa cassandrae	(√)
10	CHITS03808-Chrysomyxa woroninii	Chrysomyxa ledicola	（×）	Chrysomyxa ledicola	（×）
11	CHITS08709-Chrysomyxa nagodhii	Chrysomyxa nagodhii	(√)	Chrysomyxa nagodhii	(√)
12	CHITS03008-Chrysomyxa nagodhii	Chrysomyxa nagodhii	(√)	Chrysomyxa nagodhii	(√)
13	CHITS04508-Chrysomyxa wereii	Chrysomyxa ledicola	（×）	Chrysomyxa ledicola	（×）
14	CHITS08609-Chrysomyxa woroninii	Chrysomyxa ledicola	（×）	Chrysomyxa ledicola	（×）
15	CHITS09309-Chrysomyxa ledicola	Chrysomyxa ledicola	(√)	Chrysomyxa ledicola	(√)
16	CHITS04108-Chrysomyxa arctostaphyli	Chrysomyxa arctostaphyli	(√)	Chrysomyxa arctostaphyli	(√)
N-fold Cross-validation:
Query set 3
			Species assigned by two combined methods		Species assigned by two combined methods
No.	Querya	DV-RBFb		FJ-RBFc
1	CHITS11209-Chrysomyxa pirolata	Chrysomyxa pirolata	(√)	Chrysomyxa pirolata	(√)
2	CHITS05408-Chrysomyxa empetri	Chrysomyxa empetri	(√)	Chrysomyxa empetri	(√)
3	CHITS11109-Chrysomyxa pirolata	Chrysomyxa pirolata	(√)	Chrysomyxa pirolata	(√)
4	CHITS04408-Chrysomyxa monesis	Chrysomyxa monesis	(√)	Chrysomyxa monesis	(√)
5	CHITS03208-Chrysomyxa empetri	Chrysomyxa empetri	(√)	Chrysomyxa empetri	(√)
6	CHITS06908-Chrysomyxa pirolata	Chrysomyxa pirolata	(√)	Chrysomyxa pirolata	(√)
7	CHITS01708-Chrysomyxa cassandrae	Chrysomyxa cassandrae	(√)	Chrysomyxa cassandrae	(√)
8	CHITS01808-Chrysomyxa woroninii	Chrysomyxa woroninii	(√)	Chrysomyxa ledicola	(√)
9	CHITS09709-Chrysomyxa ledicola	Chrysomyxa ledicola	(√)	Chrysomyxa ledicola	(√)
10	CHITS01308-Chrysomyxa pirolata	Chrysomyxa pirolata	(√)	Chrysomyxa pirolata	(√)
11	CHITS01408-Chrysomyxa wereii	Chrysomyxa wereii	(√)	Chrysomyxa wereii	(√)
12	CHITS05508-Chrysomyxa cassandrae	Chrysomyxa cassandrae	(√)	Chrysomyxa cassandrae	(√)
13	CHITS01608-Chrysomyxa cassandrae	Chrysomyxa cassandrae	(√)	Chrysomyxa cassandrae	(√)
14	CHITS04808-Chrysomyxa ledicola	Chrysomyxa ledicola	(√)	Chrysomyxa ledicola	(√)
15	CHITS00908-Chrysomyxa rhododendri	Chrysomyxa ledi	（×）	Chrysomyxa ledi	（×）
16	CHITS03508-Chrysomyxa cassandrae	Chrysomyxa cassandrae	(√)	Chrysomyxa cassandrae	(√)
17	CHITS01508-Chrysomyxa cassandrae	Chrysomyxa cassandrae	(√)	Chrysomyxa cassandrae	(√)
N-fold Cross-validation:
Query set 4
			Species assigned by two combined methods		Species assigned by two combined methods
No.	Querya	DV-RBFb		FJ-RBFc
1	CHITS03308-Chrysomyxa empetri	Chrysomyxa empetri	(√)	Chrysomyxa empetri	(√)
2	CHITS07908-Chrysomyxa wereii	Chrysomyxa wereii	(√)	Chrysomyxa wereii	(√)
3	CHITS05008-Chrysomyxa arctostaphyli	Chrysomyxa arctostaphyli	(√)	Chrysomyxa arctostaphyli	(√)
4	CHITS00508-Chrysomyxa chiogenis	Chrysomyxa chiogenis	(√)	Chrysomyxa chiogenis	(√)
5	CHITS02908-Chrysomyxa nagodhii	Chrysomyxa nagodhii	(√)	Chrysomyxa nagodhii	(√)
6	CHITS03408-Chrysomyxa cassandrae	Chrysomyxa cassandrae	(√)	Chrysomyxa cassandrae	(√)
7	CHITS10309-Chrysomyxa cassandrae	Chrysomyxa cassandrae	(√)	Chrysomyxa cassandrae	(√)
8	CHITS06308-Chrysomyxa monesis	Chrysomyxa monesis	(√)	Chrysomyxa monesis	(√)
9	CHITS01008-Chrysomyxa ledicola	Chrysomyxa ledicola	(√)	Chrysomyxa ledicola	(√)
10	CHITS09109-Chrysomyxa ledicola	Chrysomyxa ledicola	(√)	Chrysomyxa ledicola	(√)
11	CHITS06108-Chrysomyxa ledicola	Chrysomyxa neoglandulosi	（×）	Chrysomyxa ledicola	（×）
12	CHITS09909-Chrysomyxa ledicola	Chrysomyxa neoglandulosi	（×）	Chrysomyxa ledicola	（×）
13	CHITS04908-Chrysomyxa ledicola	Chrysomyxa ledicola	(√)	Chrysomyxa ledicola	(√)
14	CHITS00408-Chrysomyxa cassandrae	Chrysomyxa cassandrae	(√)	Chrysomyxa cassandrae	(√)
15	CHITS01108-Chrysomyxa nagodhii	Chrysomyxa nagodhii	(√)	Chrysomyxa nagodhii	(√)
16	CHITS05808-Chrysomyxa ledi	Chrysomyxa ledi	(√)	Chrysomyxa ledicola	(√)
17	CHITS05908-Chrysomyxa ledi	Chrysomyxa ledi	(√)	Chrysomyxa ledicola	(√)
N-fold Cross-validation:
Query set 5
			Species assigned by two combined methods		Species assigned by two combined methods
No.	Querya	DV-RBFb		FJ-RBFc
1	CHITS02608-Chrysomyxa ledicola	Chrysomyxa nagodhii	（×）	Chrysomyxa ledicola	（×）
2	CHITS02508-Chrysomyxa chiogenis	Chrysomyxa nagodhii	（×）	Chrysomyxa monesis	（×）
3	CHITS00808-Chrysomyxa rhododendri	Chrysomyxa ledi	（×）	Chrysomyxa ledi	（×）
4	CHITS02808-Chrysomyxa ledicola	Chrysomyxa nagodhii	（×）	Chrysomyxa ledicola	（×）
5	CHITS05108-Chrysomyxa arctostaphyli	Chrysomyxa arctostaphyli	(√)	Chrysomyxa arctostaphyli	(√)
6	CHITS00308-Chrysomyxa ledicola	Chrysomyxa nagodhii	（×）	Chrysomyxa ledicola	（×）
7	CHITS08108-Chrysomyxa wereii	Chrysomyxa wereii	(√)	Chrysomyxa wereii	(√)
8	CHITS03108-Chrysomyxa chiogenis	Chrysomyxa nagodhii	（×）	Chrysomyxa monesis	（×）
9	CHITS06708-Chrysomyxa pirolata	Chrysomyxa pirolata	(√)	Chrysomyxa pirolata	(√)
10	CHITS02208-Chrysomyxa chiogenis	Chrysomyxa chiogenis	(√)	Chrysomyxa chiogenis	(√)
11	CHITS02408-Chrysomyxa chiogenis	Chrysomyxa chiogenis	(√)	Chrysomyxa chiogenis	(√)
12	CHITS09809-Chrysomyxa ledicola	Chrysomyxa ledicola	(√)	Chrysomyxa ledicola	(√)
13	CHITS02708-Chrysomyxa ledicola	Chrysomyxa nagodhii	（×）	Chrysomyxa ledicola	（×）
14	CHITS10909-Chrysomyxa pirolata	Chrysomyxa pirolata	(√)	Chrysomyxa pirolata	(√)
15	CHITS06508-Chrysomyxa nagodhii	Chrysomyxa nagodhii	(√)	Chrysomyxa monesis	(√)
16	CHITS07708-Chrysomyxa wereii	Chrysomyxa wereii	(√)	Chrysomyxa wereii	(√)
17	CHITS08909-Chrysomyxa ledicola	Chrysomyxa ledicola	(√)	Chrysomyxa ledicola	(√)
