# Supplementary material for: A New Method for Species Identification via Protein-Coding and Non-Coding DNA Barcodes by Combining Machine Learning with Bioinformatic Methods
Source: PLoS One. 2012 Feb 20;7(2):e30986. doi: 10.1371/journal.pone.0030986 (PMC3282726; doi:10.1371/journal.pone.0030986)
Supplement: Table S4 — Species assignments for the brown algae (BOLD project PHAEP) based on ITS sequences for 1094 random queries using DV-RBF and FJ-RBF methods in details. (XLS) [file pone.0030986.s004.xls]

## Sheet: Table S4
Table S4. Species assignments for the brown algae (BOLD project PHAEP) based on ITS sequences for 1094 random queries using DV-RBF and FJ-RBF methods in details.
Random split:
Random replication 1
			Species assigned by two combined methods		Species assigned by two combined methods
No.	Querya	DV-RBFb		FJ-RBFc
1	FUCUI04008-Fucus distichus	Fucus distichus	(√d)	Fucus distichus	(√d)
2	FUCUI03708-Fucus distichus	Fucus distichus	(√)	Fucus distichus	(√)
3	FUCUI04408-Fucus distichus	Fucus distichus	(√)	Fucus distichus	(√)
4	FUCUI03408-Fucus distichus	Fucus distichus	(√)	Fucus distichus	(√)
5	FUCUI00308-Fucus distichus	Fucus distichus	(√)	Fucus distichus	(√)
6	FUCUI05508-Fucus distichus	Fucus distichus	(√)	Fucus distichus	(√)
7	FUCUI02608-Fucus distichus	Fucus distichus	(√)	Fucus distichus	(√)
8	FUCUI04508-Fucus distichus	Fucus distichus	(√)	Fucus distichus	(√)
9	FUCUI05708-Fucus distichus	Fucus distichus	(√)	Fucus distichus	(√)
10	FUCUI04608-Fucus distichus	Fucus distichus	(√)	Fucus distichus	(√)
11	FUCUI02708-Fucus distichus	Fucus distichus	(√)	Fucus distichus	(√)
12	FUCUI00108-Fucus distichus	Fucus distichus	(√)	Fucus distichus	(√)
13	FUCUI02308-Fucus distichus	Fucus distichus	(√)	Fucus distichus	(√)
14	FUCUI01508-Fucus spiralis	Fucus spiralis	(√)	Fucus spiralis	(√)
15	FUCUI03208-Fucus spiralis	Fucus spiralis	(√)	Fucus spiralis	(√)
16	FUCUI00808-Fucus spiralis	Fucus spiralis	(√)	Fucus spiralis	(√)
17	FUCUI01208-Fucus spiralis	Fucus spiralis	(√)	Fucus spiralis	(√)
18	FUCUI01608-Fucus spiralis	Fucus spiralis	(√)	Fucus spiralis	(√)
19	MACRO00406-Desmarestia sp	Desmarestia sp	(√)	Desmarestia sp	(√)
20	MACRO22206-Desmarestia sp	Desmarestia sp	(√)	Desmarestia sp	(√)
21	MACRO16206-Desmarestia sp	Desmarestia sp	(√)	Desmarestia sp	(√)
22	MACRO69307-Saccharina latissima	Saccharina latissima	(√)	Saccharina latissima	(√)
23	MACRO28506-Saccharina latissima	Saccharina latissima	(√)	Saccharina latissima	(√)
24	MACRO49807-Saccharina latissima	Saccharina latissima	(√)	Saccharina latissima	(√)
25	MACRO25506-Saccharina latissima	Saccharina latissima	(√)	Saccharina latissima	(√)
26	MACRO69407-Saccharina latissima	Saccharina latissima	(√)	Saccharina latissima	(√)
27	MACRO79707-Saccharina latissima	Saccharina latissima	(√)	Saccharina latissima	(√)
28	MACRO69007-Saccharina latissima	Saccharina latissima	(√)	Saccharina latissima	(√)
29	MACRO103008-Saccharina latissima	Saccharina latissima	(√)	Saccharina latissima	(√)
30	MACRO47507-Saccharina latissima	Saccharina latissima	(√)	Saccharina latissima	(√)
31	MACRO07406-Saccharina latissima	Saccharina latissima	(√)	Saccharina latissima	(√)
32	MACRO72007-Saccharina latissima	Saccharina latissima	(√)	Saccharina latissima	(√)
33	MACRO07206-Saccharina latissima	Saccharina latissima	(√)	Saccharina latissima	(√)
34	MACRO27106-Saccharina latissima	Saccharina latissima	(√)	Saccharina latissima	(√)
35	MACRO54407-Saccharina latissima	Saccharina latissima	(√)	Saccharina latissima	(√)
36	MACRO30906-Saccharina latissima	Saccharina latissima	(√)	Saccharina latissima	(√)
37	MACRO36706-Saccharina latissima	Saccharina latissima	(√)	Saccharina latissima	(√)
38	MACRO50207-Scytosiphon sp	Scytosiphon sp	(√)	Scytosiphon sp	(√)
39	MACRO03306-Scytosiphon sp	Scytosiphon sp	(√)	Scytosiphon sp	(√)
40	MACRO26006-Petalonia fascia	Petalonia fascia	(√)	Petalonia fascia	(√)
41	MACRO26806-Petalonia fascia	Petalonia sp	（×）	Petalonia sp	（×）
42	MACRO10606-Petalonia sp	Petalonia sp	(√)	Petalonia sp	(√)
43	MACRO02606-Petalonia sp	Petalonia sp	(√)	Petalonia sp	(√)
44	MACRO94108-Petalonia sp	Petalonia sp	(√)	Petalonia sp	(√)
45	MACRO03006-Petalonia sp	Petalonia sp	(√)	Petalonia sp	(√)
46	MACRO22806-Scytosiphon constrictus	Scytosiphon constrictus	(√)	Scytosiphon constrictus	(√)
47	MACRO99608-Scytosiphon constrictus	Scytosiphon constrictus	(√)	Scytosiphon constrictus	(√)
48	MACRO75707-Scytosiphon constrictus	Scytosiphon constrictus	(√)	Scytosiphon constrictus	(√)
49	MACRO58407-Scytosiphon constrictus	Scytosiphon constrictus	(√)	Scytosiphon constrictus	(√)
50	MACRO75407-Scytosiphon constrictus	Scytosiphon constrictus	(√)	Scytosiphon constrictus	(√)
51	MACRO20706-Scytosiphon constrictus	Scytosiphon constrictus	(√)	Scytosiphon constrictus	(√)
52	MACRO81507-Scytosiphon constrictus	Scytosiphon constrictus	(√)	Scytosiphon constrictus	(√)
53	MACRO37306-Scytosiphon promiscuus	Scytosiphon promiscuus	(√)	Scytosiphon promiscuus	(√)
54	MACRO17106-Scytosiphon promiscuus	Scytosiphon promiscuus	(√)	Scytosiphon promiscuus	(√)
55	MACRO20306-Scytosiphon promiscuus	Scytosiphon promiscuus	(√)	Scytosiphon promiscuus	(√)
56	MACRO97708-Scytosiphon promiscuus	Scytosiphon promiscuus	(√)	Scytosiphon promiscuus	(√)
57	MACRO57407-Scytosiphon promiscuus	Scytosiphon promiscuus	(√)	Scytosiphon promiscuus	(√)
58	MACRO16006-Scytosiphon promiscuus	Scytosiphon promiscuus	(√)	Scytosiphon promiscuus	(√)
59	MACRO75307-Scytosiphon promiscuus	Scytosiphon promiscuus	(√)	Scytosiphon promiscuus	(√)
60	MACRO12506-Scytosiphon cylindricus	Scytosiphon cylindricus	(√)	Scytosiphon cylindricus	(√)
61	MACRO16406-Scytosiphon cylindricus	Scytosiphon cylindricus	(√)	Scytosiphon cylindricus	(√)
62	MACRO13206-Scytosiphon cylindricus	Scytosiphon cylindricus	(√)	Scytosiphon cylindricus	(√)
63	MACRO17706-Scytosiphon cylindricus	Scytosiphon cylindricus	(√)	Scytosiphon cylindricus	(√)
64	MACRO80807-Scytosiphon cylindricus	Scytosiphon cylindricus	(√)	Scytosiphon cylindricus	(√)
65	MACRO19506-Scytosiphon cylindricus	Scytosiphon cylindricus	(√)	Scytosiphon cylindricus	(√)
66	MACRO15006-Scytosiphon cylindricus	Scytosiphon cylindricus	(√)	Scytosiphon cylindricus	(√)
67	MACRO17606-Scytosiphon cylindricus	Scytosiphon cylindricus	(√)	Scytosiphon cylindricus	(√)
68	MACRO10706-Scytosiphon cylindricus	Scytosiphon cylindricus	(√)	Scytosiphon cylindricus	(√)
			(√)		(√)
Random split:			(√)		(√)
Random replication 2			(√)		(√)
			(√)		(√)
No.	Querya	DV-RBFb	(√)	FJ-RBFc	(√)
1	FUCUI04508-Fucus distichus	Fucus distichus	(√)	Fucus distichus	(√)
2	FUCUI02308-Fucus distichus	Fucus distichus	(√)	Fucus distichus	(√)
3	FUCUI05808-Fucus distichus	Fucus distichus	(√)	Fucus distichus	(√)
4	FUCUI05608-Fucus distichus	Fucus distichus	(√)	Fucus distichus	(√)
5	FUCUI03808-Fucus distichus	Fucus distichus	(√)	Fucus distichus	(√)
6	FUCUI03408-Fucus distichus	Fucus distichus	(√)	Fucus distichus	(√)
7	FUCUI02208-Fucus distichus	Fucus distichus	(√)	Fucus distichus	(√)
8	FUCUI00208-Fucus distichus	Fucus distichus	(√)	Fucus distichus	(√)
9	FUCUI05908-Fucus distichus	Fucus distichus	(√)	Fucus distichus	(√)
10	FUCUI04408-Fucus distichus	Fucus distichus	(√)	Fucus distichus	(√)
11	FUCUI00608-Fucus distichus	Fucus distichus	(√)	Fucus distichus	(√)
12	FUCUI03708-Fucus distichus	Fucus distichus	(√)	Fucus distichus	(√)
13	FUCUI04308-Fucus distichus	Fucus distichus	(√)	Fucus distichus	(√)
14	FUCUI01408-Fucus spiralis	Fucus spiralis	(√)	Fucus spiralis	(√)
15	FUCUI06208-Fucus spiralis	Fucus spiralis	(√)	Fucus spiralis	(√)
16	FUCUI01508-Fucus spiralis	Fucus spiralis	(√)	Fucus spiralis	(√)
17	FUCUI01008-Fucus spiralis	Fucus spiralis	(√)	Fucus spiralis	(√)
18	FUCUI01108-Fucus spiralis	Fucus spiralis	(√)	Fucus spiralis	(√)
19	MACRO00506-Desmarestia sp	Desmarestia sp	(√)	Desmarestia sp	(√)
20	MACRO22206-Desmarestia sp	Desmarestia sp	(√)	Desmarestia sp	(√)
21	MACRO00406-Desmarestia sp	Desmarestia sp	(√)	Desmarestia sp	(√)
22	MACRO27106-Saccharina latissima	Saccharina latissima	(√)	Saccharina latissima	(√)
23	MACRO79707-Saccharina latissima	Saccharina latissima	(√)	Saccharina latissima	(√)
24	MACRO69407-Saccharina latissima	Saccharina latissima	(√)	Saccharina latissima	(√)
25	MACRO42506-Saccharina latissima	Saccharina latissima	(√)	Saccharina latissima	(√)
26	MACRO76507-Saccharina latissima	Saccharina latissima	(√)	Saccharina latissima	(√)
27	MACRO48207-Saccharina latissima	Saccharina latissima	(√)	Saccharina latissima	(√)
28	MACRO07906-Saccharina latissima	Saccharina latissima	(√)	Saccharina latissima	(√)
29	MACRO36706-Saccharina latissima	Saccharina latissima	(√)	Saccharina latissima	(√)
30	MACRO20406-Saccharina latissima	Saccharina latissima	(√)	Saccharina latissima	(√)
31	MACRO30106-Saccharina latissima	Saccharina latissima	(√)	Saccharina latissima	(√)
32	MACRO103008-Saccharina latissima	Saccharina latissima	(√)	Saccharina latissima	(√)
33	MACRO27006-Saccharina latissima	Saccharina latissima	(√)	Saccharina latissima	(√)
34	MACRO103108-Saccharina latissima	Saccharina latissima	(√)	Saccharina latissima	(√)
35	MACRO35806-Saccharina latissima	Saccharina latissima	(√)	Saccharina latissima	(√)
36	MACRO07006-Saccharina latissima	Saccharina latissima	(√)	Saccharina latissima	(√)
37	MACRO07606-Saccharina latissima	Saccharina latissima	(√)	Saccharina latissima	(√)
38	MACRO77607-Scytosiphon sp	Scytosiphon sp	(√)	Scytosiphon sp	(√)
39	MACRO50207-Scytosiphon sp	Scytosiphon sp	(√)	Scytosiphon sp	(√)
40	MACRO58507-Petalonia fascia	Petalonia fascia	(√)	Petalonia fascia	(√)
41	MACRO26806-Petalonia fascia	Petalonia sp	（×）	Petalonia sp	（×）
42	MACRO94108-Petalonia sp	Petalonia sp	(√)	Petalonia sp	(√)
43	MACRO16906-Petalonia sp	Petalonia sp	(√)	Petalonia sp	(√)
44	MACRO11206-Petalonia sp	Petalonia sp	(√)	Petalonia sp	(√)
45	MACRO17406-Petalonia sp	Petalonia sp	(√)	Petalonia sp	(√)
46	MACRO22806-Scytosiphon constrictus	Scytosiphon constrictus	(√)	Scytosiphon constrictus	(√)
47	MACRO38106-Scytosiphon constrictus	Scytosiphon constrictus	(√)	Scytosiphon constrictus	(√)
48	MACRO75707-Scytosiphon constrictus	Scytosiphon constrictus	(√)	Scytosiphon constrictus	(√)
49	MACRO65807-Scytosiphon constrictus	Scytosiphon constrictus	(√)	Scytosiphon constrictus	(√)
50	MACRO75407-Scytosiphon constrictus	Scytosiphon constrictus	(√)	Scytosiphon constrictus	(√)
51	MACRO21406-Scytosiphon constrictus	Scytosiphon constrictus	(√)	Scytosiphon constrictus	(√)
52	MACRO75607-Scytosiphon constrictus	Scytosiphon constrictus	(√)	Scytosiphon constrictus	(√)
53	MACRO11106-Scytosiphon promiscuus	Scytosiphon promiscuus	(√)	Scytosiphon promiscuus	(√)
54	MACRO95108-Scytosiphon promiscuus	Scytosiphon promiscuus	(√)	Scytosiphon promiscuus	(√)
55	MACRO20306-Scytosiphon promiscuus	Scytosiphon promiscuus	(√)	Scytosiphon promiscuus	(√)
56	MACRO37506-Scytosiphon promiscuus	Scytosiphon promiscuus	(√)	Scytosiphon promiscuus	(√)
57	MACRO15706-Scytosiphon promiscuus	Scytosiphon promiscuus	(√)	Scytosiphon promiscuus	(√)
58	MACRO17106-Scytosiphon promiscuus	Scytosiphon promiscuus	(√)	Scytosiphon promiscuus	(√)
59	MACRO15606-Scytosiphon promiscuus	Scytosiphon promiscuus	(√)	Scytosiphon promiscuus	(√)
60	MACRO80607-Scytosiphon cylindricus	Scytosiphon cylindricus	(√)	Scytosiphon cylindricus	(√)
61	MACRO17606-Scytosiphon cylindricus	Scytosiphon cylindricus	(√)	Scytosiphon cylindricus	(√)
62	MACRO12706-Scytosiphon cylindricus	Scytosiphon cylindricus	(√)	Scytosiphon cylindricus	(√)
63	MACRO11606-Scytosiphon cylindricus	Scytosiphon cylindricus	(√)	Scytosiphon cylindricus	(√)
64	MACRO19506-Scytosiphon cylindricus	Scytosiphon cylindricus	(√)	Scytosiphon cylindricus	(√)
65	MACRO40706-Scytosiphon cylindricus	Scytosiphon cylindricus	(√)	Scytosiphon cylindricus	(√)
66	MACRO10706-Scytosiphon cylindricus	Scytosiphon cylindricus	(√)	Scytosiphon cylindricus	(√)
67	MACRO11406-Scytosiphon cylindricus	Scytosiphon cylindricus	(√)	Scytosiphon cylindricus	(√)
68	MACRO99108-Scytosiphon cylindricus	Scytosiphon cylindricus	(√)	Scytosiphon cylindricus	(√)
			(√)		(√)
			(√)		(√)
Random split:			(√)		(√)
Random replication 3			(√)		(√)
			(√)		(√)
No.	Querya	DV-RBFb	(√)	FJ-RBFc	(√)
1	FUCUI04708-Fucus distichus	Fucus distichus	(√)	Fucus distichus	(√)
2	FUCUI02008-Fucus distichus	Fucus distichus	(√)	Fucus distichus	(√)
3	FUCUI00108-Fucus distichus	Fucus distichus	(√)	Fucus distichus	(√)
4	FUCUI02608-Fucus distichus	Fucus distichus	(√)	Fucus distichus	(√)
5	FUCUI04208-Fucus distichus	Fucus distichus	(√)	Fucus distichus	(√)
6	FUCUI05808-Fucus distichus	Fucus distichus	(√)	Fucus distichus	(√)
7	FUCUI05508-Fucus distichus	Fucus distichus	(√)	Fucus distichus	(√)
8	FUCUI00608-Fucus distichus	Fucus distichus	(√)	Fucus distichus	(√)
9	FUCUI02308-Fucus distichus	Fucus distichus	(√)	Fucus distichus	(√)
10	FUCUI04408-Fucus distichus	Fucus distichus	(√)	Fucus distichus	(√)
11	FUCUI04008-Fucus distichus	Fucus distichus	(√)	Fucus distichus	(√)
12	FUCUI02708-Fucus distichus	Fucus distichus	(√)	Fucus distichus	(√)
13	FUCUI03508-Fucus distichus	Fucus distichus	(√)	Fucus distichus	(√)
14	FUCUI01508-Fucus spiralis	Fucus spiralis	(√)	Fucus spiralis	(√)
15	FUCUI00808-Fucus spiralis	Fucus spiralis	(√)	Fucus spiralis	(√)
16	FUCUI05108-Fucus spiralis	Fucus spiralis	(√)	Fucus spiralis	(√)
17	FUCUI01608-Fucus spiralis	Fucus spiralis	(√)	Fucus spiralis	(√)
18	FUCUI01308-Fucus spiralis	Fucus spiralis	(√)	Fucus spiralis	(√)
19	MACRO22206-Desmarestia sp	Desmarestia sp	(√)	Desmarestia sp	(√)
20	MACRO00406-Desmarestia sp	Desmarestia sp	(√)	Desmarestia sp	(√)
21	MACRO08506-Desmarestia sp	Desmarestia sp	(√)	Desmarestia sp	(√)
22	MACRO80007-Saccharina latissima	Saccharina latissima	(√)	Saccharina latissima	(√)
23	MACRO35806-Saccharina latissima	Saccharina latissima	(√)	Saccharina latissima	(√)
24	MACRO27106-Saccharina latissima	Saccharina latissima	(√)	Saccharina latissima	(√)
25	MACRO69407-Saccharina latissima	Saccharina latissima	(√)	Saccharina latissima	(√)
26	MACRO102708-Saccharina latissima	Saccharina latissima	(√)	Saccharina latissima	(√)
27	MACRO47507-Saccharina latissima	Saccharina latissima	(√)	Saccharina latissima	(√)
28	MACRO74707-Saccharina latissima	Saccharina latissima	(√)	Saccharina latissima	(√)
29	MACRO48507-Saccharina latissima	Saccharina latissima	(√)	Saccharina latissima	(√)
30	MACRO30906-Saccharina latissima	Saccharina latissima	(√)	Saccharina latissima	(√)
31	MACRO25706-Saccharina latissima	Saccharina latissima	(√)	Saccharina latissima	(√)
32	MACRO07606-Saccharina latissima	Saccharina latissima	(√)	Saccharina latissima	(√)
33	MACRO49807-Saccharina latissima	Saccharina latissima	(√)	Saccharina latissima	(√)
34	MACRO54407-Saccharina latissima	Saccharina latissima	(√)	Saccharina latissima	(√)
35	MACRO07906-Saccharina latissima	Saccharina latissima	(√)	Saccharina latissima	(√)
36	MACRO20406-Saccharina latissima	Saccharina latissima	(√)	Saccharina latissima	(√)
37	MACRO71707-Saccharina latissima	Saccharina latissima	(√)	Saccharina latissima	(√)
38	MACRO29206-Scytosiphon sp	Scytosiphon sp	(√)	Scytosiphon sp	(√)
39	MACRO50207-Scytosiphon sp	Scytosiphon sp	(√)	Scytosiphon sp	(√)
40	MACRO37806-Petalonia fascia	Petalonia fascia	(√)	Petalonia fascia	(√)
41	MACRO58507-Petalonia fascia	Petalonia sp	（×）	Petalonia sp	（×）
42	MACRO15206-Petalonia sp	Petalonia sp	(√)	Petalonia sp	(√)
43	MACRO16906-Petalonia sp	Petalonia sp	(√)	Petalonia sp	(√)
44	MACRO94108-Petalonia sp	Petalonia sp	(√)	Petalonia sp	(√)
45	MACRO02606-Petalonia sp	Petalonia sp	(√)	Petalonia sp	(√)
46	MACRO99608-Scytosiphon constrictus	Scytosiphon constrictus	(√)	Scytosiphon constrictus	(√)
47	MACRO13306-Scytosiphon constrictus	Scytosiphon constrictus	(√)	Scytosiphon constrictus	(√)
48	MACRO56107-Scytosiphon constrictus	Scytosiphon constrictus	(√)	Scytosiphon constrictus	(√)
49	MACRO64407-Scytosiphon constrictus	Scytosiphon constrictus	(√)	Scytosiphon constrictus	(√)
50	MACRO81507-Scytosiphon constrictus	Scytosiphon constrictus	(√)	Scytosiphon constrictus	(√)
51	MACRO22806-Scytosiphon constrictus	Scytosiphon constrictus	(√)	Scytosiphon constrictus	(√)
52	MACRO77207-Scytosiphon constrictus	Scytosiphon constrictus	(√)	Scytosiphon constrictus	(√)
53	MACRO97708-Scytosiphon promiscuus	Scytosiphon promiscuus	(√)	Scytosiphon promiscuus	(√)
54	MACRO72707-Scytosiphon promiscuus	Scytosiphon promiscuus	(√)	Scytosiphon promiscuus	(√)
55	MACRO18506-Scytosiphon promiscuus	Scytosiphon promiscuus	(√)	Scytosiphon promiscuus	(√)
56	MACRO57107-Scytosiphon promiscuus	Scytosiphon promiscuus	(√)	Scytosiphon promiscuus	(√)
57	MACRO73507-Scytosiphon promiscuus	Scytosiphon promiscuus	(√)	Scytosiphon promiscuus	(√)
58	MACRO75307-Scytosiphon promiscuus	Scytosiphon promiscuus	(√)	Scytosiphon promiscuus	(√)
59	MACRO72607-Scytosiphon promiscuus	Scytosiphon promiscuus	(√)	Scytosiphon promiscuus	(√)
60	MACRO80807-Scytosiphon cylindricus	Scytosiphon cylindricus	(√)	Scytosiphon cylindricus	(√)
61	MACRO97608-Scytosiphon cylindricus	Scytosiphon cylindricus	(√)	Scytosiphon cylindricus	(√)
62	MACRO11606-Scytosiphon cylindricus	Scytosiphon cylindricus	(√)	Scytosiphon cylindricus	(√)
63	MACRO17606-Scytosiphon cylindricus	Scytosiphon cylindricus	(√)	Scytosiphon cylindricus	(√)
64	MACRO11406-Scytosiphon cylindricus	Scytosiphon cylindricus	(√)	Scytosiphon cylindricus	(√)
65	MACRO16606-Scytosiphon cylindricus	Scytosiphon cylindricus	(√)	Scytosiphon cylindricus	(√)
66	MACRO99108-Scytosiphon cylindricus	Scytosiphon cylindricus	(√)	Scytosiphon cylindricus	(√)
67	MACRO94508-Scytosiphon cylindricus	Scytosiphon cylindricus	(√)	Scytosiphon cylindricus	(√)
68	MACRO12806-Scytosiphon cylindricus	Scytosiphon cylindricus	(√)	Scytosiphon cylindricus	(√)
			(√)		(√)
			(√)		(√)
Random split:			(√)		(√)
Random replication 4			(√)		(√)
			(√)		(√)
No.	Querya	DV-RBFb	(√)	FJ-RBFc	(√)
1	FUCUI04408-Fucus distichus	Fucus distichus	(√)	Fucus distichus	(√)
2	FUCUI05908-Fucus distichus	Fucus distichus	(√)	Fucus distichus	(√)
3	FUCUI04608-Fucus distichus	Fucus distichus	(√)	Fucus distichus	(√)
4	FUCUI02008-Fucus distichus	Fucus distichus	(√)	Fucus distichus	(√)
5	FUCUI03308-Fucus distichus	Fucus distichus	(√)	Fucus distichus	(√)
6	FUCUI04808-Fucus distichus	Fucus distichus	(√)	Fucus distichus	(√)
7	FUCUI06008-Fucus distichus	Fucus distichus	(√)	Fucus distichus	(√)
8	FUCUI04208-Fucus distichus	Fucus distichus	(√)	Fucus distichus	(√)
9	FUCUI03408-Fucus distichus	Fucus distichus	(√)	Fucus distichus	(√)
10	FUCUI00208-Fucus distichus	Fucus distichus	(√)	Fucus distichus	(√)
11	FUCUI04308-Fucus distichus	Fucus distichus	(√)	Fucus distichus	(√)
12	FUCUI00108-Fucus distichus	Fucus distichus	(√)	Fucus distichus	(√)
13	FUCUI05708-Fucus distichus	Fucus distichus	(√)	Fucus distichus	(√)
14	FUCUI01108-Fucus spiralis	Fucus spiralis	(√)	Fucus spiralis	(√)
15	FUCUI06208-Fucus spiralis	Fucus spiralis	(√)	Fucus spiralis	(√)
16	FUCUI02908-Fucus spiralis	Fucus spiralis	(√)	Fucus spiralis	(√)
17	FUCUI05108-Fucus spiralis	Fucus spiralis	(√)	Fucus spiralis	(√)
18	FUCUI01008-Fucus spiralis	Fucus spiralis	(√)	Fucus spiralis	(√)
19	MACRO27906-Desmarestia sp	Desmarestia sp	(√)	Desmarestia sp	(√)
20	MACRO00406-Desmarestia sp	Desmarestia sp	(√)	Desmarestia sp	(√)
21	MACRO08506-Desmarestia sp	Desmarestia sp	(√)	Desmarestia sp	(√)
22	MACRO35806-Saccharina latissima	Saccharina latissima	(√)	Saccharina latissima	(√)
23	MACRO20406-Saccharina latissima	Saccharina latissima	(√)	Saccharina latissima	(√)
24	MACRO102608-Saccharina latissima	Saccharina latissima	(√)	Saccharina latissima	(√)
25	MACRO69007-Saccharina latissima	Saccharina latissima	(√)	Saccharina latissima	(√)
26	MACRO71707-Saccharina latissima	Saccharina latissima	(√)	Saccharina latissima	(√)
27	MACRO12106-Saccharina latissima	Saccharina latissima	(√)	Saccharina latissima	(√)
28	MACRO07906-Saccharina latissima	Saccharina latissima	(√)	Saccharina latissima	(√)
29	MACRO27006-Saccharina latissima	Saccharina latissima	(√)	Saccharina latissima	(√)
30	MACRO103108-Saccharina latissima	Saccharina latissima	(√)	Saccharina latissima	(√)
31	MACRO69307-Saccharina latissima	Saccharina latissima	(√)	Saccharina latissima	(√)
32	MACRO69407-Saccharina latissima	Saccharina latissima	(√)	Saccharina latissima	(√)
33	MACRO36706-Saccharina latissima	Saccharina latissima	(√)	Saccharina latissima	(√)
34	MACRO48107-Saccharina latissima	Saccharina latissima	(√)	Saccharina latissima	(√)
35	MACRO61807-Saccharina latissima	Saccharina latissima	(√)	Saccharina latissima	(√)
36	MACRO22706-Saccharina latissima	Saccharina latissima	(√)	Saccharina latissima	(√)
37	MACRO07006-Saccharina latissima	Saccharina latissima	(√)	Saccharina latissima	(√)
38	MACRO29206-Scytosiphon sp	Scytosiphon sp	(√)	Scytosiphon sp	(√)
39	MACRO79607-Scytosiphon sp	Scytosiphon sp	(√)	Scytosiphon sp	(√)
40	MACRO26806-Petalonia fascia	Petalonia fascia	(√)	Petalonia fascia	(√)
41	MACRO26006-Petalonia fascia	Petalonia sp	（×）	Petalonia sp	（×）
42	MACRO57207-Petalonia sp	Petalonia sp	(√)	Petalonia sp	(√)
43	MACRO11206-Petalonia sp	Petalonia sp	(√)	Petalonia sp	(√)
44	MACRO10606-Petalonia sp	Petalonia sp	(√)	Petalonia sp	(√)
45	MACRO03106-Petalonia sp	Petalonia sp	(√)	Petalonia sp	(√)
46	MACRO22806-Scytosiphon constrictus	Scytosiphon constrictus	(√)	Scytosiphon constrictus	(√)
47	MACRO21806-Scytosiphon constrictus	Scytosiphon constrictus	(√)	Scytosiphon constrictus	(√)
48	MACRO65807-Scytosiphon constrictus	Scytosiphon constrictus	(√)	Scytosiphon constrictus	(√)
49	MACRO77207-Scytosiphon constrictus	Scytosiphon constrictus	(√)	Scytosiphon constrictus	(√)
50	MACRO20706-Scytosiphon constrictus	Scytosiphon constrictus	(√)	Scytosiphon constrictus	(√)
51	MACRO19106-Scytosiphon constrictus	Scytosiphon constrictus	(√)	Scytosiphon constrictus	(√)
52	MACRO76307-Scytosiphon constrictus	Scytosiphon constrictus	(√)	Scytosiphon constrictus	(√)
53	MACRO72407-Scytosiphon promiscuus	Scytosiphon promiscuus	(√)	Scytosiphon promiscuus	(√)
54	MACRO16006-Scytosiphon promiscuus	Scytosiphon promiscuus	(√)	Scytosiphon promiscuus	(√)
55	MACRO18506-Scytosiphon promiscuus	Scytosiphon promiscuus	(√)	Scytosiphon promiscuus	(√)
56	MACRO57407-Scytosiphon promiscuus	Scytosiphon promiscuus	(√)	Scytosiphon promiscuus	(√)
57	MACRO17106-Scytosiphon promiscuus	Scytosiphon promiscuus	(√)	Scytosiphon promiscuus	(√)
58	MACRO20306-Scytosiphon promiscuus	Scytosiphon promiscuus	(√)	Scytosiphon promiscuus	(√)
59	MACRO20106-Scytosiphon promiscuus	Scytosiphon promiscuus	(√)	Scytosiphon promiscuus	(√)
60	MACRO11406-Scytosiphon cylindricus	Scytosiphon cylindricus	(√)	Scytosiphon cylindricus	(√)
61	MACRO11706-Scytosiphon cylindricus	Scytosiphon cylindricus	(√)	Scytosiphon cylindricus	(√)
62	MACRO13206-Scytosiphon cylindricus	Scytosiphon cylindricus	(√)	Scytosiphon cylindricus	(√)
63	MACRO97608-Scytosiphon cylindricus	Scytosiphon cylindricus	(√)	Scytosiphon cylindricus	(√)
64	MACRO80807-Scytosiphon cylindricus	Scytosiphon cylindricus	(√)	Scytosiphon cylindricus	(√)
65	MACRO17606-Scytosiphon cylindricus	Scytosiphon cylindricus	(√)	Scytosiphon cylindricus	(√)
66	MACRO16406-Scytosiphon cylindricus	Scytosiphon cylindricus	(√)	Scytosiphon cylindricus	(√)
67	MACRO99408-Scytosiphon cylindricus	Scytosiphon cylindricus	(√)	Scytosiphon cylindricus	(√)
68	MACRO40706-Scytosiphon cylindricus	Scytosiphon cylindricus	(√)	Scytosiphon cylindricus	(√)
			(√)		(√)
			(√)		(√)
Random split:			(√)		(√)
Random replication 5			(√)		(√)
			(√)		(√)
No.	Querya	DV-RBFb	(√)	FJ-RBFc	(√)
1	FUCUI02208-Fucus distichus	Fucus distichus	(√)	Fucus distichus	(√)
2	FUCUI00308-Fucus distichus	Fucus distichus	(√)	Fucus distichus	(√)
3	FUCUI02308-Fucus distichus	Fucus distichus	(√)	Fucus distichus	(√)
4	FUCUI04708-Fucus distichus	Fucus distichus	(√)	Fucus distichus	(√)
5	FUCUI02108-Fucus distichus	Fucus distichus	(√)	Fucus distichus	(√)
6	FUCUI00508-Fucus distichus	Fucus distichus	(√)	Fucus distichus	(√)
7	FUCUI05908-Fucus distichus	Fucus distichus	(√)	Fucus distichus	(√)
8	FUCUI01708-Fucus distichus	Fucus distichus	(√)	Fucus distichus	(√)
9	FUCUI01908-Fucus distichus	Fucus distichus	(√)	Fucus distichus	(√)
10	FUCUI05708-Fucus distichus	Fucus distichus	(√)	Fucus distichus	(√)
11	FUCUI03508-Fucus distichus	Fucus distichus	(√)	Fucus distichus	(√)
12	FUCUI05508-Fucus distichus	Fucus distichus	(√)	Fucus distichus	(√)
13	FUCUI04608-Fucus distichus	Fucus distichus	(√)	Fucus distichus	(√)
14	FUCUI01108-Fucus spiralis	Fucus spiralis	(√)	Fucus spiralis	(√)
15	FUCUI01508-Fucus spiralis	Fucus spiralis	(√)	Fucus spiralis	(√)
16	FUCUI00808-Fucus spiralis	Fucus spiralis	(√)	Fucus spiralis	(√)
17	FUCUI05308-Fucus spiralis	Fucus spiralis	(√)	Fucus spiralis	(√)
18	FUCUI01408-Fucus spiralis	Fucus spiralis	(√)	Fucus spiralis	(√)
19	MACRO00406-Desmarestia sp	Desmarestia sp	(√)	Desmarestia sp	(√)
20	MACRO00506-Desmarestia sp	Desmarestia sp	(√)	Desmarestia sp	(√)
21	MACRO22206-Desmarestia sp	Desmarestia sp	(√)	Desmarestia sp	(√)
22	MACRO76507-Saccharina latissima	Saccharina latissima	(√)	Saccharina latissima	(√)
23	MACRO07606-Saccharina latissima	Saccharina latissima	(√)	Saccharina latissima	(√)
24	MACRO07906-Saccharina latissima	Saccharina latissima	(√)	Saccharina latissima	(√)
25	MACRO79807-Saccharina latissima	Saccharina latissima	(√)	Saccharina latissima	(√)
26	MACRO07406-Saccharina latissima	Saccharina latissima	(√)	Saccharina latissima	(√)
27	MACRO109108-Saccharina latissima	Saccharina latissima	(√)	Saccharina latissima	(√)
28	MACRO102708-Saccharina latissima	Saccharina latissima	(√)	Saccharina latissima	(√)
29	MACRO25506-Saccharina latissima	Saccharina latissima	(√)	Saccharina latissima	(√)
30	MACRO74707-Saccharina latissima	Saccharina latissima	(√)	Saccharina latissima	(√)
31	MACRO22706-Saccharina latissima	Saccharina latissima	(√)	Saccharina latissima	(√)
32	MACRO30106-Saccharina latissima	Saccharina latissima	(√)	Saccharina latissima	(√)
33	MACRO35806-Saccharina latissima	Saccharina latissima	(√)	Saccharina latissima	(√)
34	MACRO69207-Saccharina latissima	Saccharina latissima	(√)	Saccharina latissima	(√)
35	MACRO102608-Saccharina latissima	Saccharina latissima	(√)	Saccharina latissima	(√)
36	MACRO49807-Saccharina latissima	Saccharina latissima	(√)	Saccharina latissima	(√)
37	MACRO69407-Saccharina latissima	Saccharina latissima	(√)	Saccharina latissima	(√)
38	MACRO03306-Scytosiphon sp	Scytosiphon sp	(√)	Scytosiphon sp	(√)
39	MACRO29206-Scytosiphon sp	Scytosiphon sp	(√)	Scytosiphon sp	(√)
40	MACRO26806-Petalonia fascia	Petalonia fascia	(√)	Petalonia fascia	(√)
41	MACRO37806-Petalonia fascia	Petalonia sp	（×）	Petalonia sp	（×）
42	MACRO03006-Petalonia sp	Petalonia sp	(√)	Petalonia sp	(√)
43	MACRO57207-Petalonia sp	Petalonia sp	(√)	Petalonia sp	(√)
44	MACRO11206-Petalonia sp	Petalonia sp	(√)	Petalonia sp	(√)
45	MACRO17406-Petalonia sp	Petalonia sp	(√)	Petalonia sp	(√)
46	MACRO75607-Scytosiphon constrictus	Scytosiphon constrictus	(√)	Scytosiphon constrictus	(√)
47	MACRO81507-Scytosiphon constrictus	Scytosiphon constrictus	(√)	Scytosiphon constrictus	(√)
48	MACRO21406-Scytosiphon constrictus	Scytosiphon constrictus	(√)	Scytosiphon constrictus	(√)
49	MACRO20706-Scytosiphon constrictus	Scytosiphon constrictus	(√)	Scytosiphon constrictus	(√)
50	MACRO03206-Scytosiphon constrictus	Scytosiphon constrictus	(√)	Scytosiphon constrictus	(√)
51	MACRO64407-Scytosiphon constrictus	Scytosiphon constrictus	(√)	Scytosiphon constrictus	(√)
52	MACRO75707-Scytosiphon constrictus	Scytosiphon constrictus	(√)	Scytosiphon constrictus	(√)
53	MACRO57107-Scytosiphon promiscuus	Scytosiphon promiscuus	(√)	Scytosiphon promiscuus	(√)
54	MACRO17106-Scytosiphon promiscuus	Scytosiphon promiscuus	(√)	Scytosiphon promiscuus	(√)
55	MACRO97708-Scytosiphon promiscuus	Scytosiphon promiscuus	(√)	Scytosiphon promiscuus	(√)
56	MACRO72507-Scytosiphon promiscuus	Scytosiphon promiscuus	(√)	Scytosiphon promiscuus	(√)
57	MACRO16006-Scytosiphon promiscuus	Scytosiphon promiscuus	(√)	Scytosiphon promiscuus	(√)
58	MACRO37306-Scytosiphon promiscuus	Scytosiphon promiscuus	(√)	Scytosiphon promiscuus	(√)
59	MACRO11106-Scytosiphon promiscuus	Scytosiphon promiscuus	(√)	Scytosiphon promiscuus	(√)
60	MACRO11606-Scytosiphon cylindricus	Scytosiphon cylindricus	(√)	Scytosiphon cylindricus	(√)
61	MACRO11406-Scytosiphon cylindricus	Scytosiphon cylindricus	(√)	Scytosiphon cylindricus	(√)
62	MACRO73607-Scytosiphon cylindricus	Scytosiphon cylindricus	(√)	Scytosiphon cylindricus	(√)
63	MACRO10706-Scytosiphon cylindricus	Scytosiphon cylindricus	(√)	Scytosiphon cylindricus	(√)
64	MACRO80807-Scytosiphon cylindricus	Scytosiphon cylindricus	(√)	Scytosiphon cylindricus	(√)
65	MACRO19506-Scytosiphon cylindricus	Scytosiphon cylindricus	(√)	Scytosiphon cylindricus	(√)
66	MACRO12706-Scytosiphon cylindricus	Scytosiphon cylindricus	(√)	Scytosiphon cylindricus	(√)
67	MACRO13206-Scytosiphon cylindricus	Scytosiphon cylindricus	(√)	Scytosiphon cylindricus	(√)
68	MACRO97608-Scytosiphon cylindricus	Scytosiphon cylindricus	(√)	Scytosiphon cylindricus	(√)
			(√)		(√)
			(√)		(√)
N-fold Cross-validation:			(√)		(√)
Query set 1			(√)		(√)
			(√)		(√)
No.	Querya	DV-RBFb	(√)	FJ-RBFc	(√)
1	MACRO69407-Saccharina latissima	Saccharina latissima	(√)	Saccharina latissima	(√)
2	MACRO12106-Saccharina latissima	Saccharina latissima	(√)	Saccharina latissima	(√)
3	MACRO77607-Scytosiphon sp	Scytosiphon sp	(√)	Scytosiphon sp	(√)
4	MACRO11406-Scytosiphon cylindricus	Scytosiphon cylindricus	(√)	Scytosiphon cylindricus	(√)
5	MACRO12806-Scytosiphon cylindricus	Scytosiphon cylindricus	(√)	Scytosiphon cylindricus	(√)
6	MACRO49807-Saccharina latissima	Saccharina latissima	(√)	Saccharina latissima	(√)
7	MACRO17406-Petalonia sp	Petalonia sp	(√)	Petalonia sp	(√)
8	MACRO94108-Petalonia sp	Petalonia sp	(√)	Petalonia sp	(√)
9	FUCUI05308-Fucus spiralis	Fucus spiralis	(√)	Fucus spiralis	(√)
10	FUCUI00608-Fucus distichus	Fucus distichus	(√)	Fucus distichus	(√)
11	MACRO104108-Saccharina latissima	Saccharina latissima	(√)	Saccharina latissima	(√)
12	MACRO73607-Scytosiphon cylindricus	Scytosiphon cylindricus	(√)	Scytosiphon cylindricus	(√)
13	FUCUI04808-Fucus distichus	Fucus distichus	(√)	Fucus distichus	(√)
14	MACRO26806-Petalonia fascia	Petalonia sp	（×）	Petalonia sp	（×）
15	MACRO00406-Desmarestia sp	Desmarestia sp	(√)	Desmarestia sp	(√)
16	MACRO54407-Saccharina latissima	Saccharina latissima	(√)	Scytosiphon promiscuus	（×）
17	MACRO37306-Scytosiphon promiscuus	Scytosiphon promiscuus	(√)	Scytosiphon promiscuus	(√)
18	FUCUI03708-Fucus distichus	Fucus distichus	(√)	Fucus distichus	(√)
19	FUCUI01508-Fucus spiralis	Fucus spiralis	(√)	Fucus spiralis	(√)
20	MACRO12506-Scytosiphon cylindricus	Scytosiphon cylindricus	(√)	Scytosiphon cylindricus	(√)
21	MACRO11506-Petalonia sp	Petalonia sp	(√)	Scytosiphon promiscuus	（×）
22	FUCUI02108-Fucus distichus	Fucus distichus	(√)	Fucus distichus	(√)
23	MACRO57207-Petalonia sp	Petalonia sp	(√)	Petalonia sp	(√)
24	FUCUI02608-Fucus distichus	Fucus distichus	(√)	Fucus distichus	(√)
25	MACRO99408-Scytosiphon cylindricus	Scytosiphon cylindricus	(√)	Scytosiphon cylindricus	(√)
26	MACRO20306-Scytosiphon promiscuus	Scytosiphon promiscuus	(√)	Scytosiphon promiscuus	(√)
27	MACRO21406-Scytosiphon constrictus	Scytosiphon constrictus	(√)	Scytosiphon constrictus	(√)
28	MACRO80007-Saccharina latissima	Saccharina latissima	(√)	Saccharina latissima	(√)
29	FUCUI00108-Fucus distichus	Fucus distichus	(√)	Fucus distichus	(√)
30	FUCUI00508-Fucus distichus	Fucus distichus	(√)	Fucus distichus	(√)
31	MACRO69307-Saccharina latissima	Saccharina latissima	(√)	Saccharina latissima	(√)
32	MACRO03206-Scytosiphon constrictus	Scytosiphon constrictus	(√)	Scytosiphon constrictus	(√)
33	MACRO18506-Scytosiphon promiscuus	Scytosiphon promiscuus	(√)	Scytosiphon promiscuus	(√)
34	FUCUI00808-Fucus spiralis	Fucus spiralis	(√)	Fucus spiralis	(√)
35	MACRO50207-Scytosiphon sp	Scytosiphon sp	(√)	Scytosiphon sp	(√)
36	MACRO12906-Scytosiphon cylindricus	Scytosiphon cylindricus	(√)	Scytosiphon cylindricus	(√)
37	MACRO07906-Saccharina latissima	Saccharina latissima	(√)	Saccharina latissima	(√)
38	MACRO03106-Petalonia sp	Petalonia sp	(√)	Scytosiphon promiscuus	（×）
39	MACRO74707-Saccharina latissima	Saccharina latissima	(√)	Saccharina latissima	(√)
			(√)		(√)
			(√)		(√)
N-fold Cross-validation:			(√)		(√)
Query set 2			(√)		(√)
			(√)		(√)
No.	Querya	DV-RBFb	(√)	FJ-RBFc	(√)
1	MACRO80607-Scytosiphon cylindricus	Scytosiphon cylindricus	(√)	Scytosiphon cylindricus	(√)
2	MACRO07306-Saccharina latissima	Saccharina latissima	(√)	Saccharina latissima	(√)
3	MACRO73507-Scytosiphon promiscuus	Scytosiphon promiscuus	(√)	Scytosiphon promiscuus	(√)
4	MACRO00606-Desmarestia ligulata	Saccharina latissima	（×）	Scytosiphon cylindricus	（×）
5	MACRO25506-Saccharina latissima	Saccharina latissima	(√)	Saccharina latissima	(√)
6	FUCUI02208-Fucus distichus	Fucus distichus	(√)	Fucus distichus	(√)
7	MACRO40706-Scytosiphon cylindricus	Scytosiphon cylindricus	(√)	Scytosiphon cylindricus	(√)
8	FUCUI05608-Fucus distichus	Fucus distichus	(√)	Fucus distichus	(√)
9	FUCUI05808-Fucus distichus	Fucus distichus	(√)	Fucus distichus	(√)
10	FUCUI01108-Fucus spiralis	Fucus spiralis	(√)	Fucus spiralis	(√)
11	MACRO57507-Scytosiphon promiscuus	Scytosiphon promiscuus	(√)	Scytosiphon promiscuus	(√)
12	MACRO27006-Saccharina latissima	Saccharina latissima	(√)	Saccharina latissima	(√)
13	MACRO75307-Scytosiphon promiscuus	Scytosiphon promiscuus	(√)	Scytosiphon promiscuus	(√)
14	MACRO07606-Saccharina latissima	Saccharina latissima	(√)	Saccharina latissima	(√)
15	MACRO57407-Scytosiphon promiscuus	Scytosiphon promiscuus	(√)	Scytosiphon promiscuus	(√)
16	FUCUI05408-Fucus distichus	Fucus distichus	(√)	Fucus distichus	(√)
17	MACRO58507-Petalonia fascia	Petalonia fascia	(√)	Petalonia fascia	(√)
18	MACRO81507-Scytosiphon constrictus	Scytosiphon constrictus	(√)	Scytosiphon constrictus	(√)
19	MACRO02606-Petalonia sp	Petalonia sp	(√)	Petalonia sp	(√)
20	MACRO13506-Scytosiphon constrictus	Scytosiphon constrictus	(√)	Scytosiphon promiscuus	（×）
21	FUCUI06108-Fucus distichus	Fucus distichus	(√)	Fucus distichus	(√)
22	FUCUI01208-Fucus spiralis	Fucus spiralis	(√)	Fucus spiralis	(√)
23	FUCUI06008-Fucus distichus	Fucus distichus	(√)	Fucus distichus	(√)
24	FUCUI01908-Fucus distichus	Fucus distichus	(√)	Fucus distichus	(√)
25	MACRO79607-Scytosiphon sp	Scytosiphon sp	(√)	Scytosiphon sp	(√)
26	MACRO63207-Petalonia zosterifolia	Saccharina latissima	（×）	Scytosiphon promiscuus	（×）
27	FUCUI02408-Fucus distichus	Fucus distichus	(√)	Fucus distichus	(√)
28	MACRO77207-Scytosiphon constrictus	Scytosiphon constrictus	(√)	Scytosiphon constrictus	(√)
29	MACRO19106-Scytosiphon constrictus	Scytosiphon constrictus	(√)	Scytosiphon constrictus	(√)
30	MACRO15006-Scytosiphon cylindricus	Scytosiphon cylindricus	(√)	Scytosiphon cylindricus	(√)
31	MACRO35806-Saccharina latissima	Saccharina latissima	(√)	Saccharina latissima	(√)
32	FUCUI00408-Fucus distichus	Fucus distichus	(√)	Fucus distichus	(√)
33	FUCUI03808-Fucus distichus	Fucus distichus	(√)	Fucus distichus	(√)
34	MACRO77107-Scytosiphon sp	Scytosiphon constrictus	（×）	Scytosiphon promiscuus	（×）
35	FUCUI03408-Fucus distichus	Fucus distichus	(√)	Fucus distichus	(√)
36	MACRO15106-Desmarestia sp	Desmarestia sp	(√)	Desmarestia sp	(√)
37	FUCUI03208-Fucus spiralis	Fucus spiralis	(√)	Fucus spiralis	(√)
38	MACRO08506-Desmarestia sp	Desmarestia sp	(√)	Desmarestia sp	(√)
39	MACRO79807-Saccharina latissima	Saccharina latissima	(√)	Saccharina latissima	(√)
40	MACRO15606-Scytosiphon promiscuus	Scytosiphon promiscuus	(√)	Scytosiphon promiscuus	(√)
41	FUCUI00208-Fucus distichus	Fucus distichus	(√)	Fucus distichus	(√)
42	MACRO107408-Scytosiphon complanatus	Scytosiphon complanatus	(√)	Scytosiphon promiscuus	（×）
			(√)		(√)
			(√)		(√)
N-fold Cross-validation:			(√)		(√)
Query set 3			(√)		(√)
			(√)		(√)
No.	Querya	DV-RBFb	(√)	FJ-RBFc	(√)
1	MACRO94708-Scytosiphon cylindricus	Petalonia sp	（×）	Scytosiphon constrictus	（×）
2	FUCUI02308-Fucus distichus	Fucus distichus	(√)	Fucus distichus	(√)
3	MACRO22706-Saccharina latissima	Saccharina latissima	(√)	Saccharina latissima	(√)
4	MACRO16206-Desmarestia sp	Desmarestia sp	(√)	Desmarestia sp	(√)
5	MACRO97708-Scytosiphon promiscuus	Scytosiphon promiscuus	(√)	Scytosiphon promiscuus	(√)
6	MACRO61807-Saccharina latissima	Saccharina latissima	(√)	Saccharina latissima	(√)
7	MACRO48107-Saccharina latissima	Saccharina latissima	(√)	Saccharina latissima	(√)
8	MACRO80807-Scytosiphon cylindricus	Scytosiphon cylindricus	(√)	Scytosiphon cylindricus	(√)
9	MACRO76307-Scytosiphon constrictus	Scytosiphon constrictus	(√)	Scytosiphon constrictus	(√)
10	MACRO109108-Saccharina latissima	Saccharina latissima	(√)	Saccharina latissima	(√)
11	FUCUI05108-Fucus spiralis	Fucus spiralis	(√)	Fucus spiralis	(√)
12	FUCUI04308-Fucus distichus	Fucus distichus	(√)	Fucus distichus	(√)
13	MACRO75707-Scytosiphon constrictus	Scytosiphon constrictus	(√)	Scytosiphon constrictus	(√)
14	MACRO17706-Scytosiphon cylindricus	Scytosiphon cylindricus	(√)	Scytosiphon cylindricus	(√)
15	MACRO00506-Desmarestia sp	Desmarestia sp	(√)	Scytosiphon constrictus	（×）
16	MACRO48207-Saccharina latissima	Saccharina latissima	(√)	Saccharina latissima	(√)
17	MACRO20406-Saccharina latissima	Saccharina latissima	(√)	Saccharina latissima	(√)
18	FUCUI04708-Fucus distichus	Fucus distichus	(√)	Fucus distichus	(√)
19	MACRO72807-Scytosiphon complanatus	Scytosiphon complanatus	(√)	Scytosiphon constrictus	（×）
20	FUCUI00908-Fucus spiralis	Fucus spiralis	(√)	Fucus spiralis	(√)
21	MACRO71707-Saccharina latissima	Saccharina latissima	(√)	Scytosiphon constrictus	（×）
22	MACRO27806-Chordaria chordaeformis	Saccharina latissima	（×）	Scytosiphon constrictus	（×）
23	FUCUI01708-Fucus distichus	Fucus distichus	(√)	Fucus distichus	(√)
24	MACRO16606-Scytosiphon cylindricus	Scytosiphon cylindricus	(√)	Scytosiphon cylindricus	(√)
25	MACRO07206-Saccharina latissima	Saccharina latissima	(√)	Saccharina latissima	(√)
26	MACRO72407-Scytosiphon promiscuus	Scytosiphon promiscuus	(√)	Scytosiphon promiscuus	(√)
27	MACRO26006-Petalonia fascia	Petalonia sp	（×）	Petalonia sp	（×）
28	MACRO69207-Saccharina latissima	Saccharina latissima	(√)	Saccharina latissima	(√)
29	MACRO77707-Scytosiphon complanatus	Scytosiphon complanatus	(√)	Scytosiphon promiscuus	（×）
30	FUCUI05008-Fucus distichus	Fucus distichus	(√)	Fucus distichus	(√)
31	MACRO16406-Scytosiphon cylindricus	Scytosiphon cylindricus	(√)	Scytosiphon cylindricus	(√)
32	MACRO102708-Saccharina latissima	Saccharina latissima	(√)	Saccharina latissima	(√)
33	MACRO37806-Petalonia fascia	Petalonia fascia	(√)	Petalonia fascia	(√)
34	MACRO00306-Chordaria flagelliformis	Chordaria flagelliformis	(√)	Chordaria flagelliformis	(√)
35	MACRO64407-Scytosiphon constrictus	Scytosiphon constrictus	(√)	Scytosiphon promiscuus	（×）
36	MACRO103108-Saccharina latissima	Saccharina latissima	(√)	Saccharina latissima	(√)
37	MACRO11206-Petalonia sp	Petalonia sp	(√)	Petalonia sp	(√)
38	MACRO56107-Scytosiphon constrictus	Scytosiphon constrictus	(√)	Scytosiphon constrictus	(√)
39	MACRO52007-Saccharina latissima	Saccharina latissima	(√)	Saccharina latissima	(√)
40	FUCUI04508-Fucus distichus	Fucus distichus	(√)	Fucus distichus	(√)
41	MACRO13206-Scytosiphon cylindricus	Petalonia sp	（×）	Scytosiphon constrictus	（×）
42	MACRO15206-Petalonia sp	Petalonia sp	(√)	Petalonia sp	(√)
			(√)		(√)
			(√)		(√)
N-fold Cross-validation:			(√)		(√)
Query set 4			(√)		(√)
			(√)		(√)
No.	Querya	DV-RBFb	(√)	FJ-RBFc	(√)
1	MACRO07806-Saccharina latissima	Saccharina latissima	(√)	Saccharina latissima	(√)
2	MACRO79707-Saccharina latissima	Saccharina latissima	(√)	Saccharina latissima	(√)
3	MACRO30906-Saccharina latissima	Saccharina latissima	(√)	Saccharina latissima	(√)
4	MACRO00206-Chordaria flagelliformis	Chordaria flagelliformis	(√)	Scytosiphon constrictus	（×）
5	MACRO16906-Petalonia sp	Petalonia sp	(√)	Petalonia sp	(√)
6	MACRO07406-Saccharina latissima	Saccharina latissima	(√)	Saccharina latissima	(√)
7	MACRO76507-Saccharina latissima	Saccharina latissima	(√)	Saccharina latissima	(√)
8	MACRO11106-Scytosiphon promiscuus	Scytosiphon promiscuus	(√)	Scytosiphon promiscuus	(√)
9	FUCUI03508-Fucus distichus	Fucus distichus	(√)	Fucus distichus	(√)
10	MACRO21806-Scytosiphon constrictus	Scytosiphon constrictus	(√)	Scytosiphon constrictus	(√)
11	MACRO28506-Saccharina latissima	Saccharina latissima	(√)	Saccharina latissima	(√)
12	MACRO75607-Scytosiphon constrictus	Scytosiphon constrictus	(√)	Scytosiphon constrictus	(√)
13	FUCUI01608-Fucus spiralis	Fucus spiralis	(√)	Fucus spiralis	(√)
14	MACRO36706-Saccharina latissima	Saccharina latissima	(√)	Saccharina latissima	(√)
15	MACRO13306-Scytosiphon constrictus	Scytosiphon constrictus	(√)	Scytosiphon constrictus	(√)
16	MACRO17606-Scytosiphon cylindricus	Scytosiphon cylindricus	(√)	Scytosiphon cylindricus	(√)
17	MACRO95108-Scytosiphon promiscuus	Scytosiphon promiscuus	(√)	Scytosiphon promiscuus	(√)
18	MACRO03306-Scytosiphon sp	Scytosiphon promiscuus	（×）	Scytosiphon constrictus	（×）
19	MACRO12706-Scytosiphon cylindricus	Scytosiphon cylindricus	(√)	Scytosiphon cylindricus	(√)
20	FUCUI04008-Fucus distichus	Fucus distichus	(√)	Fucus distichus	(√)
21	FUCUI05508-Fucus distichus	Fucus distichus	(√)	Fucus distichus	(√)
22	MACRO69107-Saccharina latissima	Saccharina latissima	(√)	Saccharina latissima	(√)
23	MACRO72607-Scytosiphon promiscuus	Scytosiphon promiscuus	(√)	Scytosiphon promiscuus	(√)
24	MACRO72007-Saccharina latissima	Saccharina latissima	(√)	Saccharina latissima	(√)
25	FUCUI03308-Fucus distichus	Fucus distichus	(√)	Fucus distichus	(√)
26	MACRO20106-Scytosiphon promiscuus	Scytosiphon promiscuus	(√)	Scytosiphon promiscuus	(√)
27	FUCUI01008-Fucus spiralis	Fucus spiralis	(√)	Fucus spiralis	(√)
28	FUCUI02908-Fucus spiralis	Fucus spiralis	(√)	Fucus spiralis	(√)
29	FUCUI05708-Fucus distichus	Fucus distichus	(√)	Fucus distichus	(√)
30	MACRO94508-Scytosiphon cylindricus	Scytosiphon cylindricus	(√)	Scytosiphon cylindricus	(√)
31	MACRO38106-Scytosiphon constrictus	Scytosiphon constrictus	(√)	Scytosiphon constrictus	(√)
32	FUCUI02708-Fucus distichus	Fucus distichus	(√)	Fucus distichus	(√)
33	MACRO27106-Saccharina latissima	Saccharina latissima	(√)	Saccharina latissima	(√)
34	MACRO11706-Scytosiphon cylindricus	Scytosiphon cylindricus	(√)	Scytosiphon cylindricus	(√)
35	MACRO46907-Saccharina latissima	Saccharina latissima	(√)	Saccharina latissima	(√)
36	MACRO10706-Scytosiphon cylindricus	Scytosiphon cylindricus	(√)	Scytosiphon cylindricus	(√)
37	FUCUI01308-Fucus spiralis	Fucus spiralis	(√)	Fucus spiralis	(√)
38	MACRO27906-Desmarestia sp	Desmarestia sp	(√)	Desmarestia sp	(√)
39	MACRO97608-Scytosiphon cylindricus	Scytosiphon cylindricus	(√)	Scytosiphon cylindricus	(√)
40	MACRO65807-Scytosiphon constrictus	Scytosiphon constrictus	(√)	Scytosiphon constrictus	(√)
41	MACRO11606-Scytosiphon cylindricus	Scytosiphon cylindricus	(√)	Scytosiphon cylindricus	(√)
42	MACRO99108-Scytosiphon cylindricus	Scytosiphon cylindricus	(√)	Scytosiphon cylindricus	(√)
			(√)		(√)
			(√)		(√)
N-fold Cross-validation:			(√)		(√)
Query set 5			(√)		(√)
			(√)		(√)
No.	Querya	DV-RBFb	(√)	FJ-RBFc	(√)
1	FUCUI02008-Fucus distichus	Fucus distichus	(√)	Fucus distichus	(√)
2	MACRO57107-Scytosiphon promiscuus	Scytosiphon constrictus	（×）	Scytosiphon constrictus	（×）
3	MACRO30106-Saccharina latissima	Saccharina latissima	(√)	Saccharina latissima	(√)
4	FUCUI06208-Fucus spiralis	Fucus spiralis	(√)	Fucus spiralis	(√)
5	MACRO99508-Scytosiphon cylindricus	Scytosiphon cylindricus	(√)	Scytosiphon cylindricus	(√)
6	MACRO58407-Scytosiphon constrictus	Scytosiphon constrictus	(√)	Scytosiphon constrictus	(√)
7	MACRO103008-Saccharina latissima	Saccharina latissima	(√)	Saccharina latissima	(√)
8	MACRO72507-Scytosiphon promiscuus	Scytosiphon promiscuus	(√)	Scytosiphon promiscuus	(√)
9	MACRO58607-Scytosiphon constrictus	Scytosiphon constrictus	(√)	Scytosiphon constrictus	(√)
10	FUCUI00308-Fucus distichus	Fucus distichus	(√)	Fucus distichus	(√)
11	FUCUI05908-Fucus distichus	Fucus distichus	(√)	Fucus distichus	(√)
12	MACRO19506-Scytosiphon cylindricus	Scytosiphon cylindricus	(√)	Scytosiphon cylindricus	(√)
13	MACRO15706-Scytosiphon promiscuus	Scytosiphon constrictus	（×）	Scytosiphon constrictus	（×）
14	MACRO29206-Scytosiphon sp	Scytosiphon sp	(√)	Scytosiphon sp	(√)
15	FUCUI01408-Fucus spiralis	Fucus spiralis	(√)	Fucus spiralis	(√)
16	MACRO03006-Petalonia sp	Petalonia sp	(√)	Petalonia sp	(√)
17	MACRO20706-Scytosiphon constrictus	Scytosiphon promiscuus	（×）	Scytosiphon promiscuus	（×）
18	MACRO25706-Saccharina latissima	Saccharina latissima	(√)	Saccharina latissima	(√)
19	MACRO48507-Saccharina latissima	Saccharina latissima	(√)	Saccharina latissima	(√)
20	MACRO72707-Scytosiphon promiscuus	Scytosiphon promiscuus	(√)	Scytosiphon promiscuus	(√)
21	MACRO10606-Petalonia sp	Petalonia sp	(√)	Petalonia sp	(√)
22	MACRO102608-Saccharina latissima	Saccharina latissima	(√)	Saccharina latissima	(√)
23	MACRO22806-Scytosiphon constrictus	Scytosiphon constrictus	(√)	Scytosiphon constrictus	(√)
24	MACRO07706-Saccharina latissima	Saccharina latissima	(√)	Saccharina latissima	(√)
25	MACRO02706-Petalonia sp	Petalonia sp	(√)	Petalonia sp	(√)
26	MACRO47507-Saccharina latissima	Saccharina latissima	(√)	Saccharina latissima	(√)
27	MACRO75407-Scytosiphon constrictus	Scytosiphon constrictus	(√)	Scytosiphon constrictus	(√)
28	MACRO17106-Scytosiphon promiscuus	Scytosiphon promiscuus	(√)	Scytosiphon promiscuus	(√)
29	MACRO16006-Scytosiphon promiscuus	Scytosiphon promiscuus	(√)	Scytosiphon promiscuus	(√)
30	FUCUI04908-Fucus distichus	Fucus distichus	(√)	Fucus distichus	(√)
31	MACRO42506-Saccharina latissima	Saccharina latissima	(√)	Saccharina latissima	(√)
32	MACRO22206-Desmarestia sp	Desmarestia sp	(√)	Desmarestia sp	(√)
33	FUCUI04408-Fucus distichus	Fucus distichus	(√)	Fucus distichus	(√)
34	MACRO55107-Melanosiphon intestinalis	Scytosiphon promiscuus	（×）	Scytosiphon promiscuus	（×）
35	FUCUI04608-Fucus distichus	Fucus distichus	(√)	Fucus distichus	(√)
36	MACRO00106-Chordaria flagelliformis	Chordaria flagelliformis	(√)	Chordaria flagelliformis	(√)
37	MACRO69007-Saccharina latissima	Saccharina latissima	(√)	Saccharina latissima	(√)
38	MACRO07006-Saccharina latissima	Saccharina latissima	(√)	Saccharina latissima	(√)
39	MACRO99608-Scytosiphon constrictus	Scytosiphon constrictus	(√)	Scytosiphon constrictus	(√)
40	FUCUI04208-Fucus distichus	Fucus distichus	(√)	Fucus distichus	(√)
41	MACRO37506-Scytosiphon promiscuus	Scytosiphon promiscuus	(√)	Scytosiphon promiscuus	(√)
42	FUCUI00708-Fucus distichus	Fucus distichus	(√)	Fucus distichus	(√)
